# Supplementary material for: Constitutive activation of canonical Wnt signaling disrupts choroid plexus epithelial fate
Source: Nat Commun. 2022 Feb 2;13:633. doi: 10.1038/s41467-021-27602-z (PMC8810795; doi:10.1038/s41467-021-27602-z)
Supplement: Supplementary file 3 — Supplementary data 1 [file 41467_2021_27602_MOESM3_ESM.xlsx]

## Sheet: CP B-Cat GOF vs WT  E14
Gene name	baseMean	log2FoldChange	lfcSE	padj
Klk4	994.805	-13.4713	1.51119	2.04e-17		#This is list corresponds to data used in Figure 6 and supplementary figure S7
Fam216b	313.958	-11.8074	1.55437	8.76e-13
Tmprss11a	313.228	-11.8041	1.54459	6.25e-13
Pde6c	300.737	-11.7454	1.54697	9.01e-13
Crx	290.678	-11.6963	1.54878	1.23e-12
Gm853	629.118	-11.3666	1.47689	4.17e-13
Ins2	197.048	-11.1354	1.58454	5.01e-11
Defb10	169.821	-10.921	1.65628	9.14e-10
Bsx	445.981	-10.8748	1.49966	1.06e-11
1700001C02Rik	148.281	-10.7253	1.67994	3.44e-09
Cngb3	120.145	-10.4217	1.65605	6.07e-09
4933428C19Rik	109.086	-10.2823	1.68605	1.95e-08
Fam46d	102.129	-10.1872	1.70044	3.67e-08
Defb11	468.918	-9.95664	1.14252	1.15e-16
Tmem72	3312.43	-9.79076	1.17817	3.42e-15
Gm15348	61.7262	-9.46084	1.82604	2.89e-06
Ceacam18	58.5905	-9.38555	1.86406	5.84e-06
Smlr1	51.2436	-9.19221	1.97123	3.3e-05
Wfdc6a	46.9546	-9.06616	1.94264	3.25e-05
Trim38	43.1428	-8.94394	2.3974	0.00135083
Ide	42.5469	-8.92402	2.69159	0.00527474
Gm10440	42.2131	-8.91262	1.97488	6.34e-05
Mir449b	41.2919	-8.88067	2.25665	0.000648813
Kcne2	28943.9	-8.8715	0.266565	1.27e-238
Lipi	40.5127	-8.85326	2.01007	0.000100616
Lim2	38.1996	-8.76856	2.05339	0.000175912
Gm5480	187.821	-8.64231	1.24135	7.83e-11
Dbx1	717.041	-8.64112	1.78571	1.47e-05
Ppef2	273.54	-8.57265	1.01224	9.26e-16
Lhcgr	176.897	-8.55473	1.22965	8.1e-11
Gm10421	32.8131	-8.54928	2.13294	0.000493608
Slc22a19	163.318	-8.44569	1.31894	3.07e-09
Cplx3	82.4366	-8.42203	1.70789	9.55e-06
Tsix	564.657	-8.42171	0.918644	2.21e-18
Mir544	30.0359	-8.42151	2.23678	0.00120073
C1ql2	30.0261	-8.4212	2.16728	0.00077829
Slc5a12	29.5419	-8.39757	2.27659	0.0015684
Kctd19	29.1419	-8.37798	2.17887	0.000905401
4930563D23Rik	1209.31	-8.29698	0.530204	8.26e-53
1700011E24Rik	26.8542	-8.26001	2.24294	0.00160253
Chrna10	25.2529	-8.17135	2.26336	0.002041
C920009B18Rik	24.8782	-8.14969	2.38225	0.00377793
Defb9	24.7226	-8.14075	2.27514	0.00227307
Defb15	23.6724	-8.07814	2.30375	0.00287725
Pdxk-ps	23.3652	-8.05914	2.53159	0.00783811
Olfr1342	23.2874	-8.05437	2.37608	0.00416855
Gzma	22.9392	-8.03271	2.33025	0.00347313
1700126H18Rik	22.8141	-8.02472	2.45668	0.00612763
1110059M19Rik	4926.73	-8.01839	0.348729	1.05e-113
Slc28a3	118.271	-7.98239	1.37613	1.09e-07
Olfr370	21.3062	-7.92605	2.7145	0.0166063
Il7r	21.0573	-7.90928	2.39591	0.00551002
Defb35	20.9425	-7.90127	2.43425	0.00650659
Esr1	20.2197	-7.85055	2.53787	0.0102186
1700024G13Rik	272.097	-7.8494	0.860443	3.3e-18
4930505A04Rik	19.8301	-7.8226	2.43448	0.00717078
Vsx1	19.6272	-7.80771	2.4642	0.00819455
1700125H03Rik	19.3776	-7.78923	2.48061	0.00893198
Cpn1	306.238	-7.7799	0.900898	2.25e-16
Vmn2r89	18.8888	-7.75235	2.52929	0.0110889
Slc4a5	9150.02	-7.72535	0.267771	2.87e-179
Igll1	17.7867	-7.66569	2.5256	0.0120589
Mettl21e	142.017	-7.66097	1.13674	3.54e-10
Mir449a	17.6461	-7.65412	2.69967	0.020784
Col4a3	799.534	-7.64941	0.565365	1.45e-39
1700012B09Rik	820.843	-7.61423	0.582643	6.39e-37
E330017L17Rik	17.1469	-7.61271	2.85094	0.0316098
Gm10415	17.095	-7.60837	2.63778	0.0182488
4933429O19Rik	177.927	-7.57356	1.01682	2.64e-12
Sult1c2	16.5232	-7.55935	2.60099	0.017183
1700026L06Rik	419.128	-7.54616	2.00357	0.00119526
Gm933	16.2944	-7.53919	2.64105	0.019736
Spp2	15.9981	-7.51277	2.62346	0.0192772
Gm16998	15.7797	-7.49288	2.67222	0.0224702
Gm14483	14.8021	-7.40055	2.90835	0.0427679
Akr1c18	14.7502	-7.39554	2.74025	0.0294501
Ccdc147	550.625	-7.37769	0.582069	9.38e-35
Xirp1	260.348	-7.32659	0.895266	9.48e-15
Tekt4	715.543	-7.29906	0.546192	1.34e-38
Xist	12052.1	-7.27856	1.03506	4.86e-11
Gm815	13.4867	-7.2663	2.89994	0.0466674
AI317395	210.814	-7.24061	0.926509	1.71e-13
Obp1a	13.0556	-7.21968	2.84907	0.0437793
Klhdc7b	12.9253	-7.20502	2.84529	0.0439728
Hrasls5	12.9098	-7.2033	2.83045	0.0427454
Retn	12.8786	-7.19987	2.81696	0.0416426
Ces2e	12.6809	-7.17745	2.88547	0.0485695
Hbq1b	1984.65	-7.17325	2.45762	0.0166472
Hrasls	652.535	-7.10212	0.513756	2.82e-41
Iqch	135.619	-7.10062	1.10593	2.76e-09
Olfr1507	67.234	-7.08996	1.5338	3.96e-05
Barhl2	1148.07	-7.08104	0.435064	4.96e-57
Lrriq4	62.3983	-7.0665	1.57393	6.97e-05
Ttr	1.26551e+06	-7.05755	0.337835	7.52e-94
BB031773	305.401	-7.04777	0.825394	5.12e-16
Serpinb1b	2235.28	-7.02569	0.480864	4.33e-46
Tctex1d1	388.202	-6.95019	2.14442	0.00660045
Ccdc11	1303.48	-6.94539	0.590316	5.46e-30
Kl	316.318	-6.93506	0.708634	7.19e-21
1700016K19Rik	873.664	-6.93232	2.50453	0.0247519
Fbxo43	83.4469	-6.90076	1.30524	1.69e-06
Hkdc1	1034.27	-6.88287	1.73454	0.000575612
Htr2c	16430.9	-6.87962	0.323159	1.92e-97
Lhb	587.679	-6.8523	0.664758	4.11e-23
Rd3	84.0613	-6.82206	1.29428	1.83e-06
Rbp3	104.581	-6.81482	1.18928	1.61e-07
Ankrd66	547.436	-6.79597	2.37569	0.0194228
Gadl1	77.5463	-6.79495	1.3186	3.32e-06
Gas2l2	903.25	-6.78675	0.522948	2.03e-36
Plac9b	50.7469	-6.77507	1.76637	0.000936365
Plac9a	49.473	-6.73833	1.77265	0.00105595
Cyp2f2	47.9069	-6.68423	1.61904	0.000309465
Dynlrb2	1405.67	-6.67795	0.53821	2.56e-33
Meig1	391.333	-6.62813	0.696504	9.23e-20
Mdh1b	295.162	-6.62762	0.856497	3.06e-13
Calcoco2	68.3952	-6.6149	1.36604	1.45e-05
Atp6ap1l	247.763	-6.61333	0.892822	3.55e-12
Cpa5	45.0421	-6.59545	1.63994	0.000469328
Rsph4a	2843.44	-6.56148	0.304696	1.06e-99
Gdf15	43.8253	-6.55716	1.67442	0.00069564
Nmur2	22.1986	-6.54676	2.25976	0.01762
Ppp1r36	677.942	-6.52945	0.703524	8.01e-19
Tmprss6	513.639	-6.51745	2.43129	0.0308519
4930432J09Rik	21.3927	-6.49289	2.25971	0.0187835
Rtdr1	165.787	-6.48886	0.999954	1.8e-09
Pgpep1l	21.1541	-6.47833	2.40305	0.0296714
Ak7	4005.42	-6.47698	0.276052	2.11e-118
4932443I19Rik	224.741	-6.47274	0.915553	3.76e-11
Wdr63	3212.51	-6.44401	0.521377	4.56e-33
1700007G11Rik	303.829	-6.39997	2.23501	0.0192829
Aqp1	18382.6	-6.37644	0.246825	1.28e-143
4833428L15Rik	38.5801	-6.37613	1.78033	0.00224893
Vmn2r-ps159	319.983	-6.37486	0.62493	1.21e-22
Lbp	3930.99	-6.37406	0.310419	9.79e-91
Elovl7	2384.27	-6.35784	0.380539	4.65e-60
Ccdc113	1049.65	-6.35625	0.396127	1.65e-55
Iqca	678.592	-6.34467	0.461437	7.42e-41
Tnni3k	37.4261	-6.33988	1.99343	0.00790379
Zbbx	300.972	-6.32344	0.695983	4.57e-18
Spata4	19.0272	-6.32263	2.31562	0.0272739
4930567H12Rik	73.9772	-6.31651	1.29297	1.19e-05
Gm6634	18.8969	-6.31394	2.45967	0.0405139
1700026D08Rik	336.344	-6.30905	0.648762	1.29e-20
Morn5	459.917	-6.29911	2.44991	0.0401492
Wnt1	36.6035	-6.29852	1.76525	0.00234889
Lrrc6	286.747	-6.22727	2.24949	0.0247288
Fam183b	1179.83	-6.19939	0.391193	3.67e-54
Mir330	17.0098	-6.15985	2.41131	0.0417555
Mc3r	127.386	-6.10838	1.06952	1.79e-07
Ak8	592.896	-6.10508	0.503966	8.78e-32
Wdr16	2480.03	-6.0963	0.440733	2.54e-41
1700028P14Rik	569.971	-6.09569	0.659945	1.19e-18
Vmn2r123	327.014	-6.09189	0.599726	1.86e-22
Gpr139	31.5496	-6.08858	1.95349	0.00954085
Tfap2d	47.3172	-6.08572	1.53422	0.000578574
Ube2u	123.393	-6.06258	1.08323	3.36e-07
Zfp474	184.67	-6.03316	0.817389	4.29e-12
Tc2n	180.44	-6.03311	1.01519	4.86e-08
Akr1c12	32.1753	-5.9919	2.01593	0.0143622
Dydc2	718.419	-5.98546	1.5913	0.00121488
Syt10	102.187	-5.98267	1.17224	4.21e-06
1700009P17Rik	5115.76	-5.98202	0.537994	8.1e-27
1700013F07Rik	421.434	-5.93846	0.825659	1.61e-11
Sfta2	69.6703	-5.91137	1.319	7.23e-05
BC051019	338.3	-5.89667	0.657472	1.27e-17
Slco1a4	8291.61	-5.89523	0.35711	1.23e-58
3110047P20Rik	1464.59	-5.89223	0.39929	5.4e-47
Nup62cl	54.9996	-5.88979	1.43	0.000321782
Pifo	2057.25	-5.86031	0.332255	6.04e-67
Wdr96	8762.95	-5.85297	0.376003	2.88e-52
Odf3l1	26.751	-5.84574	1.92064	0.0117959
Dmgdh	203.462	-5.84555	0.765028	6.29e-13
Folr1	15229.7	-5.84205	0.323019	2.3e-70
Tmem232	265.43	-5.81537	0.698482	3.02e-15
Ttc34	342.841	-5.77927	0.779813	3.46e-12
Gpr151	153.189	-5.76237	0.885924	1.63e-09
Slc6a15	60784.5	-5.75326	0.240954	1.31e-122
Otor	98.0249	-5.73071	1.19474	1.8e-05
Nr0b2	36.5176	-5.72304	2.03025	0.0216265
Ace	5933.9	-5.70819	0.27588	4.26e-92
Fgf16	24.0633	-5.69271	1.98759	0.0192608
Mfrp	5613.78	-5.69027	0.35457	1.61e-55
C1qtnf5	5613.78	-5.69027	0.35457	1.61e-55
Ccdc81	727.196	-5.68055	0.431646	1.93e-37
Nags	23.439	-5.65526	2.02776	0.023428
Gip	23.2932	-5.65242	2.24613	0.0455176
Wdr65	1072.9	-5.65014	0.396563	7.92e-44
1700003M02Rik	1590.95	-5.64802	0.367955	7.98e-51
Armc4	828.88	-5.6442	0.460837	1.76e-32
Adgb	137.395	-5.63754	1.11102	4.85e-06
4930412O13Rik	156.349	-5.60218	1.05817	1.63e-06
Rgs13	89.2388	-5.59327	1.20834	3.84e-05
Ccdc135	2281.25	-5.55929	0.355771	1.16e-52
Ccdc108	5233.62	-5.55191	0.265907	8.95e-94
1700007K13Rik	703.703	-5.53296	0.473003	1.19e-29
AI314831	42.7602	-5.52702	1.60598	0.00353488
Ccdc170	731.54	-5.51757	0.539684	9.69e-23
Gm8787	264.689	-5.51232	0.608894	6.1e-18
Rsph1	3513.74	-5.51103	0.288682	2.1e-78
Lrriq1	4138.94	-5.50955	0.366156	7.35e-49
Defb23	52.5487	-5.50214	1.43902	0.000977825
Ppp1r32	925.109	-5.47988	0.601073	3.47e-18
Dnaic2	1395.77	-5.45144	0.50828	5.36e-25
Grifin	40.2597	-5.43757	1.58717	0.00371758
Nek5	1181.07	-5.4302	0.36872	8.28e-47
4930451C15Rik	757.456	-5.42116	0.489578	1.32e-26
Ppp1r42	371.349	-5.41902	0.768557	4.25e-11
Bhmt2	58.8425	-5.40353	1.39839	0.00084217
Myrip	1202.65	-5.39823	0.357293	3.07e-49
Slco1a5	75.6955	-5.39564	1.3067	0.000308697
Pcp4l1	4974.91	-5.39001	0.310139	5.24e-65
5031414D18Rik	115.36	-5.38352	1.20827	8.1e-05
Fxyd1	1946.61	-5.38145	0.356419	3.44e-49
Wfikkn2	19700.3	-5.34467	0.24261	2.34e-104
Gm10549	158.748	-5.34353	1.09433	1.21e-05
Cldn2	2131.08	-5.34248	0.301513	1.48e-67
Lrrc43	195.571	-5.34191	1.05485	5.09e-06
4932418E24Rik	793.384	-5.33152	0.65132	9.34e-15
Serpina7	55.2077	-5.31431	1.54515	0.00355842
Cyp2c44	36.8751	-5.30981	1.64002	0.0066627
4933417E11Rik	27.6168	-5.30941	1.95881	0.0286509
Col9a3	22506.9	-5.28553	0.260966	2.59e-88
Pacrg	1053.47	-5.27525	0.465616	7.63e-28
Gm1110	900.76	-5.27444	0.478352	2.17e-26
2810433D01Rik	149.926	-5.25919	1.10031	1.94e-05
D730039F16Rik	53.3108	-5.259	1.43421	0.00168956
Dnahc6	9127.39	-5.25578	0.323739	9.36e-57
Col8a2	13375.4	-5.24978	0.232991	3.48e-109
Ttc21a	3025.8	-5.24706	0.295113	5.15e-68
Ldlrad2	224.357	-5.24443	0.654794	3.76e-14
Mlf1	3920.2	-5.24348	0.369383	1.66e-43
E030019B06Rik	467.34	-5.24336	0.493253	1.43e-24
Ccdc42b	359.501	-5.23482	0.765927	1.87e-10
6430531B16Rik	172.422	-5.22775	1.08123	1.5e-05
Spag6	2912.41	-5.22468	0.291916	6.62e-69
Adhfe1	136.862	-5.21359	1.12258	3.59e-05
Slc2a12	4930.1	-5.17736	0.252909	3.36e-90
Zmynd12	133.969	-5.1635	0.87653	6.52e-08
Atp2b3	5684.89	-5.15995	0.37455	5.31e-41
3100003L05Rik	319.47	-5.1582	0.697993	4.03e-12
C1rb	17.4791	-5.15718	2.02723	0.0428261
Iqub	2643.71	-5.1488	0.317195	9.54e-57
Dytn	49.1197	-5.14045	1.51621	0.00416158
1700001L19Rik	81.4308	-5.13753	1.30918	0.000675486
Sema3b	1415.83	-5.1333	0.609029	1.29e-15
Mip	686.483	-5.13226	0.506637	2.46e-22
Myo5b	5694.28	-5.12076	0.281496	3.61e-71
Maats1	1719.17	-5.11796	0.37254	8.66e-41
Otx2os1	389.681	-5.11559	0.710244	1.5e-11
Wdr72	644.679	-5.10043	0.466319	5.53e-26
Cldn19	376.487	-5.09963	0.61538	4.12e-15
Stpg1	142.245	-5.09853	1.13289	6.69e-05
Slc35g3	645.114	-5.0964	0.497164	7.36e-23
6030468B19Rik	26.4368	-5.09173	2.01692	0.0447171
Abhd3	1526.34	-5.08892	0.354736	2e-44
Klhl30	202.387	-5.08021	1.08364	2.96e-05
Gckr	31.3738	-5.07458	1.77264	0.0193207
Ugt2b5	69.0213	-5.04722	1.34115	0.00120675
Ccdc67	1759.28	-5.04474	0.455453	1.28e-26
Crb3	800.755	-5.03922	0.475641	2.08e-24
Fam166b	500.726	-5.02278	0.745646	3.61e-10
E230008N13Rik	864.031	-5.0182	0.397304	1.63e-34
5033411D12Rik	262.621	-4.99916	0.784394	3.68e-09
Gm7173	194.505	-4.97979	0.784683	4.35e-09
2410004P03Rik	2314.53	-4.97288	0.387901	1.53e-35
D430036J16Rik	36.2803	-4.9612	1.65724	0.0135154
Spata18	669.987	-4.94312	0.432489	2.54e-28
6820408C15Rik	1059.07	-4.94225	0.423156	1.47e-29
BC021785	29.4851	-4.93993	1.59064	0.00985996
Ugt1a6b	4089.9	-4.93691	0.280232	8.49e-67
1600029I14Rik	155.349	-4.93518	1.17151	0.000221966
1700003E16Rik	612.165	-4.93285	0.758753	1.66e-09
Dnahc9	4757.31	-4.93053	0.319881	3.05e-51
Ugt1a6a	4091.23	-4.92896	0.28862	9.17e-63
Calml4	6448.01	-4.92847	0.306021	6.9e-56
Acot3	29.9412	-4.92657	1.57444	0.0092249
Cdk15	192.641	-4.92286	0.695432	3.54e-11
4632428C04Rik	65.9905	-4.92035	1.09357	6.72e-05
Hydin	1912.15	-4.9194	0.387307	6.73e-35
Lrrc34	773.289	-4.90862	0.38636	6.5e-35
Lrrc3b	378.444	-4.90198	0.750329	1.35e-09
9530053A07Rik	376.287	-4.9016	0.573034	4.52e-16
Lrrc10b	548.446	-4.90006	0.544412	9.65e-18
Vwa3a	3708.18	-4.88757	0.267804	1.26e-71
1110017D15Rik	1304.12	-4.86988	0.444889	5.05e-26
Efhc1	1986.98	-4.86679	0.301869	5.31e-56
Mcin	809.909	-4.86471	0.503189	2.21e-20
Mep1a	60.2087	-4.84568	1.40099	0.00334952
Dpy19l2	159.488	-4.84513	1.14315	0.000200609
Styxl1	99.9653	-4.84479	1.23575	0.000684458
Mia	1210.5	-4.83886	0.610665	7.32e-14
Gm13807	72.5784	-4.82725	1.34145	0.00212214
Ugt1a5	3520.26	-4.81967	0.292711	2.33e-58
Ugt1a2	3519.49	-4.81935	0.292659	2.31e-58
Ugt1a10	3518.98	-4.81913	0.292623	2.31e-58
Ccdc164	1829.83	-4.81912	0.300208	1.55e-55
Dydc1	229.911	-4.80605	0.670936	1.97e-11
Hfe	1318.8	-4.79806	0.340826	8.48e-43
Fhad1	2645.81	-4.79675	0.338383	2.18e-43
Ugt1a1	3529.45	-4.79306	0.294356	4.49e-57
Ugt1a7c	3551.31	-4.79189	0.288078	1.55e-59
Ugt1a9	3523.57	-4.79018	0.295237	1.06e-56
Dnali1	1195.91	-4.78167	0.472917	2.96e-22
Esm1	1532.22	-4.75749	0.490882	1.76e-20
Armc3	1490.65	-4.75682	0.312751	6.68e-50
Ltc4s	114.607	-4.752	0.989025	1.73e-05
Matn3	50.0726	-4.7464	1.48999	0.00779636
Ccdc162	772.254	-4.74005	0.416797	4.71e-28
Ttc29	541.3	-4.72486	0.430117	3.36e-26
Krt18	5429.91	-4.7203	0.446214	2.45e-24
Gmnc	6126.64	-4.71907	0.441862	8.63e-25
Ccno	899.678	-4.70954	0.476212	2.65e-21
Agbl2	1515.12	-4.69595	0.311782	5.96e-49
Pdc	36.3195	-4.69456	1.64922	0.0201695
Car12	22776	-4.69442	0.22708	5.82e-92
Mycbpap	2034.83	-4.68862	0.471412	1.54e-21
Dlec1	1533.07	-4.6767	0.367195	4.37e-35
Armc2	2203.25	-4.67161	0.334516	4.02e-42
Vat1l	44408.8	-4.66894	0.233181	2.62e-86
Cdkl4	1303.6	-4.65078	0.328142	2.24e-43
Wfdc3	35.2174	-4.64922	1.6803	0.0248165
Crygn	29.3651	-4.64875	1.78401	0.036926
Slc18a1	166.848	-4.64138	0.814179	1.9e-07
Wdr69	944.056	-4.63717	0.436328	1.47e-24
Spa17	1587.78	-4.63327	0.347699	2.22e-38
Kcnj13	3784.61	-4.6254	0.314363	1e-46
Cntn1	14232.4	-4.61469	0.267382	4.15e-64
Fam71d	45.6838	-4.61085	1.56792	0.0156662
Wdr52	8724.39	-4.60788	0.343349	6.3e-39
Slc16a8	890.09	-4.6064	0.371841	3.23e-33
Aqp5	28.8793	-4.58804	1.73031	0.0331491
Gm16432	33.6985	-4.58549	1.79229	0.0413708
Akap14	192.051	-4.58499	0.665905	1.32e-10
Map3k19	621.623	-4.58403	0.657824	7.5e-11
Ttc39d	33.5325	-4.57609	1.70128	0.0301412
Tekt1	1859.17	-4.56202	0.353248	4.57e-36
Glb1l3	33.0749	-4.556	1.72628	0.0340895
Spef2	1238.07	-4.55358	0.421077	2.08e-25
Ttll6	1311.32	-4.55356	0.518602	6.51e-17
Chchd10	1269	-4.54121	0.343795	1.02e-37
Tcf21	183.302	-4.53625	0.78377	1.17e-07
Bmp6	2376.55	-4.52536	0.347238	1.02e-36
1700023E05Rik	75.6267	-4.51684	1.03916	0.00012811
Fbxo36	694.586	-4.49406	0.733782	1.67e-08
Slc38a8	38.9017	-4.49123	1.33862	0.00464976
A830018L16Rik	715.764	-4.48991	0.393513	3.13e-28
Odf3b	736.109	-4.48588	0.465463	2.93e-20
Pon1	287.807	-4.48349	0.71232	6.03e-09
Slc4a10	3626.43	-4.48097	0.368888	5.93e-32
Lrrc23	3844.33	-4.46978	0.299082	3.34e-48
A330048O09Rik	204.358	-4.46785	0.881241	4.95e-06
Ropn1l	158.869	-4.45907	1.18321	0.00118548
Nme5	1856.93	-4.45233	0.317885	2.29e-42
Ppil6	654.566	-4.44475	0.423871	6.5e-24
Lrrc63	35.724	-4.4434	1.75565	0.0440932
1500015O10Rik	5765.03	-4.43583	0.367373	1.41e-31
Dnajb13	1487.52	-4.4349	0.412945	4.62e-25
Tcerg1l	649.356	-4.42471	0.507624	1.13e-16
Wnt8a	30.1894	-4.41952	1.76938	0.0474778
Wt1	44.6624	-4.40257	1.61431	0.027499
Cpvl	54.5628	-4.40252	1.48772	0.014871
Zmynd10	2413.99	-4.39779	0.374937	8.24e-30
Kif9	2887.31	-4.38646	0.273154	1.43e-55
Tmem52	39.2943	-4.38534	1.62353	0.0293018
1700084C01Rik	644.922	-4.38464	0.600189	7.24e-12
Mansc4	78.1414	-4.38168	1.34577	0.00632398
Capsl	739.824	-4.37791	0.465087	2.41e-19
Foxj1	12487	-4.37499	0.298203	1.83e-46
Gm11992	483.81	-4.37276	0.445489	5.48e-21
5330413P13Rik	234	-4.36914	0.626545	7.27e-11
Lca5l	552.639	-4.35347	0.45195	3.06e-20
Nme9	416.666	-4.35034	0.48444	1.15e-17
Nqo1	1700.82	-4.33904	0.403881	4.46e-25
Ush2a	151.84	-4.33293	0.842394	3.47e-06
Clu	30064.8	-4.33039	0.315851	1.26e-40
Sncg	149.901	-4.32444	0.789171	6.28e-07
E330011O21Rik	65.6414	-4.31936	1.4071	0.0109433
4930529M08Rik	313.866	-4.31268	0.522087	5.09e-15
Gm4013	74.5538	-4.31099	1.36649	0.00854096
Rsph9	1821.09	-4.30858	0.364556	2.93e-30
Gm14169	83.5544	-4.30612	1.33434	0.00687497
Slc24a1	281.54	-4.30597	0.854367	5.71e-06
H2-DMb2	64.9451	-4.30372	1.43064	0.012967
Gm216	1428.7	-4.29959	0.478497	1.1e-17
D3Bwg0562e	3303.94	-4.29819	0.369695	2.67e-29
Adcy8	724.956	-4.29625	0.49409	1.36e-16
BC021891	147.152	-4.29618	1.22533	0.00287907
Naaa	3081.86	-4.29474	0.29096	5.17e-47
Kndc1	802.075	-4.28975	0.581208	4.29e-12
AW495222	46.002	-4.28837	1.5523	0.025108
Tspan1	36.7051	-4.28313	1.66784	0.040407
Slc16a10	11785.9	-4.28221	0.265072	3.24e-56
Efcab10	348.891	-4.28192	0.816641	2.11e-06
Gm973	766.544	-4.28189	0.430259	1.46e-21
Sag	100.22	-4.27929	1.29323	0.00537948
Tcfl5	488.524	-4.27711	0.436885	6.97e-21
Slc44a3	54.4626	-4.26986	1.50728	0.0209123
Fhit	648.652	-4.26823	0.59832	2.42e-11
Enpp2	18699.4	-4.26479	0.254018	1.2e-60
Col28a1	126.036	-4.26324	1.2731	0.00475137
Agbl4	284.866	-4.25793	0.725169	7.27e-08
Lrrc48	2394.93	-4.2547	0.290741	3.14e-46
Fam154b	855.265	-4.25118	0.383003	9.95e-27
Serpinb6b	523.766	-4.24443	0.457521	8.3e-19
Mitf	2770.63	-4.24201	0.280818	3.16e-49
Ccdc103	451.416	-4.23823	0.694333	1.89e-08
Tmem116	79.832	-4.2374	1.35485	0.00925836
4931429I11Rik	584.568	-4.23391	0.512441	5.02e-15
4833427G06Rik	1185.32	-4.22906	0.562023	1.49e-12
Tsnaxip1	1268.03	-4.21687	0.447348	2.14e-19
Th	69.9005	-4.21378	1.39645	0.0126827
Spag16	1253.9	-4.19843	0.32801	1.96e-35
Efhc2	380.732	-4.19366	0.727996	1.36e-07
Nupr1l	68.8341	-4.19082	1.42153	0.0153578
Ppbp	77.2999	-4.18863	1.36746	0.0111521
Nts	107.721	-4.18549	0.875714	1.95e-05
F830002L21Rik	47.1433	-4.18294	1.58798	0.034512
Lgals3bp	1716.31	-4.17519	0.408664	1.04e-22
Pcolce2	1050.28	-4.16479	0.383129	1.13e-25
Lrp2bp	75.9061	-4.16117	1.38199	0.0128905
9830166K06Rik	37.7686	-4.14917	1.65365	0.0463206
Arsg	5969.27	-4.1468	0.265865	1.79e-52
Zfp819	137.147	-4.14294	1.24269	0.00497696
Lgals12	815.903	-4.14074	0.431466	4.29e-20
Trpm3	35778.2	-4.12422	0.303242	5.64e-40
Ttc25	1133.92	-4.12283	0.374759	2.83e-26
Cdhr3	65.6265	-4.11827	1.42785	0.0182523
Trpv4	858.404	-4.10888	0.361024	4.31e-28
Rgs22	567.526	-4.108	0.555555	3.9e-12
Enkur+A631	1601.87	-4.10011	0.431535	1.06e-19
Cldn10	131.11	-4.0984	0.897001	5e-05
Cldn1	8071.77	-4.09818	0.296468	2.82e-41
Mak	685.948	-4.06388	0.454841	1.71e-17
Abcg5	2686.63	-4.06247	0.306529	5.75e-38
Trim34b	51.4232	-4.06227	1.54597	0.0350513
Mamdc2	1913.1	-4.05796	0.389709	1.4e-23
D630045M09Rik	137.721	-4.05703	0.799086	4.79e-06
1700101E01Rik	277.687	-4.05259	0.831298	1.25e-05
Lrrc46	709.592	-4.04822	0.411427	4.36e-21
Ephx1	2017.15	-4.04071	0.381803	2.34e-24
Trim71	36.0022	-4.03102	1.52488	0.0337626
Dnahc11	3181.27	-4.03049	0.32025	2.83e-34
Fam161a	1333.85	-4.02667	0.325759	4.51e-33
4933427G17Rik	54.0833	-4.02635	1.50383	0.0310468
Slc39a12	1667.15	-4.02421	0.327781	1.24e-32
Heatr8	261.996	-4.02045	0.613085	1.15e-09
Npnt	9307.51	-4.01568	0.291758	6.22e-41
Olfr1420	53.579	-4.0121	1.50929	0.0325821
Spata17	379.661	-4.0102	0.520744	4.03e-13
Lrrc36	187.415	-3.99227	0.676041	6.03e-08
Dcaf12l1	4209.53	-3.99188	0.364605	4.95e-26
Rgs11	564.793	-3.9887	0.6604	2.77e-08
Ccdc65	871.267	-3.98678	0.363258	3.72e-26
Ccdc89	317.947	-3.98346	0.717896	4.33e-07
B3galt5	411.892	-3.97746	0.491207	1.89e-14
Wdr78	6766.21	-3.96719	0.249153	1.14e-54
Spag8	1532.29	-3.96677	0.371613	9.12e-25
Ttll8	55.3341	-3.95647	1.50112	0.0343788
Trpm8	130.895	-3.94814	0.824784	1.88e-05
Asah2	1392.46	-3.94608	0.458952	3.1e-16
Iqcd	1771.93	-3.9335	0.314322	6.87e-34
Col4a4	621.507	-3.93243	0.478481	7.17e-15
Eno4	1469.36	-3.92733	0.355696	1.86e-26
Gm1661	285.36	-3.91011	0.552316	3.53e-11
Ubxn11	2827.64	-3.90576	0.316061	4.64e-33
Cd55	955.653	-3.89974	0.420809	9.02e-19
Cetn4	481.683	-3.89564	0.443529	6.38e-17
Sgms2	2703.15	-3.89084	0.443629	7.1e-17
Nsun7	1025.75	-3.8794	0.41534	4.64e-19
Cldn9	408.272	-3.8788	0.468824	4.59e-15
Fgf15	729.744	-3.8756	0.546689	3.29e-11
Emb	7447.78	-3.8649	0.278577	1.44e-41
Lrrc51	1243.9	-3.8415	0.505609	8.69e-13
Ermn	197.407	-3.8371	0.630453	2.1e-08
Car10	782.425	-3.83135	0.437472	7.88e-17
Kif17	221.081	-3.83111	0.818321	3.04e-05
Rph3al	678.155	-3.82903	0.475413	2.66e-14
Rpl31-ps12	37.4777	-3.82435	1.40247	0.0275047
Nek11	639.915	-3.81815	0.401411	9.61e-20
Fam227b	67.2918	-3.81715	1.44807	0.034353
Ttc18	1155.76	-3.811	0.366103	1.44e-23
H2-DMb1	148.378	-3.81018	0.709826	1.12e-06
Ano2	56.9366	-3.80929	1.50946	0.0447976
Tyrp1	63.431	-3.80485	1.46635	0.0378825
Slc25a41	28.5144	-3.80159	1.50712	0.0449008
C330013F16Rik	180.216	-3.79598	0.750527	5.25e-06
Gdf5	2001.73	-3.79214	0.35079	2.16e-25
Tac1	146.476	-3.79048	0.733803	3.11e-06
Pdzk1ip1	125.455	-3.78599	0.795984	2.16e-05
Efhb	672.211	-3.78129	0.422955	1.63e-17
Thsd7b	2203.95	-3.77371	0.300865	4.82e-34
Riiad1	553.749	-3.76951	0.529863	2.78e-11
Gpr64	139.901	-3.7694	1.28108	0.0155933
Efcab1	1303.03	-3.76629	0.375088	6.01e-22
Sun3	60.4019	-3.73517	1.18773	0.00879483
Rbm47	3658.92	-3.73291	0.396618	2.43e-19
Lect1	307.568	-3.732	0.595994	7.35e-09
Gm101	354.958	-3.73176	0.643353	1.09e-07
Ednrb	11842.2	-3.73054	0.310233	2.54e-31
Slc39a4	81.3118	-3.70581	1.40425	0.0341014
Kctd8	521.007	-3.70121	0.537551	1.32e-10
Fank1	693.854	-3.70102	0.379716	1.05e-20
Pdk4	347.133	-3.69985	0.517744	2.21e-11
Trim34a	130.523	-3.69864	1.33692	0.0248313
Slc16a12	2160.69	-3.69669	0.31676	1.63e-29
Tinagl1	3349.17	-3.69358	0.321017	1.07e-28
Slc22a8	886.477	-3.68969	0.408391	7.12e-18
Kif27	2965.13	-3.68109	0.311553	3.04e-30
AW046200	183.473	-3.67932	0.67611	7.59e-07
5930403L14Rik	13304.9	-3.67236	0.259775	3.71e-43
Igsf1	1616.73	-3.66904	0.351374	1.03e-23
Hdc	858.821	-3.65512	0.702559	2.59e-06
Ddc	255.183	-3.65363	0.58925	1.06e-08
Casc1	763.227	-3.64646	0.484805	1.53e-12
Clec18a	213.413	-3.64144	0.605197	3.17e-08
C130026L21Rik	285.088	-3.63504	0.578108	6.27e-09
Lpcat2	2404.11	-3.63483	0.294409	5.32e-33
Ddit4l	1028.27	-3.63034	0.349897	2.05e-23
Adra2b	124.595	-3.62695	1.41792	0.0414223
Trp73	2438.11	-3.61376	0.408611	3.76e-17
Rilp	271.599	-3.61106	0.555529	1.67e-09
Aspa	63.6282	-3.61028	1.11764	0.00681288
Ogn	10500.3	-3.60192	0.326869	2.33e-26
Abcg8	810.074	-3.5944	0.367478	7.55e-21
Mansc1	491.045	-3.57477	0.43085	3.81e-15
Macrod1	492.16	-3.56965	0.71464	7.07e-06
4732415M23Rik	108.113	-3.56055	1.34969	0.0341724
Gm872	566.27	-3.55696	0.40497	6.38e-17
Hspa2	1235.76	-3.55606	0.393144	6.5e-18
D130043K22Rik	665.131	-3.55317	0.456027	2.04e-13
Slco1c1	3142.26	-3.5503	0.298035	9.74e-31
Tcp11	535.622	-3.54567	0.485842	7.64e-12
Syt17	289.709	-3.53389	0.719687	1.06e-05
Rxrg	89.4819	-3.53276	1.39372	0.0437284
Entpd3	222.413	-3.52975	0.695412	4.82e-06
Gm16675	133.101	-3.52765	0.819945	0.000153911
Dnahc10	456.802	-3.51606	0.524319	4.39e-10
Pla2g16	1342.3	-3.50658	0.371462	1.89e-19
Ccdc60	1179.12	-3.50652	0.342618	8.7e-23
Krt23	99.7481	-3.50418	1.17353	0.0138218
Ttc16	407.443	-3.50246	0.813909	0.00015333
Msx1	6280.63	-3.49394	0.29752	7.01e-30
Frmpd4	1639.5	-3.49253	0.387098	7.95e-18
Ccdc19	1706.41	-3.48609	0.39255	2.74e-17
Glb1l2	2152.32	-3.48391	0.306298	4.65e-28
Sytl3	203.092	-3.4823	0.640875	7.92e-07
Ankef1	270.669	-3.47915	0.533425	1.45e-09
Rab20	308.22	-3.47881	0.522824	6.21e-10
Ctsd	41017	-3.47816	0.267428	1.42e-36
Cpne2	2938.79	-3.47641	0.360625	2.86e-20
Pltp	9606.01	-3.47043	0.38853	1.74e-17
Ano3	596.898	-3.46893	0.394139	5.47e-17
Klk8	542.87	-3.46703	0.477577	1e-11
Nek10	78.7542	-3.46353	0.960721	0.00207614
Gm8234	70.4631	-3.46296	1.23221	0.0221381
Gdf7	46.9688	-3.46275	1.21369	0.0198106
Mdfic	5400.46	-3.46074	0.310875	7.03e-27
Ccdc13	810.772	-3.45491	0.417762	4.71e-15
Tlr2	404.15	-3.45333	0.590053	8.12e-08
Steap1	339.582	-3.44714	0.526661	1.25e-09
Fam84b	24302.2	-3.43955	0.280302	1.33e-32
Pou4f1	668.228	-3.43899	0.431209	4.9e-14
St3gal6	1257.61	-3.43805	0.322396	1.02e-24
Xrra1	188.893	-3.4326	0.637867	1.05e-06
Smim5	573.371	-3.40539	0.539137	5.26e-09
Pon3	1091.38	-3.39814	0.353671	3.86e-20
Car14	8361.81	-3.39685	0.250298	8.33e-40
Gm5918	1115.01	-3.39421	0.347697	9.08e-21
Folr2	553.944	-3.39227	0.4739	2.03e-11
Frmd7	361.825	-3.38256	0.573115	6.14e-08
Ccdc114	3302.27	-3.36699	0.31373	4.99e-25
St6galnac2	339.83	-3.36596	0.658802	4.11e-06
Msx1as	4831.83	-3.36399	0.35444	1.16e-19
Zscan10	141.789	-3.34906	0.71528	3.04e-05
Gstt1	308.577	-3.3389	0.806039	0.000293227
Ccdc87	182.046	-3.33862	0.655102	4.36e-06
Ocln	2441.18	-3.33616	0.278786	5.1e-31
Cyp4v3	576.078	-3.3337	0.415659	3.46e-14
Aph1c	1388.27	-3.33138	0.462114	1.43e-11
Enpp5	3643.66	-3.32565	0.303621	4.71e-26
Spp1	547.85	-3.32152	0.599347	4.5e-07
BC006965	137.23	-3.31829	0.908539	0.0017779
Csgalnact1	670.036	-3.31484	0.379467	9.59e-17
L1td1	295.57	-3.3099	0.72931	5.7e-05
Slc4a2	19879.7	-3.30129	0.224765	1.45e-46
Cdhr1	150.679	-3.30114	0.691752	2.01e-05
Arhgef3	2366.48	-3.29735	0.410818	3.31e-14
2210404O07Rik	141.046	-3.2899	0.820819	0.000493675
Arhgdig	175.269	-3.28652	0.773361	0.000191609
Cyb561	2774.3	-3.28323	0.307249	8.16e-25
Ccdc37	391.221	-3.2654	0.598829	7.19e-07
Ddo	362.869	-3.26429	0.524721	9.34e-09
Slc5a3	11734.5	-3.26307	0.441641	4.07e-12
Ctf2	94.3578	-3.26145	1.01796	0.00737707
2410124H12Rik	225.435	-3.25817	0.768707	0.000200609
Ccdc33	468.273	-3.24623	0.550898	6.47e-08
Caps2	324.068	-3.23362	0.533906	2.51e-08
Prap1	485.201	-3.23313	0.839521	0.000884865
2810403D21Rik	187.227	-3.22997	0.69567	3.61e-05
Raet1d	235.721	-3.22001	0.660807	1.26e-05
Oca2	1102.19	-3.21945	0.372656	2.19e-16
Galm	1044.94	-3.20858	0.512573	7.43e-09
Cd59b	218.706	-3.20846	0.617109	2.64e-06
Atp10b	201.726	-3.20753	0.840734	0.00100858
Dnahc1	1618.67	-3.19964	0.388539	6.27e-15
Kcnk1	1096.55	-3.19759	0.510842	7.44e-09
Acacb	833.796	-3.19595	0.381716	2.06e-15
Asic4	94.5312	-3.1922	1.04821	0.0117366
Fam198a	365.009	-3.1912	0.620852	3.53e-06
Oit3	93.6047	-3.18781	1.07719	0.014869
Tbc1d2	1094.42	-3.18449	0.355733	1.47e-17
Wdr86	1841.92	-3.16355	0.486977	1.72e-09
Dnahc5	343.503	-3.16157	0.675	3.01e-05
Flt3l	441.658	-3.16046	0.510562	1.13e-08
Padi2	135.868	-3.15951	0.792542	0.000537385
Adssl1	240.866	-3.15769	0.613985	3.48e-06
Asic3	184.143	-3.15566	0.62759	6.03e-06
Avpr1a	86.5537	-3.15233	1.04243	0.0124658
Ccdc151	1299.89	-3.15021	0.3359	3.3e-19
9930014A18Rik	4406.69	-3.14356	0.272286	6.82e-29
Pih1d2	816.404	-3.14345	0.391633	3.31e-14
Creb3l3	95.741	-3.14342	1.05027	0.0135416
Tctex1d4	102.2	-3.13296	1.11808	0.0225868
Sgk3	1963.66	-3.1261	0.320023	8.55e-21
Ccdc148	704.991	-3.12092	0.407395	5.44e-13
Lmx1a	3901.82	-3.11801	0.314046	1.82e-21
Apoe	19506.2	-3.11132	0.267641	2.7e-29
Hpgd	791.785	-3.10971	0.413111	1.46e-12
Mr1	705.821	-3.10845	0.385677	2.55e-14
Pklr	94.4174	-3.10557	0.844491	0.00162983
Myh7	444.08	-3.10536	0.562153	4.94e-07
Gngt2	95.9447	-3.105	1.01307	0.0110894
Prps2	5647.56	-3.10156	0.280408	1.5e-26
Txnrd2	82.5407	-3.0946	0.895634	0.00338783
Gm16130	126.684	-3.08762	0.80287	0.000903942
Lrrc9	720.323	-3.07762	0.507202	2.35e-08
Klhl1	103.328	-3.07747	0.798398	0.00087342
A330021E22Rik	3384.46	-3.07222	0.368531	2.77e-15
Olfml1	1309.35	-3.06872	0.318585	3.06e-20
Fn3k	306.571	-3.06827	0.823231	0.00136682
Scube3	3028.13	-3.06533	0.288309	1.42e-24
Tspo	548.777	-3.06456	0.672515	5.26e-05
Metrn	4594.87	-3.06355	0.334804	2.58e-18
Esrrg	517.146	-3.05748	0.500488	1.83e-08
Baiap2l2	153.734	-3.05476	0.730015	0.000248429
Pthlh	538.912	-3.05161	0.418386	7.87e-12
Tppp3	1706.77	-3.05105	0.415658	5.68e-12
Cmpk2	658.556	-3.04015	0.42342	1.75e-11
Mcee	1722.23	-3.03907	0.314668	2.42e-20
Sulf1	61074.1	-3.03784	0.228757	4.06e-38
Otx2	15295.1	-3.03153	0.236758	1.86e-35
1110032A03Rik	1721.4	-3.02591	0.308491	5.85e-21
Rtn4rl1	895.337	-3.02533	0.51419	6.79e-08
Psd2	7901.2	-3.02531	0.23955	1.65e-34
Coro6	138.491	-3.01683	0.901046	0.00475957
Cmtm8	556.84	-3.01075	0.601322	6.69e-06
Wfdc2	529.866	-3.00951	0.529155	2.04e-07
Car2	4962.93	-3.00678	0.272548	2.05e-26
Pdgfd	390.116	-3.00398	0.471726	3.8e-09
Krt8	4082.65	-3.00343	0.266702	1.65e-27
Rasgrp1	956.92	-2.99971	0.417211	1.64e-11
Ttc12	1785.98	-2.99613	0.364679	7.31e-15
Gabrg1	1513.7	-2.99435	0.430011	7.77e-11
Aass	823.047	-2.98949	0.582036	3.6e-06
Ubxn10	2515.37	-2.98711	0.345874	2.24e-16
Slc37a2	700.13	-2.98219	0.387188	3.99e-13
Lepr	3545.63	-2.97836	0.316927	2.78e-19
Cd82	3569.84	-2.97818	0.356291	2.31e-15
Mapk15	1272.08	-2.97467	0.420549	3.67e-11
Slc7a10	2350.44	-2.97121	0.343081	1.83e-16
Pdlim2	678.555	-2.96785	0.54254	6.6e-07
2610018G03Rik	1309.63	-2.96025	0.343873	2.84e-16
Cdh26	261.255	-2.95506	0.562961	2.05e-06
Slc16a9	1220.3	-2.9533	0.345373	4.61e-16
Fuca2	2340.14	-2.95216	0.31475	3.28e-19
Kcna5	396.454	-2.9518	0.50334	7.58e-08
Tctex1d2	1132.46	-2.94948	0.398175	3.55e-12
Ephx2	324.949	-2.94895	0.5131	1.47e-07
Slc6a4	115.555	-2.94615	0.800547	0.00161701
Gpr146	404.171	-2.94594	0.61784	2.05e-05
Fabp3	249.403	-2.93073	0.618008	2.31e-05
Nudt7	863.015	-2.93041	0.373577	1.37e-13
Morn3	323.06	-2.92682	0.52968	4.9e-07
Dnaja4	2936.82	-2.92479	0.266217	3.32e-26
Mab21l2	77.404	-2.92024	0.975225	0.0134881
Trpm5	2756.64	-2.91964	0.296886	4.57e-21
Ppfibp2	2249.91	-2.91812	0.276388	3.04e-24
Efcab12	1150.08	-2.91736	0.335772	1.44e-16
Mrps6	3929.7	-2.89718	0.261819	1.43e-26
Wdpcp	1776.58	-2.89245	0.309427	4.33e-19
Epn3	759.313	-2.88728	0.415736	8.8e-11
Smpdl3a	1594.68	-2.88634	0.314187	1.86e-18
C1ra	83.1653	-2.88303	0.885422	0.00632122
Stk30	859.865	-2.87737	0.565249	4.49e-06
Gm6402	62.7687	-2.87336	1.05103	0.0270584
Ctso	1828.14	-2.86935	0.373733	4.78e-13
Raet1b	206.826	-2.86342	0.736938	0.00077829
Tmem27	185.641	-2.86204	0.758373	0.00116366
Raet1a	213.924	-2.86151	0.73519	0.000759299
Lhx5	166.737	-2.84808	1.06006	0.0303944
Prelp	2420.15	-2.84174	0.31797	1.68e-17
1810020O05Rik	143.118	-2.83805	0.78104	0.00189883
Morn1	1284.97	-2.83781	0.384292	4.18e-12
Dcaf12l2	274.205	-2.83507	0.594168	2.02e-05
Atp1b1	4330.9	-2.83381	0.278312	1.46e-22
Fggy	496.926	-2.82706	0.420982	4.13e-10
Lrriq3	104.845	-2.82278	0.843259	0.0047696
Dnahc7a	309.071	-2.82252	0.530516	1.42e-06
Rassf4	4486.74	-2.81909	0.284593	2.27e-21
Pi15	233.552	-2.81778	0.690197	0.000371491
Madcam1	183.01	-2.81662	0.650871	0.000139029
1190005I06Rik	322.062	-2.81407	0.677099	0.000278787
Pip5k1b	1355.99	-2.81102	0.315394	2.07e-17
Strip2	1934.28	-2.80951	0.283113	1.91e-21
Npr3	5816.15	-2.80692	0.312719	1.19e-17
Tor3a	3672.75	-2.80158	0.279941	8.34e-22
Ccdc79	65.0973	-2.79921	1.09051	0.0405164
Spint2	8126.69	-2.79589	0.2749	1.64e-22
Stk33	495.237	-2.79309	0.517525	9.61e-07
Fuom	350.062	-2.79242	0.802441	0.00312824
Ecm2	1066.41	-2.79009	0.332175	1.65e-15
Retsat	1382.98	-2.78868	0.313024	2.13e-17
Dpcd	2169.72	-2.78725	0.339571	7.78e-15
Lgmn	7764.05	-2.78588	0.309877	1.06e-17
4933406C10Rik	136.346	-2.78484	0.703527	0.000596782
Ly6a	409.796	-2.7595	0.53658	3.48e-06
Aebp1	11886.3	-2.75867	0.232351	1.55e-30
Ccdc30	1098.51	-2.74628	0.367933	2.35e-12
S100a1	269.069	-2.73914	0.602934	5.59e-05
Acaa2	6062.14	-2.73756	0.359617	7.77e-13
A630066F11Rik	136.309	-2.7372	0.840306	0.00630106
Kif6	668.818	-2.72779	0.443327	1.41e-08
Slc7a4	1176.6	-2.7256	0.686	0.000565869
Wdr38	200.314	-2.72529	0.601997	5.97e-05
Wnt9a	1185.32	-2.72266	0.407058	4.92e-10
Plin5	80.0935	-2.71881	0.898034	0.0123301
Crhr2	158.861	-2.71654	0.94799	0.0191882
Ccdc40	3398.51	-2.71615	0.315917	3.1e-16
Plscr2	127.281	-2.71525	0.866999	0.00916037
Ccdc96	1251.71	-2.71459	0.318148	5.39e-16
A930001C03Rik	174.659	-2.71402	0.651119	0.000265123
Hapln1	183.677	-2.71063	0.617715	0.000107487
1110004E09Rik	2421.86	-2.70676	0.313491	2.28e-16
Cdkl2	574.695	-2.70605	0.401948	3.7e-10
Stox1	260.844	-2.69942	0.595857	5.89e-05
Ttc30b	2158.37	-2.69867	0.342112	9.72e-14
G630093K05Rik	132.725	-2.69774	0.791497	0.0039239
Manba	720.273	-2.69461	0.480539	3.16e-07
Cntn4	547.942	-2.6911	0.520778	3.08e-06
Spag17	941.574	-2.6896	0.364604	4.41e-12
4921536K21Rik	304.793	-2.67879	0.598077	7.31e-05
Col9a2	3254.36	-2.67399	0.313612	5.67e-16
Ezr	40721.2	-2.67399	0.234384	3.16e-28
2700046G09Rik	373.541	-2.67341	0.535437	7.15e-06
Dnahc7b	2289.72	-2.66564	0.32435	7.17e-15
Endod1	1346.42	-2.66535	0.334122	4.84e-14
Tspan33	1595.6	-2.66102	0.368197	1.26e-11
Bhlhe41	190.58	-2.65978	0.73382	0.00195325
Serpinb9	301.003	-2.65865	0.590673	6.67e-05
Fam187b	198.648	-2.65401	0.760288	0.00302209
Tctn2	4297.4	-2.64573	0.290584	3.86e-18
Gsta4	4707.23	-2.64473	0.283568	5.26e-19
Cldn3	909.927	-2.64262	0.367688	1.67e-11
P2rx6	584.191	-2.6392	0.409321	2.32e-09
Rgs2	2374.13	-2.63282	0.310932	9.36e-16
Baiap2l1	1241.22	-2.62739	0.359388	6.99e-12
Prtn3	268.549	-2.62693	0.555669	2.47e-05
Chchd6	1592.43	-2.62397	0.54913	1.95e-05
Ntf3	238.313	-2.61707	0.58765	8.16e-05
3930402G23Rik	541.683	-2.61286	0.59474	0.00010504
1700023L04Rik	172.737	-2.61257	0.654856	0.000531417
Gulp1	2139.5	-2.61034	0.361403	1.3e-11
Irf7	100.714	-2.59365	0.873554	0.0144759
Gas6	6744.21	-2.59331	0.285888	5.18e-18
Mal2	290.792	-2.58983	0.51804	6.93e-06
Hgf	118.365	-2.5895	0.766452	0.00432004
Muc15	120.478	-2.58166	0.783447	0.00561392
Cercam	2956.02	-2.57839	0.262965	6.03e-21
Cage1	150.616	-2.5756	0.699739	0.00161368
Tex26	144.763	-2.57398	0.843683	0.0115502
Dyx1c1	561.235	-2.57322	0.409388	6.35e-09
Necab2	1171.41	-2.55963	0.318739	3.21e-14
Mpv17l	798.714	-2.55675	0.394981	1.98e-09
2010015L04Rik	1007.32	-2.55408	0.408296	7.6e-09
Ly6e	9507.03	-2.5519	0.276427	1.24e-18
Stx3	1461.24	-2.55143	0.346968	5.19e-12
Neu3	457.341	-2.54815	0.611973	0.000270021
Fmod	2155.78	-2.54426	0.351652	1.2e-11
Pbxip1	8231.69	-2.54008	0.238353	1.09e-24
Cab39l	4296.96	-2.53864	0.25545	1.66e-21
9230110C19Rik	2583.76	-2.53782	0.325486	1.96e-13
Tpbg	3488.24	-2.53745	0.255759	1.94e-21
Myh14	3024.98	-2.53372	0.385033	9.94e-10
Hepacam	129.008	-2.53171	0.778218	0.00636889
B230216G23Rik	124.169	-2.52971	0.76844	0.00567087
Slc26a7	363.237	-2.52963	0.478926	1.73e-06
Hsd11b2	322.875	-2.52551	0.7037	0.00219381
Tubb1	111.308	-2.52462	0.851255	0.0146124
Prrg4	425.051	-2.52188	0.709056	0.00243923
Tshr	152.942	-2.51847	0.804604	0.00920258
Ccdc39	6338.47	-2.51498	0.382591	1.04e-09
Klhl31	133.28	-2.51267	1.01017	0.0485695
4922501L14Rik	218.085	-2.50818	0.736495	0.00395944
Irak2	608.965	-2.50728	0.436201	1.46e-07
Smpd1	4694.5	-2.50673	0.315265	5.93e-14
Hacl1	966.747	-2.50528	0.38744	2.07e-09
Dnahc2	3494.99	-2.50423	0.323172	2.82e-13
4930592A05Rik	304.453	-2.50417	0.504707	8.28e-06
Tusc1	204.226	-2.50104	0.740594	0.00433893
Pls1	838.576	-2.50046	0.401038	8.57e-09
Cetn2	3343.21	-2.49628	0.280202	2.13e-17
Stk32a	920.992	-2.4948	0.476261	2.16e-06
Slc16a11	259.767	-2.49282	0.650921	0.000955934
9430069I07Rik	271.325	-2.49263	0.553089	6.51e-05
Tmie	86.1649	-2.49001	0.949777	0.0355047
Tmem107	1661.92	-2.4897	0.308917	2.55e-14
Cox6b2	1174.6	-2.48821	0.467651	1.42e-06
Cp	1414.65	-2.4836	0.311071	4.58e-14
Irs4	225.847	-2.48207	0.728309	0.00392711
Fam151a	120.153	-2.47777	0.801711	0.0103018
Bco2	133.511	-2.47673	0.917488	0.0294036
Slc23a2	7884.99	-2.47594	0.270674	2.65e-18
Xlr3a	102.054	-2.47494	0.797619	0.00994224
Slc31a1	12735.3	-2.4723	0.239262	3.17e-23
Cobl	1702.62	-2.47039	0.344389	1.83e-11
Tyrobp	317.545	-2.4688	0.899997	0.0263931
Cftr	175.76	-2.46706	0.876166	0.0218046
Abca4	1326.61	-2.45681	0.365586	4.01e-10
Cd84	179.988	-2.45205	0.738771	0.00520956
Tnfaip8	2096.33	-2.45081	0.316369	2.86e-13
4930556M19Rik	516.128	-2.44026	0.429393	2.08e-07
Nkain4	1460.7	-2.43997	0.409499	4.45e-08
Ctsh	2083.96	-2.43434	0.306443	6.27e-14
AK129341	1948.52	-2.43357	0.33903	1.77e-11
Bst2	447.682	-2.43223	0.541081	6.83e-05
Trhde	384.975	-2.42844	0.475684	4.19e-06
Ntrk2	7560.72	-2.42817	0.235703	4.36e-23
Zc2hc1c	615.316	-2.42743	0.392593	1.17e-08
Cdr1	294.323	-2.42679	0.595156	0.000379203
Glt28d2	93.7239	-2.42305	0.844208	0.0189409
Katnal2	1122.37	-2.42081	0.366717	8.71e-10
Taf4b	536.852	-2.4156	0.481864	6.49e-06
Tmem231	2388.68	-2.41431	0.339667	2.9e-11
Srpx2	167.121	-2.41069	0.720483	0.0047945
Slc14a2	938.089	-2.40567	0.453507	1.54e-06
Myo7a	3152.71	-2.40525	0.29877	2.74e-14
Acadm	5145.02	-2.40501	0.305252	1.05e-13
Agbl3	529.406	-2.39852	0.40712	6.51e-08
Dnaaf3	1808.9	-2.39455	0.284548	1.44e-15
F11r	1837.44	-2.39288	0.348807	1.57e-10
Tmem17	621.74	-2.38897	0.420517	2.11e-07
Lrguk	291.731	-2.3866	0.62759	0.00105076
Hbb-bh1	707.027	-2.38498	0.459176	2.7e-06
Kctd11	1076.99	-2.38418	0.324507	5.41e-12
Tmem108	5337.03	-2.37816	0.271528	7.87e-17
Atp13a4	218.609	-2.37482	0.622725	0.00101238
Tmem53	236.235	-2.37361	0.796591	0.0140738
Tmem88	1169.85	-2.37232	0.435572	7.43e-07
2310061J03Rik	251.42	-2.37053	0.567002	0.00025238
Spon2	430.958	-2.36986	0.69377	0.00383848
Adamts1	11059.8	-2.36842	0.260755	4.67e-18
Cenpw	1157.32	-2.36822	0.352426	4.02e-10
Pygl	909.555	-2.36822	0.422355	3.16e-07
Ccl3	88.8668	-2.36129	0.902023	0.0358629
Angptl2	4294.49	-2.36096	0.291371	1.81e-14
Ulk4	1892.92	-2.35256	0.28213	2.74e-15
Mum1l1	2983.4	-2.35228	0.306617	5e-13
Rbm43	884.358	-2.34844	0.362449	1.91e-09
Man1a	1420.92	-2.34597	0.325552	1.46e-11
Morn2	732.97	-2.34445	0.442541	1.6e-06
Tspan4	1235.79	-2.34252	0.404761	1.17e-07
Cst3	7517.23	-2.34074	0.389064	3.18e-08
Ttll13	136.547	-2.34047	0.750803	0.00952963
Sord	1470.81	-2.34017	0.396255	6.03e-08
1700029J07Rik	1210.29	-2.33904	0.353858	8.25e-10
Ifih1	250.93	-2.33808	0.588943	0.000572481
Metrnl	651.054	-2.33501	0.52409	8.1e-05
Vamp8	389.559	-2.32928	0.88908	0.0356514
4430402I18Rik	281.256	-2.32819	0.721058	0.00683835
Kcnh1	492.835	-2.32494	0.434069	1.18e-06
Tekt5	322.938	-2.32462	0.760024	0.0112794
Ak1	2405.17	-2.32292	0.319057	8.66e-12
Mgmt	178.873	-2.32092	0.666291	0.00309294
Rgl3	420.684	-2.31791	0.438982	1.75e-06
Rit2	134.867	-2.31563	0.850056	0.0276715
Hbb-b2	112915	-2.31052	0.366664	5.77e-09
Hbb-b1	112917	-2.31051	0.366674	5.77e-09
Mns1	2407.86	-2.30755	0.285611	2.18e-14
Slc16a2	22252.7	-2.30737	0.227624	2.3e-22
Adc	1356.91	-2.30537	0.378985	2.14e-08
Dtna	1671.51	-2.30223	0.32622	4.08e-11
Lrpap1	9943.52	-2.30095	0.295926	2.3e-13
BC022687	1293.32	-2.30054	0.327591	5.18e-11
Scara5	3441.81	-2.3005	0.306193	1.63e-12
Dnajc12	592.472	-2.29918	0.421561	7.16e-07
Bbs5	923.856	-2.2976	0.35907	3.15e-09
Neat1	6538.01	-2.29476	0.247402	8.4e-19
Pla2g2c	150.819	-2.28938	0.671221	0.00389401
Ribc1	285.483	-2.28862	0.533408	0.00016159
Kif19a	238.958	-2.28551	0.57683	0.000588474
Smad6	956.185	-2.27673	0.337162	3.24e-10
Catsperg1	186.505	-2.27641	0.618796	0.00162336
Clmn	4949.13	-2.27534	0.356564	3.5e-09
Tmx1	9254.41	-2.27526	0.286785	6.78e-14
Bsg	39216.9	-2.2742	0.279354	1.34e-14
Lyrm5	1340.45	-2.27412	0.305378	2.66e-12
Hexb	2506.38	-2.26911	0.272439	2.94e-15
Gm2a	2166.3	-2.26864	0.343591	8.63e-10
Maob	348.302	-2.26819	0.475337	2.02e-05
Nhsl2	3517.35	-2.26207	0.390568	1.14e-07
Tnni3	336.173	-2.25761	0.60864	0.0014579
Naga	2455.78	-2.25534	0.306734	5.21e-12
Dync2li1	2352.14	-2.2534	0.318787	3.78e-11
Ptgds	2483.9	-2.25328	0.404266	3.79e-07
Plekhb1	164.256	-2.25314	0.688673	0.0060353
Gpr183	82.0874	-2.2472	0.899496	0.0474215
Dok1	273.367	-2.24261	0.852473	0.0347791
Erap1	1452.52	-2.23898	0.333995	4.46e-10
Gm1078	101.213	-2.23778	0.893241	0.0467046
Tas1r1	250.3	-2.23701	0.609297	0.00166245
Gramd1c	465.106	-2.22746	0.442366	5.83e-06
Arhgap22	384.128	-2.22594	0.746282	0.0139558
Tnfrsf11a	127.274	-2.22464	0.853287	0.036789
Matn2	5776.49	-2.22291	0.240929	1.3e-18
Me1	1357.04	-2.22271	0.32042	9.31e-11
Fam217a	92.2509	-2.21844	0.857731	0.038663
Usp2	755.056	-2.21593	0.370666	3.95e-08
1700048M11Rik	125.874	-2.21308	0.734393	0.0128
Tmem9	10531.4	-2.2128	0.329379	4.06e-10
Fam189a2	277.56	-2.21038	0.592953	0.00136396
Acot11	348.881	-2.20676	0.531286	0.000281385
2010300C02Rik	536.506	-2.20557	0.403568	6.77e-07
Fam46a	2050.33	-2.20555	0.344166	2.98e-09
BC021767	128.163	-2.20263	0.760643	0.0176804
Etnk2	234.73	-2.20159	0.579426	0.00106259
Bfsp2	144.861	-2.19959	0.748932	0.0158259
Ppm1h	1580.47	-2.1971	0.356209	1.29e-08
Col8a1	6177.46	-2.19649	0.262118	1.95e-15
Lrrk2	2061.32	-2.19528	0.377031	9.64e-08
4930581F22Rik	340.87	-2.18678	0.504205	0.000133503
Otud1	560.38	-2.18582	0.58299	0.00126469
Rnf128	284.773	-2.18527	0.51867	0.000221586
Ccdc150	110.858	-2.18455	0.81839	0.0316815
Sdc4	1503.84	-2.18377	0.309527	4.13e-11
Snx7	931.66	-2.18289	0.378129	1.27e-07
Il1rap	2702.81	-2.1821	0.308741	3.8e-11
B3gnt4	308.813	-2.17582	0.592839	0.00166962
AA543186	142.289	-2.17573	0.768027	0.0209123
Gm1673	675.955	-2.17472	0.574173	0.00110931
Ccdc126	1062.38	-2.17312	0.384286	2.43e-07
Man2b2	3001.11	-2.17245	0.306261	3.2e-11
Slc5a6	2695.95	-2.16969	0.306574	3.57e-11
Fzd5	284.792	-2.16931	0.510271	0.000190314
C3	222.837	-2.16914	0.624862	0.00321182
Ccdc160	197.976	-2.16826	0.651916	0.0050959
Cd300a	179.038	-2.1611	0.774086	0.023226
Efcab2	1232.92	-2.16054	0.402886	1.15e-06
Ahcyl2	5991.25	-2.15704	0.268278	2.97e-14
Ociad2	1691.17	-2.15361	0.29182	4.31e-12
Dusp14	1522.48	-2.15233	0.462436	3.43e-05
Fam132a	1374.78	-2.15153	0.51048	0.00022052
Lipa	4345.69	-2.14333	0.274096	1.65e-13
Fxyd5	291.725	-2.14332	0.628266	0.00388649
Ccdc24	1052.29	-2.14216	0.433849	9.27e-06
Fcer1g	258.293	-2.14169	0.859196	0.0479734
Paqr5	166.807	-2.13661	0.799816	0.0315545
Wdr31	573.097	-2.13557	0.482199	9.07e-05
Tmem141	453.437	-2.13557	0.506133	0.000216666
Wdr54	712.313	-2.13434	0.418185	4.21e-06
Ccdc17	597.067	-2.13335	0.394727	9.25e-07
Hsf4	117.281	-2.131	0.747005	0.0198282
Smim14	3895.18	-2.1215	0.261581	1.71e-14
Slc38a3	3046.65	-2.12125	0.320251	7.54e-10
Plbd1	551.101	-2.11883	0.444238	2.03e-05
Gm5617	258.411	-2.11823	0.661217	0.00738445
Tuft1	1301.37	-2.11796	0.319745	7.54e-10
Bphl	2050.52	-2.11624	0.396576	1.31e-06
2010-09-01	3736.15	-2.11544	0.281742	1.68e-12
Hnmt	111.206	-2.11543	0.798127	0.0332244
AI429214	475.717	-2.11536	0.455966	3.67e-05
Slc6a20a	203.817	-2.1118	0.603871	0.00296328
Mospd1	2205.99	-2.11033	0.27395	3.96e-13
Myh6	195.357	-2.10722	0.6743	0.00931561
Clic6	52103.4	-2.10683	0.23022	2.56e-18
Shisa9	849.778	-2.10604	0.49483	0.000186581
B9d1	1655.08	-2.10446	0.355531	5.58e-08
Ttc39a	253.474	-2.10381	0.551521	0.00100976
Il17rc	521.255	-2.10201	0.526933	0.000532059
Cldn6	349.363	-2.10162	0.521237	0.000450868
Pcbd1	208.469	-2.10157	0.579604	0.00194417
Klhdc8b	6090.2	-2.10084	0.316875	7.26e-10
Ccdc173	802.161	-2.0997	0.372446	2.67e-07
Fam196b	157.658	-2.09872	0.689012	0.011716
2610524H06Rik	1240.27	-2.09869	0.419483	6.8e-06
Tekt2	1367.04	-2.09645	0.32386	1.98e-09
Syt9	2084.71	-2.09576	0.281486	2.68e-12
Pm20d1	309.632	-2.09523	0.541622	0.000828805
Ptgis	461.849	-2.09408	0.58816	0.00240847
Apoc1	126.721	-2.09357	0.752552	0.0238634
Tmem56	272.035	-2.09056	0.52026	0.000475621
Apoo-ps	1011	-2.0899	0.365268	1.69e-07
Grk4	364.897	-2.08722	0.544888	0.000953277
Tmem237	3012.55	-2.07814	0.264002	1.11e-13
Ccna1	340.976	-2.07633	0.479048	0.000135078
Lekr1	432.48	-2.07327	0.499108	0.000281109
Apoo	1286.76	-2.07109	0.325373	3.86e-09
Gng8	150.969	-2.06976	0.698987	0.0148035
Acaa1b	294.408	-2.06559	0.525019	0.000650381
Rhpn2	677.898	-2.06289	0.42236	1.2e-05
Arhgef33	130.832	-2.06282	0.750346	0.0259896
Oscp1	1780.77	-2.06278	0.313092	9.45e-10
Sult1a1	339.882	-2.06185	0.474369	0.00012811
Calcrl	3115.97	-2.06091	0.425856	1.47e-05
B230206H07Rik	243.449	-2.05832	0.646304	0.00780956
Slc35f3	268.491	-2.05773	0.569419	0.00201934
Klhdc7a	3102.4	-2.04964	0.280288	6.9e-12
Crabp2	850.808	-2.04922	0.359295	1.87e-07
Degs1	3919.36	-2.04911	0.295757	9.88e-11
Ppp1r3b	3676.48	-2.04597	0.257449	6.12e-14
D930048N14Rik	542.463	-2.04564	0.398813	3.71e-06
Fam92b	343.383	-2.04486	0.527599	0.00080737
Galns	980.395	-2.04421	0.412682	8.61e-06
Gpc3	20835.5	-2.03806	0.245744	3.92e-15
Shisa5	2367.47	-2.03671	0.346865	7.27e-08
Beta-s	222868	-2.03518	0.344234	5.82e-08
Adck4	3185.93	-2.03391	0.356085	1.79e-07
Elmo3	878.971	-2.03013	0.371407	6.74e-07
Plcd3	934.432	-2.02839	0.376574	1.02e-06
Prkcq	963.748	-2.02812	0.339545	4.07e-08
N4bp3	1191.3	-2.02562	0.318187	3.85e-09
Tmem132d	593.161	-2.02299	0.447664	6.19e-05
Ace2	214.234	-2.02265	0.59046	0.00372175
Syne1	4572.22	-2.02047	0.362963	3.94e-07
LOC100503496	1524.77	-2.01992	0.315877	3.23e-09
Anxa11	471.447	-2.01861	0.425183	2.25e-05
Six3os1	5537	-2.01423	0.261917	4.35e-13
Cds1	1782.65	-2.01279	0.303395	7.06e-10
Mfsd7c	287.441	-2.00823	0.534326	0.00122403
Atp1b2	4241.55	-2.00798	0.274244	6.46e-12
Vill	460.267	-2.00767	0.493173	0.000389261
2310039H08Rik	445.889	-2.0069	0.757872	0.0334137
Mylk3	157.761	-2.00604	0.675171	0.0144026
Rspo2	3999.2	-2.00592	0.266193	1.38e-12
Maf	4266.05	-2.00209	0.368953	8.23e-07
C030023E24Rik	237.706	-2.00056	0.631585	0.0082134
Osmr	389.248	-2.00012	0.550892	0.00191717
Hba-x	9921.21	-1.99539	0.295381	3.19e-10
Ogfod3	1049.99	-1.98959	0.368514	9.53e-07
Dnaaf1	573.161	-1.98865	0.407767	1.24e-05
Cnnm2	948.692	-1.98565	0.38164	2.59e-06
Amigo2	953.892	-1.98503	0.333775	4.74e-08
Cmss1	809.251	-1.98476	0.388691	4.17e-06
Mttp	974.754	-1.98426	0.361171	5.8e-07
1700019L03Rik	366.855	-1.98319	0.505706	0.000681912
Neurl1a	666.477	-1.98285	0.444142	7.78e-05
Dcdc2a	2287.25	-1.9825	0.32441	1.81e-08
Blvrb	933.41	-1.98105	0.658277	0.0129416
Naglu	1024.93	-1.98029	0.389309	4.57e-06
Akap17b	2701.01	-1.97868	0.374069	1.67e-06
Gm12070	289.717	-1.97868	0.681779	0.0173809
Aldh9a1	4316.98	-1.97814	0.281926	5.41e-11
Acad8	4798.74	-1.97639	0.254583	2.52e-13
Tusc3	5354.35	-1.97237	0.248369	6.39e-14
Plekha4	683.654	-1.97221	0.390059	5.29e-06
Uap1l1	376.925	-1.97139	0.569139	0.00329194
Mir703	252.241	-1.96647	0.724584	0.0284353
Pon2	2911.97	-1.96498	0.294987	5.91e-10
Khk	285.648	-1.96263	0.584353	0.00459805
Fam149a	1798.08	-1.95942	0.290732	3.54e-10
Dennd1c	532.672	-1.94985	0.498692	0.000710148
Cryab	388.66	-1.9462	0.551834	0.00268751
Ict1	2194.76	-1.94487	0.364286	1.3e-06
Slc16a6	3203.28	-1.94442	0.259051	1.71e-12
Gpx7	1328.66	-1.94398	0.5172	0.00122349
Thnsl2	349.405	-1.94206	0.547477	0.0025126
Cacna2d4	144.809	-1.9408	0.711744	0.0275047
4930455F23Rik	2296.95	-1.93726	0.303365	3.41e-09
Sspn	326.094	-1.93442	0.49048	0.000629326
Hyal1	665.045	-1.93184	0.425548	5.67e-05
Llgl2	1235.97	-1.93116	0.320267	2.94e-08
Nrg2	120.748	-1.92989	0.746965	0.0389109
Slc22a17	20613.5	-1.92927	0.322639	3.92e-08
Aldh3b1	190.672	-1.92823	0.763605	0.0446595
Cpq	1296.73	-1.9279	0.347842	4.49e-07
Adamts5	4041.42	-1.92517	0.371798	2.93e-06
Fam105a	597.595	-1.92321	0.531245	0.00198264
Itgb5	4714.71	-1.92251	0.323962	5.11e-08
Sptb	2204.16	-1.92207	0.401853	1.92e-05
P4ha3	506.292	-1.92165	0.406904	2.53e-05
Prob1	966.687	-1.92107	0.385086	7.29e-06
Rab15	2597.46	-1.9197	0.306099	6.94e-09
Cntnap2	5197.86	-1.9174	0.260385	4.83e-12
Fras1	13032.8	-1.91709	0.355212	9.61e-07
Ttll3	3625.9	-1.91349	0.289729	8.55e-10
Pdzd9	174.071	-1.90907	0.716993	0.0322047
Pfkp	2694.53	-1.90828	0.280826	2.44e-10
Epha7	4458.49	-1.90586	0.310189	1.48e-08
Anapc13	2011.67	-1.90585	0.344871	4.89e-07
Igfbp2	55844.5	-1.90484	0.325881	8.48e-08
Pbx4	573.17	-1.89904	0.417762	5.53e-05
Pyroxd2	892.775	-1.89813	0.348456	7.4e-07
Sgk1	2095.89	-1.89592	0.329789	1.46e-07
Plin3	4024.25	-1.89199	0.275449	1.48e-10
Fsip1	255.387	-1.88901	0.540002	0.00295287
Gstm1	1381.61	-1.88086	0.457715	0.000333847
Ndufa1	1636.79	-1.87563	0.562926	0.00500335
Hbb-y	44833.5	-1.87525	0.281997	6.35e-10
Acot13	934.569	-1.87394	0.466666	0.000479784
Galnt7	3584.55	-1.87373	0.342619	6.64e-07
Fgfbp1	1128.47	-1.872	0.373692	6.6e-06
Erbb4	607.613	-1.87156	0.574592	0.00630229
Cers4	5841.9	-1.87142	0.264552	3.66e-11
Ctsc	3090.11	-1.87107	0.25884	1.25e-11
BC026585	516.626	-1.86145	0.614291	0.0122343
2210408I21Rik	819.139	-1.86043	0.401567	3.78e-05
Camk1d	2692.55	-1.85953	0.346438	1.12e-06
Gpx8	5045.02	-1.85735	0.281887	9.43e-10
Atp10d	1406.21	-1.85488	0.337864	5.93e-07
Hba-a1	341032	-1.85295	0.369378	6.39e-06
Hba-a2	341032	-1.85294	0.369376	6.39e-06
Prtg	1569.49	-1.85221	0.370287	6.83e-06
Anxa3	1080.76	-1.85151	0.330902	3.38e-07
1810058I24Rik	4821.61	-1.85075	0.288445	2.83e-09
1810011O10Rik	841.362	-1.85036	0.412445	7.08e-05
Dlgap1	1051.08	-1.84842	0.371302	7.63e-06
H2-K1	1410.44	-1.84842	0.412573	7.27e-05
Rbp1	3822.03	-1.84789	0.403377	4.74e-05
Phactr2	9674.01	-1.84473	0.333797	4.88e-07
Rsph3b	674.355	-1.84445	0.459246	0.000478841
Acbd4	601.735	-1.84338	0.474177	0.000773021
Rab36	1762.26	-1.84246	0.332767	4.63e-07
Aifm3	5600.44	-1.84175	0.27108	2.46e-10
Ssr2	7247.15	-1.84154	0.326411	2.61e-07
Nefm	1996.51	-1.84076	0.297494	1.14e-08
Angpt2	618.297	-1.84041	0.449699	0.000356915
Dcdc2b	1037.17	-1.83861	0.355966	3.12e-06
Ap1s2	3217.94	-1.83667	0.380751	1.59e-05
Tnfrsf11b	171.775	-1.83572	0.683774	0.0305641
Arhgef28	1111.63	-1.8341	0.338352	8.49e-07
Mt3	1455.34	-1.83378	0.371642	9.41e-06
Eps8l2	955.89	-1.82882	0.384736	2.19e-05
Snap91	4252.75	-1.82719	0.248339	5.04e-12
Fam81a	3695.11	-1.823	0.291285	7.47e-09
Tmtc1	8537.37	-1.82196	0.249298	7.1e-12
Myo5c	148.639	-1.8215	0.689172	0.0338027
Brwd3	4806.6	-1.82139	0.457454	0.000547501
Chid1	3387.07	-1.82043	0.267131	2.14e-10
Cox8a	5844.01	-1.81734	0.363007	6.7e-06
Sgms1	2722.71	-1.81733	0.281825	2.32e-09
Serpine2	3957.14	-1.81682	0.320912	2.35e-07
Il10rb	811.579	-1.81576	0.370641	1.12e-05
4732416N19Rik	734.251	-1.81565	0.409214	8.76e-05
Dbp	472.978	-1.81539	0.485864	0.00132373
0610040J01Rik	182.2	-1.81148	0.668486	0.0287048
Spata24	513.647	-1.81042	0.407123	8.39e-05
Aga	1284.24	-1.8092	0.397755	5.46e-05
Slc19a1	2253.1	-1.80834	0.372753	1.39e-05
Sil1	1842.2	-1.80725	0.317929	2.07e-07
Casp7	1472.2	-1.80556	0.298625	2.67e-08
Tcp11l2	1094.66	-1.80487	0.446873	0.000439463
Dach2	496.755	-1.80366	0.611062	0.0152016
Zfp365	710.002	-1.80171	0.488569	0.00157352
Plcd4	390.007	-1.79999	0.448679	0.00048673
Tcn2	2888.64	-1.79943	0.343924	2.23e-06
Chrna4	473.144	-1.7947	0.501497	0.00227007
4933416M07Rik	213.806	-1.79295	0.617308	0.0172726
Mtm1	758.425	-1.78949	0.423142	0.000208084
Trim12c	937.355	-1.78834	0.440631	0.000408036
Ndufa4	6126.86	-1.78754	0.327314	6.9e-07
Eci1	1418.3	-1.78674	0.405841	0.000101027
Gprc5c	1761.03	-1.7864	0.285585	7.6e-09
Glb1	2514.92	-1.78503	0.296623	3.15e-08
Erlin2	8939.93	-1.78496	0.236726	1.34e-12
Mesdc2	7110.89	-1.7839	0.260508	1.71e-10
Trim21	371.038	-1.7828	0.468575	0.00104312
Ndufaf6	464.502	-1.78238	0.429868	0.000289055
Fam129a	283.739	-1.78037	0.683311	0.0369472
Gm12942	353.976	-1.78033	0.625823	0.0202601
Fbln5	1744.49	-1.7766	0.345	3.37e-06
C1qc	509.606	-1.77513	0.671813	0.0338515
Slc25a13	1677.66	-1.7746	0.294432	2.98e-08
Phyhd1	1874.39	-1.77365	0.323513	6.19e-07
Lamp2	11873.4	-1.77335	0.290116	1.8e-08
Inca1	199.742	-1.77312	0.682362	0.0375531
Cbln2	976.408	-1.77294	0.345527	3.69e-06
Frem2	6745.25	-1.77141	0.321891	5.53e-07
1810043H04Rik	365.324	-1.77078	0.626061	0.0211331
Pnma3	440.535	-1.77067	0.51255	0.00339154
Smim4	315.344	-1.7691	0.705653	0.0465292
Akip1	459.541	-1.76863	0.54081	0.00605703
Itpr1	11481.3	-1.76665	0.273359	2.11e-09
Pid1	1356.36	-1.76637	0.302605	8.86e-08
Cd63	9962.14	-1.76579	0.263474	4.5e-10
Rspo3	4708.56	-1.76366	0.255439	1.16e-10
Rhod	576.229	-1.76243	0.455328	0.000822257
Fam213a	3459.48	-1.7613	0.310201	2.14e-07
Syne4	426.137	-1.76101	0.587638	0.0134156
Rab3b	341.066	-1.75716	0.536616	0.0059855
Tdrd7	1586.99	-1.75662	0.34872	5.79e-06
2610002M06Rik	2410.34	-1.75623	0.331074	1.54e-06
Phyhip	327.633	-1.75454	0.477257	0.00163579
Isca1	5710.65	-1.75344	0.248528	4.13e-11
Fgfr2	11238.2	-1.74997	0.238104	5.32e-12
Etfb	3278.11	-1.74564	0.264494	8.78e-10
Fcgr3	371.711	-1.74344	0.527322	0.00542613
B4galt4	1466.49	-1.74228	0.381845	5.13e-05
Klhl4	535.352	-1.74142	0.423108	0.00032525
Adarb1	2545.36	-1.74112	0.352507	9.2e-06
Hist1h1c	737.66	-1.73446	0.389328	8.11e-05
B4galt6	5542.79	-1.734	0.326234	1.46e-06
Mxra8	1944.36	-1.73305	0.335033	3.01e-06
Churc1	1145.07	-1.73118	0.324844	1.36e-06
Atp5s	561.075	-1.73013	0.439861	0.000652109
Pf4	381.016	-1.72877	0.453293	0.00101236
Laptm4b	5896.6	-1.7277	0.33767	3.97e-06
Stx18	1979.76	-1.72765	0.297356	1.04e-07
Slc25a12	3311.07	-1.72695	0.290234	4.67e-08
Tm4sf1	868.199	-1.72662	0.371602	3.56e-05
C1qa	508.223	-1.72617	0.572677	0.0127768
Ccdc138	602.24	-1.72612	0.4758	0.00193329
Emc7	1955.15	-1.72062	0.289764	5e-08
Aard	436.807	-1.71975	0.598712	0.018828
Agpat4	2531.82	-1.71944	0.328124	2.14e-06
C3ar1	165.812	-1.71632	0.689686	0.0484413
Slc35d2	292.428	-1.71622	0.611363	0.0223161
Acyp1	738.166	-1.71464	0.53033	0.00674894
Wdsub1	1374.75	-1.71438	0.307025	3.6e-07
Jph1	1361.27	-1.71383	0.34377	7.4e-06
Ndufa13	3453.51	-1.7137	0.40118	0.0001751
0610031J06Rik	3266.75	-1.70605	0.430108	0.000578574
Cdh3	5703.16	-1.70173	0.258574	9.91e-10
Itpripl1	1751.38	-1.70133	0.317597	1.18e-06
Galk1	2713	-1.70097	0.380561	7.62e-05
Ttc7	1168.63	-1.70056	0.370099	4.47e-05
Emc2	3616.26	-1.70053	0.293187	1.09e-07
Sirt3	1147.42	-1.69879	0.423147	0.000481442
Klhl3	269.387	-1.69874	0.626055	0.0284668
Rilpl2	1085.6	-1.69836	0.327794	2.89e-06
Klhl32	370.982	-1.69736	0.525	0.00674926
Atp1a1	18492	-1.69652	0.238743	2.94e-11
Spata6	2431.89	-1.69563	0.295816	1.6e-07
Dusp3	1519.04	-1.69287	0.321407	1.87e-06
Serhl	2591.05	-1.69064	0.311082	7.88e-07
Fam216a	2730.13	-1.69021	0.337137	6.48e-06
Slc12a2	10705.7	-1.68797	0.332497	4.8e-06
Gm8615	599.389	-1.68717	0.42641	0.000600279
Fcna	183.093	-1.68619	0.620792	0.0282843
Rab11fip1	1865.31	-1.686	0.302777	3.9e-07
2310007B03Rik	355.561	-1.68503	0.500152	0.00444769
Ccdc104	4198.98	-1.68472	0.264936	4.01e-09
Atp5g1	2652.28	-1.68375	0.472801	0.00240178
Fign	563.844	-1.68358	0.58262	0.0179985
Cyp7b1	371.886	-1.68338	0.484087	0.00315485
Enpp1	309.382	-1.68325	0.535404	0.00881909
Ift57	2372.53	-1.68302	0.303275	4.32e-07
Lrp1b	466.602	-1.68301	0.515337	0.00613985
Fam188b	1432.08	-1.68188	0.303825	4.65e-07
Abi3bp	271.266	-1.67977	0.550311	0.011502
Ctbs	768.669	-1.67944	0.377466	8.31e-05
Kcnh2	1161.42	-1.67907	0.340424	9.5e-06
Gpx3	689.423	-1.6765	0.402189	0.000265123
Plcl1	1581.8	-1.67438	0.300439	3.8e-07
C1galt1c1	1196.93	-1.67344	0.345128	1.41e-05
Ccng1	4719.45	-1.67317	0.253103	8.23e-10
Gm2382	221.69	-1.67129	0.604207	0.0248596
Prdx5	4518.28	-1.67007	0.377776	9.4e-05
Synm	1343.82	-1.6699	0.343257	1.31e-05
Hint2	735.494	-1.66964	0.401067	0.000270729
Lrrtm3	226.602	-1.66852	0.618543	0.0295481
Dhrs3	748.393	-1.66637	0.552501	0.0127215
Ctsb	22111.8	-1.66566	0.256428	1.72e-09
1700030J22Rik	654.471	-1.66418	0.446166	0.0013531
Gstt2	302.685	-1.66403	0.587611	0.0209533
Rhbdd1	869.801	-1.6631	0.379249	0.000108877
Prkaa2	1809.74	-1.66267	0.373577	8.26e-05
Ctsa	8503.43	-1.66204	0.358247	3.67e-05
Myof	1239.55	-1.66134	0.385294	0.00014817
Acot1	1976.46	-1.65919	0.322012	3.33e-06
Gyltl1b	857.35	-1.65917	0.48607	0.0038664
Ctf1	591.647	-1.65753	0.422321	0.000674492
Hlx	239.305	-1.6563	0.582432	0.0202985
Abcc3	249.788	-1.65391	0.577708	0.0193162
Dusp18	3367.82	-1.65232	0.27295	2.56e-08
Arl6	1704.26	-1.6508	0.302699	7.17e-07
Tmem26	1947	-1.64781	0.314197	2.1e-06
Prdm16	7495.58	-1.64587	0.320839	3.71e-06
Frem1	6858.19	-1.64393	0.323825	4.8e-06
Atp11c	5678.31	-1.64377	0.460526	0.0023402
Timp3	9716.43	-1.64252	0.23273	4.08e-11
Hmgcs2	1590.67	-1.64241	0.291031	2.59e-07
Hspb8	2356.09	-1.64225	0.31365	2.19e-06
Csrnp1	340.174	-1.6412	0.551314	0.0141794
Id1	3046.15	-1.64022	0.384375	0.00017805
Osbpl3	1206.14	-1.6383	0.329842	8.06e-06
Thbs4	304.689	-1.63694	0.538894	0.011974
Ccrn4l	2104	-1.63548	0.324721	5.8e-06
Cyp2s1	182.69	-1.63546	0.631364	0.0383012
4930444P10Rik	256.131	-1.63534	0.632628	0.0388037
Clec14a	1560.3	-1.63456	0.33821	1.52e-05
Ggh	1520.21	-1.63063	0.423311	0.000881881
6720456H20Rik	2164.79	-1.62806	0.297238	6.35e-07
Klf15	709.348	-1.62761	0.616184	0.0339214
Itga3	3412.74	-1.62696	0.260439	7.98e-09
Alkbh7	573.494	-1.62493	0.414388	0.000682607
Faah	398.62	-1.62371	0.503216	0.00688415
Vstm2l	234.475	-1.62358	0.554403	0.01621
Npr1	703.578	-1.62343	0.37692	0.000150849
Pcbp3	2765.56	-1.6233	0.274081	5.47e-08
Nphp1	3233.88	-1.62317	0.282999	1.57e-07
Erich2	825.363	-1.62209	0.396249	0.000355427
As3mt	755.933	-1.6216	0.510578	0.0080041
Tbcel	5280.82	-1.62138	0.2598	8.27e-09
Dynlt3	2685.12	-1.62087	0.317084	4.06e-06
Usmg5	2960.72	-1.62008	0.278876	1.04e-07
Marveld2	422.41	-1.6157	0.491134	0.00571204
Tpd52	1585.5	-1.61248	0.291324	4.67e-07
Dock9	5632.58	-1.61216	0.253999	4.33e-09
Efcab11	531.822	-1.61186	0.420791	0.000953277
Fam166a	1014.85	-1.6089	0.356152	6.23e-05
Atp5h	6538.14	-1.60784	0.260367	1.23e-08
Tcf7l2	2816.48	-1.60684	0.322637	7.56e-06
Cgnl1	6149.3	-1.60658	0.287695	3.59e-07
Lyve1	722.413	-1.60615	0.382642	0.000236489
Bche	401.99	-1.6036	0.581765	0.0255082
Slc6a9	792.529	-1.60334	0.507233	0.00837765
Tmem47	4805.38	-1.60323	0.358771	7.65e-05
Itfg3	4047.84	-1.60263	0.278976	1.49e-07
Rorc	288.388	-1.60197	0.624276	0.040577
Fam174a	744.448	-1.59989	0.457536	0.00296622
Lynx1	781.032	-1.59887	0.403616	0.00058995
Uqcr11	2268.96	-1.59704	0.429953	0.00143116
Pld3	5855.27	-1.59654	0.291893	6.62e-07
Ctnnal1	3404.32	-1.59636	0.255508	7.95e-09
Pla2g4a	998.037	-1.59562	0.378096	0.000216045
Ttc30a1	702.884	-1.59362	0.36598	0.000123922
Stk39	6520.05	-1.59352	0.250071	3.7e-09
Lhx9	2031.66	-1.59272	0.375136	0.000194915
Fam13a	901.714	-1.59265	0.361619	0.000100653
Mapkapk3	589.92	-1.59193	0.42345	0.00122171
Tmem8	986.567	-1.5917	0.375228	0.000197845
Bbs9	2072.23	-1.58991	0.284848	3.64e-07
2002-03-01	2309.38	-1.5898	0.287696	4.89e-07
Timm8a1	805.611	-1.58853	0.379103	0.000243108
1700011J10Rik	405.417	-1.58843	0.519459	0.0113046
Atp6ap2	4687.3	-1.58666	0.264348	3.44e-08
6430571L13Rik	264.786	-1.58599	0.587424	0.0293796
Tapbp	2636.71	-1.58596	0.269077	6.42e-08
Ky	316.68	-1.5855	0.620779	0.0417833
Intu	2563.68	-1.58548	0.297119	1.31e-06
Stxbp3a	1812.5	-1.58496	0.302697	2.19e-06
Slc19a2	1350.13	-1.58372	0.308719	3.71e-06
Tjp3	1086.69	-1.58366	0.41307	0.000942095
Tmem106a	199.171	-1.5821	0.600747	0.0345459
Csrp2	3132.88	-1.57881	0.286468	5.3e-07
Tbc1d9	24338.4	-1.57702	0.254916	1.15e-08
Crb2	8652.84	-1.57363	0.244473	2.49e-09
Ppargc1a	704.484	-1.57146	0.45788	0.00364402
Parp12	563.194	-1.5681	0.520565	0.0128422
Itfg1	7226.56	-1.56716	0.252125	9.63e-09
Pgm2	1935.35	-1.56637	0.367491	0.000181719
Pnma1	293.885	-1.56545	0.601107	0.037046
Ndufb6	1720.85	-1.56176	0.38655	0.000437936
Cd81	10063	-1.5613	0.274705	2.08e-07
Crocc	6135	-1.56096	0.291516	1.19e-06
Rpl34-ps1	2893.98	-1.56004	0.415684	0.0012481
Slc12a4	3989.5	-1.56003	0.288355	8.98e-07
Sema3c	4350.12	-1.55912	0.277016	2.81e-07
Rhpn1	1449.5	-1.55174	0.329819	2.74e-05
Wscd1	2635.6	-1.55163	0.302368	3.69e-06
Hs6st2	2895.1	-1.55008	0.325267	2.07e-05
Csf1r	2126.05	-1.54934	0.294974	2.02e-06
Gimap4	376.711	-1.54722	0.457658	0.00429023
Tmc6	845.129	-1.54693	0.375395	0.000319071
Glod4	4040.42	-1.54612	0.251339	1.42e-08
Armcx6	983.041	-1.54598	0.376333	0.000335232
Nenf	839.061	-1.54557	0.468173	0.00550961
Baiap3	440.161	-1.54504	0.534755	0.0180123
Ndufa3	2156.27	-1.54184	0.345682	7.93e-05
Acad10	503.845	-1.54062	0.470476	0.0059855
Rpl34	2935.53	-1.53937	0.416125	0.0015115
Spsb2	468.258	-1.53676	0.453934	0.00422786
Wls	13331.2	-1.53659	0.245502	7.45e-09
Ift80	3750.76	-1.53654	0.266341	1.3e-07
Tmed10	12125.4	-1.53388	0.253831	2.72e-08
Tubb4b	18123.9	-1.53291	0.238879	2.82e-09
Tnfrsf10b	612.199	-1.52877	0.506258	0.0125999
Tmed1	2695.78	-1.52864	0.404041	0.00112633
Synpr	764.333	-1.52723	0.397566	0.000917408
Tceb2	5780.72	-1.52597	0.435558	0.00290375
Arxes2	1122.59	-1.52556	0.404303	0.00116541
Dpyd	403.307	-1.52544	0.498565	0.0112535
Atp5e	4399.11	-1.52432	0.451748	0.00437571
Fam161b	1389.98	-1.52334	0.302	5.59e-06
Vasn	1881.03	-1.523	0.289806	1.99e-06
Trappc6a	709.238	-1.52171	0.478425	0.00790246
Sdpr	2314.23	-1.51917	0.275852	5.41e-07
Pomgnt1	4867.82	-1.51902	0.290273	2.22e-06
D430042O09Rik	4216.97	-1.51811	0.270354	3.02e-07
Wdr35	4966.33	-1.51774	0.262816	1.26e-07
Pard6b	1043.97	-1.51768	0.330902	4.64e-05
Stom	1191.49	-1.51768	0.388139	0.000710073
Cbln1	639.812	-1.51713	0.375561	0.000438885
Ccdc176	629.387	-1.5164	0.468821	0.00672403
Rfx2	1176.15	-1.51628	0.350584	0.000140283
9030617O03Rik	548.522	-1.51609	0.395467	0.000942482
Mecom	946.369	-1.51575	0.342822	9.37e-05
Gm10516	216.771	-1.51523	0.590471	0.040577
Slit2	10272.8	-1.51496	0.284924	1.45e-06
Bambi	798.452	-1.51473	0.41004	0.00153776
Cpt1a	6496.52	-1.51398	0.243592	9.66e-09
Pqlc3	761.941	-1.51316	0.484625	0.00938491
Pigk	2987.82	-1.51281	0.271089	3.66e-07
Sostdc1	14081.3	-1.51155	0.241351	7.31e-09
Btd	1557.07	-1.51055	0.360448	0.000242679
Podn	2072.72	-1.51014	0.280657	1.05e-06
Ccdc157	4430.93	-1.51004	0.266236	2.22e-07
Ecscr	535.032	-1.5072	0.519659	0.017471
2300009A05Rik	207.849	-1.50699	0.580452	0.0377469
Cadps2	516.175	-1.50677	0.402264	0.0012809
Arl4a	4681.09	-1.50671	0.276175	7.1e-07
Cav2	694.355	-1.50666	0.372298	0.000427479
Rab40b	196.511	-1.50659	0.602728	0.0472745
Rnft1	1605.1	-1.50619	0.295265	4.26e-06
Itga2b	622.479	-1.50586	0.456907	0.00560585
Tmem66	5529.52	-1.50426	0.254491	5.86e-08
Gyg	1143.45	-1.50392	0.373324	0.000456409
Zfp385b	630.398	-1.50309	0.42089	0.00232942
Sdf2	3306.23	-1.50264	0.33828	8.57e-05
Ppcs	544.111	-1.5018	0.538879	0.0235512
Ddx58	891.711	-1.50168	0.347195	0.000140248
Pnck	1737.62	-1.50157	0.342777	0.000111168
Ankrd42	1234.91	-1.50095	0.370352	0.000417945
Gm5148	1488.84	-1.50034	0.385326	0.000755681
Galnt12	806.676	-1.49975	0.406444	0.00156126
Shank2	1867.16	-1.49908	0.328911	5.25e-05
Nipal3	2229.94	-1.49788	0.271971	5.41e-07
B230118H07Rik	1615.7	-1.49742	0.311957	1.77e-05
Lrrn2	2951.91	-1.49742	0.337263	8.65e-05
Gm7120	685.04	-1.49701	0.437044	0.00372385
Lyrm4	617.396	-1.49536	0.431701	0.00329194
Fcrls	399.637	-1.49525	0.44406	0.00447402
Tmem216	1069.94	-1.49386	0.344748	0.000135665
Scly	818.048	-1.49305	0.393672	0.00108883
Cybrd1	588.247	-1.49241	0.412129	0.0019756
Rgs10	266.142	-1.49239	0.57795	0.039047
Chrna3	316.214	-1.49009	0.601025	0.0495495
Suclg1	4213.72	-1.48998	0.345907	0.000150685
Pam16	1317.38	-1.48806	0.328268	5.82e-05
Cacnb2	464.518	-1.48796	0.480396	0.0101151
Tmem205	578.716	-1.48767	0.577078	0.0394606
Ptp4a3	2641.31	-1.48482	0.331147	7.16e-05
Pkp2	339.274	-1.48403	0.495269	0.0134195
Ift74	3748.02	-1.48386	0.273013	7.87e-07
Ptpla	662.894	-1.48293	0.408853	0.00193681
Tomm7	3063.44	-1.4824	0.367714	0.00045158
Pcca	2427.77	-1.48091	0.339896	0.000122725
Arhgef16	473.333	-1.48072	0.421193	0.00278851
Yipf1	1345.63	-1.47805	0.374062	0.000612382
Nucb1	9172.49	-1.47776	0.300233	9.99e-06
Prkg1	833.32	-1.47681	0.45655	0.00672188
Slc35a2	2147.25	-1.47364	0.319717	4.19e-05
Prdm5	797.306	-1.47301	0.374423	0.000650405
Tgfb3	2150.04	-1.47287	0.327307	6.7e-05
Parva	14648.6	-1.47187	0.230552	3.44e-09
Trim10	744.936	-1.47165	0.385981	0.00101534
Auh	946.511	-1.47148	0.340819	0.000144727
Trpc1	394.535	-1.47018	0.470287	0.00929274
Wdr34	3367.13	-1.46858	0.303301	1.45e-05
Fam163a	464.829	-1.46851	0.491431	0.013733
Col2a1	7699.86	-1.46847	0.236945	1.08e-08
Ero1lb	652.015	-1.46721	0.372689	0.000645128
Heatr2	2234.8	-1.46684	0.412749	0.002462
Epb4.9	976.689	-1.46669	0.48651	0.0127661
Tmem106c	1534.24	-1.46594	0.390122	0.0012269
Lrp2	2178.18	-1.46508	0.394372	0.00142941
Abhd2	11348.8	-1.46389	0.385698	0.00107854
Sall3	793.236	-1.46159	0.403866	0.00198871
Elmod2	3777.9	-1.46151	0.327356	7.78e-05
Tmbim4	1229.28	-1.46106	0.472762	0.0103021
Sod1	5858.83	-1.4608	0.389843	0.00127413
Negr1	1659.28	-1.46034	0.386155	0.00113086
Nnat	32837.6	-1.45976	0.396993	0.00163173
Cables1	646.708	-1.45925	0.447039	0.0061683
Thsd7a	1289.33	-1.45878	0.406753	0.00221057
Bbs7	1440.45	-1.45846	0.316969	4.34e-05
Ergic3	7419.3	-1.45809	0.368478	0.000599609
Ccdc41	4084.02	-1.45751	0.258537	2.67e-07
Sema3e	463.013	-1.45729	0.437437	0.00501075
Fbxl13	282.275	-1.4571	0.552057	0.0340883
Immp1l	1212.01	-1.45592	0.322771	6.41e-05
Hebp1	563.152	-1.45412	0.452916	0.00723136
1500009L16Rik	455.264	-1.4533	0.479319	0.0121762
Ndufb7	2448.72	-1.44946	0.393202	0.00158173
Moxd1	606.945	-1.4473	0.405276	0.00232942
Tmem59	8654.1	-1.44506	0.265023	7.2e-07
Cnst	3923.05	-1.44419	0.289852	7.49e-06
Plvap	1802.99	-1.44406	0.336933	0.000164855
Aldh2	6664.06	-1.44394	0.242165	4.34e-08
Mest	42712.6	-1.44324	0.226752	3.87e-09
Phyh	1433.61	-1.44196	0.316403	5.25e-05
Glis3	792.671	-1.43306	0.366523	0.000710148
Ndufv3	2671.32	-1.4322	0.335673	0.000178416
Myl9	1115.06	-1.43098	0.548201	0.0365092
Fam134b	377.891	-1.43025	0.483033	0.0148035
Gldc	3770.93	-1.42991	0.261731	6.83e-07
Galk2	1698.24	-1.42956	0.347582	0.000328941
Prdx4	3909.77	-1.42932	0.307739	3.59e-05
Atp5l	3054.17	-1.42909	0.286803	7.48e-06
Slc5a2	717.526	-1.42827	0.466925	0.0112725
Tmem138	980.619	-1.42815	0.429213	0.00507686
Slc33a1	1686.98	-1.42799	0.309159	4.02e-05
Eif5a2	1001.54	-1.42765	0.366299	0.000744835
Macrod2	1168.31	-1.42689	0.409276	0.00306578
Copz2	904.381	-1.42476	0.392724	0.00193329
Spcs1	3504.24	-1.42459	0.326255	0.000118002
Ermp1	3718.11	-1.42439	0.25536	3.71e-07
Ctsl	7235.44	-1.4225	0.272699	2.41e-06
Gabre	334	-1.42022	0.505688	0.0222387
Gbe1	1480.16	-1.41898	0.314149	6.24e-05
Ifngr1	1237.1	-1.41856	0.315854	6.93e-05
Nt5dc2	11103.9	-1.41685	0.370325	0.000969052
Vcam1	5771.94	-1.41579	0.240753	6.9e-08
Lmbrd1	3032.36	-1.41497	0.302971	3.2e-05
Adamtsl1	2116.72	-1.41348	0.298947	2.46e-05
Id3	5295.39	-1.41326	0.315724	7.4e-05
Plk1s1	1991	-1.41268	0.302069	3.11e-05
Cxxc4	967.613	-1.40973	0.397915	0.00255016
Nid2	13709.9	-1.40925	0.248193	2.14e-07
Ttll5	2848.44	-1.40873	0.281397	6.7e-06
Ndufb10	2952.37	-1.40754	0.292679	1.7e-05
Pdia4	14009.7	-1.40585	0.232048	2.49e-08
Sorcs3	716.829	-1.40533	0.410868	0.003785
D17Wsu104e	2440.41	-1.40408	0.415	0.00425456
Rsad1	446.516	-1.40385	0.429402	0.00607275
Dzank1	927.182	-1.40311	0.415282	0.00431959
F8a	626.744	-1.40283	0.424801	0.00549434
Dapp1	403.002	-1.40243	0.461117	0.0118621
Coprs	779.64	-1.40221	0.473537	0.0148035
Cgn	1286.56	-1.40138	0.368899	0.0010656
Nr4a2	1236.03	-1.40038	0.406492	0.00349684
Nmi	259.75	-1.40024	0.56086	0.0475652
Nap1l3	567.303	-1.39953	0.409407	0.00380977
Hexa	3664.37	-1.3979	0.278058	6.05e-06
Fuz	2125.95	-1.39747	0.373386	0.00129477
Bcam	4912.8	-1.39565	0.401673	0.00318043
Rpgrip1l	2962.45	-1.39562	0.310238	6.74e-05
Rffl	1532.76	-1.39408	0.319869	0.000122058
Scn3b	2305.72	-1.39391	0.303291	4.45e-05
Adi1	1891.32	-1.39311	0.297934	3.12e-05
Gng5	3157.06	-1.3926	0.404142	0.0034879
Cfh	1315.43	-1.38711	0.306089	5.85e-05
Aldh6a1	2981.63	-1.38439	0.267629	3.01e-06
Sntb2	1668.75	-1.38399	0.429841	0.00702961
Siah2	654.792	-1.38371	0.423001	0.00604081
Cyp4f13	645.216	-1.38338	0.473765	0.0166063
Gaa	7045.75	-1.38144	0.293526	2.72e-05
F5	1929.42	-1.37916	0.311035	8.86e-05
Gpx4	4593.46	-1.37782	0.305691	6.5e-05
Plekhg3	2841.82	-1.37711	0.28486	1.51e-05
Znhit2	889.832	-1.37584	0.379685	0.00195943
Tmem218	978.546	-1.37567	0.340177	0.000432048
F3	460.406	-1.3751	0.440074	0.00932301
Setdb2	849.623	-1.3748	0.368563	0.00135261
Myo1d	761.102	-1.37463	0.361205	0.00104084
Magee2	321.62	-1.37403	0.489873	0.022434
2010107E04Rik	2377.59	-1.37278	0.374768	0.00171219
Cox4i1	10486	-1.36985	0.298972	4.72e-05
Mrpl14	699.552	-1.36947	0.521788	0.0353125
Ndufaf3	850.217	-1.36866	0.422631	0.00665308
Hrsp12	833.367	-1.36848	0.385822	0.00251517
Ndufb2	1084.3	-1.36718	0.392171	0.00306683
Ctsz	4652.55	-1.36689	0.330982	0.000308024
Alx4	2345.56	-1.36593	0.323771	0.000217103
Arl6ip1	17068.9	-1.36567	0.233646	8.48e-08
Arxes1	496.521	-1.36541	0.452943	0.0127705
Pla2g12a	641.491	-1.36535	0.425568	0.00728192
Nphp4	1581.51	-1.36065	0.305622	8.21e-05
Slc35f5	2770.32	-1.36059	0.272758	7.3e-06
Tmem251	492.45	-1.36037	0.480823	0.0210994
Pcnxl4	2214.63	-1.35923	0.291701	3.35e-05
Lactb2	898.137	-1.35771	0.375336	0.00199866
Tpp1	7111.54	-1.35682	0.292278	3.62e-05
Fads3	1595.01	-1.35611	0.326868	0.000286507
B3gnt1	1826.09	-1.35543	0.33324	0.000394579
1700088E04Rik	2848.46	-1.35527	0.268759	5.63e-06
Pepd	1881.49	-1.35387	0.370292	0.00175326
Psap	34513.6	-1.35371	0.225261	3.3e-08
Ndufc1	1260.75	-1.35312	0.388365	0.00308674
Iqck	844.946	-1.353	0.409838	0.00550961
Pabpc4l	693.512	-1.35157	0.442535	0.0114419
Bcap31	3842.71	-1.35152	0.286395	2.57e-05
Gng11	737.615	-1.35113	0.401203	0.00446776
Whrn	2634.1	-1.35098	0.264925	4.29e-06
Dnajc15	1083.9	-1.35029	0.384066	0.00278701
Rnaset2b	4749.92	-1.35007	0.312701	0.000144727
Znrd1as	270.41	-1.34853	0.536454	0.0458201
Nod1	569.056	-1.34649	0.388269	0.00324757
Zcchc12	1253.78	-1.34464	0.332789	0.000437679
Sgsh	817.888	-1.3446	0.418016	0.0070984
Eno2	1660.41	-1.34394	0.318882	0.000220587
4632428N05Rik	361.775	-1.34383	0.529866	0.0435843
Yipf4	2097.02	-1.34223	0.330689	0.00040771
Extl2	1626.71	-1.34157	0.317618	0.000212645
Abhd14b	895.291	-1.33958	0.445974	0.0131389
Snca	2585.48	-1.33903	0.287922	3.49e-05
Dhdh	582.562	-1.33871	0.428489	0.00933229
Coa6	507.157	-1.33754	0.470343	0.0202985
Ddt	993.443	-1.33722	0.459613	0.0170439
BC017612	824.537	-1.33696	0.358795	0.00137094
Stim1	2432.3	-1.33654	0.270077	8.81e-06
AU041133	303.356	-1.33521	0.490852	0.0279723
Aph1a	5073.54	-1.33519	0.245437	7.66e-07
Asrgl1	1504.91	-1.33435	0.345962	0.000866196
Sowahc	2030.34	-1.33134	0.32769	0.000401706
Osbpl1a	2061.84	-1.33	0.285582	3.39e-05
Wdr19	2496.82	-1.32974	0.282463	2.7e-05
Fzd4	656.377	-1.32906	0.409763	0.00655718
Atp7b	562.429	-1.32606	0.488092	0.0282362
Hdhd3	734.105	-1.3255	0.372033	0.00238867
Rabl5	1635.96	-1.32472	0.368046	0.00211742
Tmem67	1821.1	-1.32342	0.300557	0.000100835
Gm166	1990.47	-1.3223	0.334252	0.000601729
Gypa	770.826	-1.32191	0.366578	0.00206976
Tmem135	2381.79	-1.32155	0.328694	0.000471387
Mov10	1870.22	-1.32147	0.333619	0.000590589
Apoa1bp	1976.62	-1.32138	0.356799	0.00148887
Dad1	3812.01	-1.32119	0.344516	0.000938497
Notch2	22998.7	-1.32055	0.353224	0.00131416
Trdmt1	598.636	-1.31939	0.387965	0.00402063
Rps27l	2952.87	-1.31926	0.306162	0.000149707
Atraid	2362.9	-1.31878	0.34436	0.000955934
Ndufs6	1561.09	-1.31874	0.347372	0.00107541
Ggt5	704.384	-1.31843	0.378869	0.00312824
Neu1	1782.77	-1.31746	0.314653	0.000246076
Mdm1	3777.44	-1.3162	0.282107	3.27e-05
Cx3cl1	979.639	-1.31578	0.381308	0.00343269
Fars2	1103.32	-1.31479	0.399567	0.00569797
Abhd14a	1282.25	-1.31242	0.40486	0.00658951
Colec12	7196.46	-1.31231	0.249995	2.05e-06
Tceal3	689.625	-1.31211	0.411958	0.00780381
Dpy19l3	7824.55	-1.31084	0.249078	1.91e-06
Trappc2l	1018.92	-1.31058	0.358546	0.00175911
A2m	2536.58	-1.30722	0.301983	0.00013826
Fzd7	3405.06	-1.30648	0.285079	4.7e-05
Agtrap	1474.43	-1.306	0.299851	0.000123419
C630043F03Rik	1816.17	-1.30369	0.361072	0.00204002
Dab2	5235.61	-1.30191	0.257195	5.14e-06
0610011F06Rik	1315.72	-1.30189	0.332339	0.00069261
Iqcg	4084.29	-1.30086	0.260618	7.2e-06
Fuca1	2723.07	-1.30019	0.302692	0.000158426
Mir686	549.872	-1.29953	0.404275	0.00714512
Bbs10	390.051	-1.29899	0.509113	0.0420637
Bpgm	4994.12	-1.29887	0.321102	0.000430722
Nceh1	371.227	-1.29858	0.471224	0.0255489
Camk2d	1702.08	-1.29832	0.332874	0.000736572
Gstm2	612.928	-1.29819	0.458403	0.0209508
Atox1	1677.35	-1.29764	0.493875	0.0350626
Gsn	2740.28	-1.29667	0.334983	0.00082202
Cd164	13031.8	-1.29611	0.271311	1.97e-05
Tmem179b	1043.94	-1.29606	0.356662	0.00189827
Erlec1	2798.37	-1.29487	0.293841	9.97e-05
2610019F03Rik	1576.94	-1.29389	0.328542	0.000642011
2004-09-01	873.498	-1.29253	0.379805	0.00399186
Kctd12b	1426.43	-1.2919	0.311571	0.000289055
Frmd5	4239.02	-1.29133	0.250737	3.36e-06
Aldoa	15598.7	-1.29053	0.341964	0.00116366
Ssr4	2288.01	-1.28955	0.335788	0.000920286
Nudt14	889.569	-1.2892	0.379161	0.00402747
Dhrs13	603.904	-1.2891	0.475272	0.0285297
Cpz	921.739	-1.28895	0.38093	0.0042504
Wdr17	348.209	-1.28589	0.473697	0.028387
Ech1	2582.36	-1.2858	0.398986	0.00696972
Aplp1	10497.4	-1.28267	0.291224	0.000100616
Tigd2	963.919	-1.28247	0.381218	0.00451636
Rdh14	737.509	-1.28189	0.429333	0.0138287
Polk	1331.66	-1.28149	0.334054	0.000934493
Krcc1	2233.26	-1.2811	0.281094	5.25e-05
Gm10094	1909.11	-1.27715	0.326687	0.00071102
Crtap	2473.03	-1.27614	0.36103	0.00261766
Pfdn5	4562.75	-1.27609	0.345298	0.00153034
Pef1	2818.88	-1.27505	0.339336	0.00122714
Clec2d	355.002	-1.275	0.489882	0.0371853
Alas2	13023.1	-1.2748	0.254094	6.37e-06
Ilvbl	2053.72	-1.2746	0.353463	0.00206976
B3gnt2	597.143	-1.27414	0.390566	0.00620689
Tex264	1821.24	-1.27387	0.366305	0.00315391
Sdc2	3780.88	-1.27339	0.322831	0.000628573
Hsd17b10	2750.81	-1.27313	0.305197	0.000261875
Snta1	809.234	-1.27197	0.358249	0.00248861
Gstm4	462.539	-1.27099	0.427833	0.0144132
Lclat1	2010.14	-1.27021	0.293388	0.000137931
Nubpl	535.842	-1.26854	0.428414	0.0148035
Tvp23b	1683.16	-1.26791	0.298721	0.000195904
Tmem256	1617.91	-1.26629	0.474985	0.0319389
Ube2l6	1384.78	-1.26578	0.311466	0.000400153
Mdh1	11634.6	-1.26518	0.301557	0.000238124
Cd59a	929.063	-1.26459	0.367597	0.00354925
Thap6	812.304	-1.26435	0.349791	0.00201493
Pts	1558.93	-1.26431	0.294555	0.000160526
Anxa4	751.346	-1.26369	0.408115	0.0101443
Clta	6308.97	-1.26277	0.272569	3.78e-05
Rnf32	422.768	-1.26242	0.471156	0.0309142
Sox9	5593.8	-1.25964	0.332567	0.00110931
2610301B20Rik	3079.75	-1.25943	0.260042	1.45e-05
Lrrc56	1292.94	-1.25841	0.361895	0.00315485
Lhfpl2	7221.8	-1.25721	0.255238	9.82e-06
Armc9	2069.46	-1.25674	0.287504	0.000115672
Col27a1	2732.31	-1.25668	0.29953	0.000238124
Cstb	1229.38	-1.25505	0.458712	0.0268869
Dnaaf2	1294.17	-1.25378	0.345467	0.00192575
Lrrc8c	1737.14	-1.25359	0.305354	0.000338662
Emcn	1369.37	-1.25344	0.436947	0.0190189
Atp7a	6815.58	-1.25342	0.395704	0.0082134
Ccdc106	981.072	-1.25338	0.340636	0.0016193
Mrp63	1101.1	-1.25244	0.414723	0.0125992
Hat1	3411.03	-1.25154	0.291291	0.000157718
4930452B06Rik	719.234	-1.25135	0.370988	0.00438975
Vegfa	7438.79	-1.2513	0.299592	0.000256616
Leprel4	1522.08	-1.25099	0.339962	0.00161876
Sumf2	2161.94	-1.24917	0.311952	0.000500785
Pigp	2245.8	-1.249	0.285569	0.000114524
Loxl3	2037.29	-1.24811	0.284006	0.000104422
Myb	855.923	-1.24745	0.352047	0.00254497
Fth1	19620.9	-1.24653	0.250221	7.51e-06
Cln5	1067.2	-1.24512	0.37495	0.00518
Tmco1	1938.52	-1.24498	0.363481	0.00372443
Sdcbp	9816.47	-1.24485	0.246535	5.47e-06
Ankrd45	1011.51	-1.24425	0.351781	0.00260012
Map7	1592.21	-1.24424	0.308474	0.000448536
Tctn1	1522.07	-1.24365	0.308671	0.000455692
4932415G12Rik	551.166	-1.24276	0.422783	0.0157167
Rasa4	887.718	-1.24166	0.43209	0.0187717
Stim2	3367.91	-1.24	0.281694	0.000101257
Slit3	3067.82	-1.23867	0.353629	0.00290971
Sorbs3	3400.49	-1.23846	0.260274	2.14e-05
Nt5dc1	461.254	-1.23795	0.462196	0.0309849
Slc40a1	987.422	-1.23726	0.329089	0.00122115
Dtd2	471.398	-1.2367	0.473171	0.0362404
Vwa5a	2314.79	-1.23623	0.278951	8.95e-05
Eml2	2948.23	-1.23469	0.311058	0.000573202
Usp32	6511.09	-1.23409	0.296395	0.00027009
Ssu72	2318.35	-1.23326	0.327135	0.00118004
Ift122	3308.58	-1.23321	0.312287	0.000618288
Ptgr2	1413.38	-1.23309	0.306082	0.000456261
Pls3	4757.14	-1.23278	0.249333	9e-06
Acot2	546.607	-1.22753	0.494837	0.0493724
Hscb	351.236	-1.22752	0.473924	0.0383192
Cmpk1	5624.97	-1.22724	0.293057	0.000245436
Asb4	1130.12	-1.22628	0.347282	0.00264999
Fam184a	1398.87	-1.22576	0.367653	0.00497613
Paqr4	1372.06	-1.2254	0.382093	0.00730817
Sypl	3799.11	-1.22514	0.293556	0.000259778
Uqcrq	2419.23	-1.22422	0.316448	0.000828492
Sys1	1465.83	-1.22377	0.355868	0.00356408
Coq4	823.141	-1.22307	0.485568	0.0452679
Mir704	657.859	-1.22278	0.386118	0.00822967
Parp4	893.947	-1.22257	0.375553	0.00633128
Trf	1213.05	-1.22175	0.327496	0.00135083
Lace1	362.107	-1.22164	0.467941	0.0364802
A030009H04Rik	1009.2	-1.22159	0.359146	0.00401358
Ppap2a	837.126	-1.22071	0.344457	0.00254167
Plin2	2195.21	-1.22065	0.287812	0.000198419
Ctsf	1885.15	-1.22039	0.315765	0.000840279
Glo1	8132.58	-1.21939	0.271168	6.79e-05
Gns	8117.76	-1.21874	0.241381	5.47e-06
Tm9sf1	4862.97	-1.21671	0.262728	3.8e-05
1700094D03Rik	1205.39	-1.21639	0.39012	0.00950989
Bbs1	4100.23	-1.21639	0.250861	1.41e-05
Rnf7	3950.92	-1.21637	0.307765	0.00061036
Yif1b	1230.33	-1.21629	0.465765	0.0364331
Rpgr	3200.85	-1.21622	0.334378	0.00187639
9530068E07Rik	10544.9	-1.21591	0.238696	4.41e-06
Plek	439.57	-1.214	0.433954	0.0228723
Ift88	2387.37	-1.21049	0.319994	0.00112761
Phlda3	487.351	-1.20977	0.484875	0.0476916
Ginm1	1822.41	-1.2096	0.29951	0.000439776
Apmap	1814.76	-1.20842	0.371462	0.00636889
Spag1	951.974	-1.20728	0.380945	0.0081767
Oaf	1829.98	-1.20614	0.337767	0.00233032
Med31	846.976	-1.20532	0.371036	0.00645849
Hsd3b6	354.621	-1.20529	0.475496	0.0437284
Gpx1	8246	-1.20453	0.275154	0.000112547
Ndufa6	1661.87	-1.20363	0.485639	0.0496404
Rbms1	2482.4	-1.20323	0.305476	0.000641468
Ino80b	1247.74	-1.2031	0.339893	0.00257515
Myl6	12069.4	-1.20252	0.323738	0.00143116
Six3	1430.48	-1.20226	0.301254	0.000528732
Txndc12	2507.01	-1.20117	0.297396	0.000439463
Ssfa2	3932.06	-1.20043	0.254899	2.68e-05
Creg1	1071.86	-1.1988	0.360367	0.00508602
B2m	2534.16	-1.1988	0.359008	0.00489056
Cx3cr1	710.912	-1.19707	0.442477	0.0289847
Pcdh9	1312.79	-1.19668	0.372883	0.00725969
Sgce	1592.08	-1.19596	0.301053	0.000566983
2610015P09Rik	1476.28	-1.1958	0.344037	0.00316886
Tm9sf2	8391.7	-1.19575	0.269559	8.79e-05
BC002163	1863.96	-1.195	0.426996	0.0227999
Vwf	933.679	-1.19498	0.463396	0.0393922
Smarca1	2962.01	-1.19473	0.332394	0.00215281
Slc29a4	3943.58	-1.19426	0.348989	0.00376464
Tmem230	1325.68	-1.19406	0.33421	0.00231667
Man2b1	3900.62	-1.19296	0.268874	8.76e-05
Lsmd1	756.783	-1.19258	0.416152	0.0191841
Zcchc18	4672.69	-1.192	0.257228	3.76e-05
Pgm5	1766.55	-1.19198	0.296733	0.000477543
Slc9a3r1	2786.19	-1.19147	0.32846	0.00193542
Etfa	3940.56	-1.19138	0.273449	0.000122725
Urod	3338.98	-1.19038	0.300374	0.00058705
Clybl	3732.86	-1.19009	0.289688	0.000335232
Dalrd3	7666.43	-1.18974	0.294672	0.00044162
Grhpr	1160.95	-1.18936	0.421137	0.0213557
Mgat4a	1242.85	-1.18911	0.321837	0.00153488
Galc	2061.87	-1.18878	0.302905	0.000674811
Aurkaip1	1617.45	-1.18826	0.362567	0.00593541
Itgb3bp	380.866	-1.188	0.479257	0.0495972
Stxbp2	3209.69	-1.18603	0.305836	0.000800802
Suclg2	3038.61	-1.18577	0.262946	6.44e-05
Atp5o	7396.52	-1.18538	0.389681	0.0118442
Ndrg2	6921.35	-1.18437	0.276349	0.000164865
Ptgr1	625.479	-1.18386	0.456771	0.0381775
St3gal5	2189.97	-1.18379	0.27907	0.000197845
2310015A10Rik	1390.6	-1.18347	0.338997	0.0030199
Ndufs5	1797.66	-1.18316	0.437546	0.0290767
Shfm1	5180.5	-1.18278	0.331962	0.00238841
Cpeb2	2802.69	-1.18241	0.383603	0.0105405
Rabl2	1992.75	-1.18221	0.365125	0.00666221
Ntpcr	471.856	-1.18152	0.440207	0.0306102
Plch1	2015.9	-1.18122	0.331362	0.00237427
Zbtb7b	792.003	-1.17962	0.393667	0.0134195
Mpp7	1528.19	-1.1782	0.368691	0.00756833
Gm16039	914.08	-1.17802	0.379437	0.00988647
Rnasek	1793.79	-1.1774	0.356934	0.00555382
Tmem64	2691.39	-1.17661	0.267302	0.000101273
Micu1	3243	-1.17587	0.336812	0.0030199
Timm8b	1372.57	-1.17573	0.407693	0.0182643
F13a1	1903.05	-1.17493	0.349122	0.00449905
Dync2h1	5382.85	-1.1739	0.354344	0.00531764
Atp6v0e	2094.95	-1.1738	0.355355	0.00548339
St5	4419.23	-1.17375	0.268751	0.000117559
Mcfd2	2686.69	-1.17352	0.347956	0.00439464
C1qtnf6	2149.31	-1.1734	0.336178	0.00302522
Sdhd	4694.51	-1.17189	0.266	0.000100172
Kank1	3280.11	-1.17131	0.297007	0.000629378
Btbd3	4762.19	-1.17125	0.28313	0.000299543
Uqcrh	4317	-1.17029	0.453106	0.0389871
Rpl41	18065.6	-1.16985	0.346342	0.00433155
Pgrmc1	14852.2	-1.16905	0.255544	4.87e-05
Pdgfc	2654.65	-1.16803	0.284447	0.000337421
Ehd4	1441.57	-1.16778	0.306319	0.00101634
Slc3a2	8436.92	-1.16737	0.333857	0.00296646
Lyz2	730.718	-1.16703	0.46196	0.0445307
Lrdd	1789.24	-1.16685	0.29885	0.000725026
Ttc8	1908.44	-1.16672	0.287181	0.000401743
Slc16a13	1575.26	-1.16601	0.392906	0.0145351
Rgs5	1073.2	-1.16533	0.358054	0.00634181
Adipor1	6300.89	-1.16452	0.240622	1.47e-05
Mettl10	1309.73	-1.16329	0.331896	0.00289065
Tex9	3907.02	-1.16284	0.300984	0.000843637
Htra3	645.377	-1.16068	0.420826	0.0254114
Dyrk3	756.851	-1.15967	0.369339	0.00893198
Cdh8	734.674	-1.15934	0.380827	0.0117759
Pgls	1893.69	-1.1593	0.369953	0.00910872
1810043G02Rik	1138.95	-1.15844	0.438541	0.0339154
Aplp2	17317.4	-1.15832	0.236317	1.1e-05
Nek7	1880.17	-1.1578	0.404082	0.019202
Gstm5	2964.57	-1.1568	0.369694	0.0092249
Uqcrb	2504.04	-1.15653	0.362028	0.00758226
Arhgap18	2965.36	-1.15598	0.319394	0.00198726
Ccdc102a	1453.52	-1.15594	0.319576	0.00199867
Wipf3	412.53	-1.15562	0.462695	0.0474933
Naf1	1418.71	-1.15398	0.361042	0.00755486
Ndufa11	2307.51	-1.15339	0.390548	0.0151364
Wnk4	1350.05	-1.1529	0.306676	0.00122171
Lsm4	719.07	-1.15275	0.379298	0.0119317
Rfx3	8995.43	-1.15263	0.382091	0.0127045
Rpl22l1	4413.12	-1.15038	0.292374	0.000650027
Srek1ip1	1756.47	-1.15008	0.286368	0.000478974
Myl12b	5980.07	-1.14936	0.371371	0.010184
Ift43	1551.89	-1.14936	0.367521	0.0092637
Nedd8	4417.49	-1.14896	0.316419	0.00191493
4932416H05Rik	643.662	-1.14851	0.398615	0.0183972
Sparc	39387.2	-1.14782	0.247844	3.8e-05
Dynlt1c	863.845	-1.14749	0.418058	0.0262714
Plxnb2	37721.1	-1.14738	0.234983	1.21e-05
Hipk3	6838.63	-1.14708	0.377789	0.0120187
Nfkbia	987.301	-1.14682	0.389345	0.015461
Psme1	2636.93	-1.14637	0.37133	0.0103897
Atp2b2	3271.97	-1.14538	0.296448	0.000843295
Bscl2	2676.36	-1.14531	0.374384	0.0112645
Rnaset2a	3497.34	-1.14331	0.356043	0.00721888
Txlnb	615.843	-1.14049	0.413316	0.0253256
Lacc1	621.17	-1.13975	0.412733	0.0251751
Psmd10	1122.91	-1.13969	0.328813	0.00326666
P4ha1	5350.92	-1.13943	0.24317	2.99e-05
Snx24	982.627	-1.13801	0.347471	0.00597636
Cib1	1330.1	-1.13673	0.42988	0.033716
Igf2	69159.2	-1.1367	0.23303	1.23e-05
Adam9	4154.7	-1.13657	0.288869	0.000650027
Dnajc3	4879.29	-1.13615	0.262086	0.000134696
Ost4	2337.25	-1.13549	0.398531	0.0200228
Nr2f6	1876.46	-1.13526	0.281533	0.000450243
Ppp1r16a	3637.33	-1.13495	0.284831	0.000541176
Glt8d1	4582.17	-1.13293	0.265849	0.000182255
Ndufb8	2693.03	-1.13183	0.425974	0.0326933
Tm2d1	957.124	-1.13147	0.369856	0.0112645
Tsga10	891.875	-1.13129	0.379071	0.0138842
Smim8	668.24	-1.1299	0.397124	0.020243
Calm3	22364.2	-1.12826	0.231354	1.24e-05
Crip2	4601.67	-1.12739	0.381564	0.0150764
Tob1	3538.54	-1.12646	0.317066	0.0024712
Renbp	639.19	-1.12642	0.39456	0.0197251
Kdr	9804.04	-1.12568	0.277189	0.000404347
Elof1	2660.5	-1.12549	0.369075	0.0115975
BC017158	1951.19	-1.12516	0.32689	0.00352979
Fam167a	2806.78	-1.1251	0.263262	0.000173583
Chic1	2161.98	-1.12419	0.421357	0.0317657
D3Ertd751e	907.511	-1.12343	0.367168	0.0112535
Clic1	5612.3	-1.12285	0.319464	0.00279498
Ccs	1234.18	-1.12249	0.399537	0.0221874
Chsy1	5437.65	-1.12214	0.289738	0.000815399
Mbnl2	4961.91	-1.12088	0.335524	0.00486768
Mfge8	6258.49	-1.11978	0.276652	0.000426605
Cby1	2061.83	-1.11969	0.309479	0.00199504
R74862	1188	-1.11905	0.322221	0.00319726
Wdr92	1413.22	-1.11805	0.315785	0.00256827
Pcp4	1241.75	-1.11744	0.438648	0.0424948
2410015M20Rik	1671.67	-1.11728	0.346602	0.00695437
Atp5g3	8981.12	-1.11712	0.325426	0.00363546
Serpinh1	41268.2	-1.1171	0.275741	0.000420411
Sub1	7616.09	-1.11536	0.23714	2.75e-05
Cox6b1	5463.71	-1.11523	0.336624	0.00531744
Wwox	940.928	-1.11482	0.333432	0.0048288
Orai3	1019.87	-1.11429	0.392403	0.0205233
Mettl20	716.389	-1.11228	0.444408	0.0469198
Irf2	933.268	-1.11219	0.371655	0.0135563
Sar1b	2090.34	-1.11163	0.315406	0.00270846
Ccdc107	1154.98	-1.11159	0.42379	0.0354443
Tmbim6	14898.6	-1.11088	0.23229	1.92e-05
Timp2	7033.62	-1.11057	0.250006	8.57e-05
G6pc3	1376.77	-1.1093	0.358059	0.0100963
Acadvl	4456.95	-1.109	0.292342	0.00108539
Gusb	1716.41	-1.10867	0.391286	0.0208859
Ndufb5	3176.29	-1.10813	0.32088	0.00340423
Nudc	7466.54	-1.10646	0.2545	0.000127611
Qsox1	3726.01	-1.10632	0.343963	0.00710146
Ddhd1	3434.33	-1.10626	0.31428	0.00274527
Ndufc2	2606.62	-1.1057	0.293033	0.00116541
Scarf1	551.196	-1.10558	0.423754	0.0366221
Iqgap2	2840.01	-1.10507	0.305397	0.00199208
Manea	2358.22	-1.10299	0.373853	0.01526
Ascc1	1475.42	-1.1024	0.320639	0.00357053
Spata7	869.876	-1.10211	0.365748	0.0128038
Use1	1827.52	-1.10191	0.433462	0.0430031
Ildr2	9008.06	-1.10184	0.290339	0.00107971
Ttll7	861.788	-1.09978	0.443755	0.0496422
Mrc1	2172.46	-1.09881	0.299244	0.00165997
Pex7	743.528	-1.09843	0.381259	0.018403
Ftl1	52856.6	-1.09719	0.346932	0.00834068
BC030307	492.902	-1.09548	0.441029	0.0489692
Zfp185	1585.97	-1.09193	0.342508	0.00773614
Shisa2	2435.6	-1.09157	0.296275	0.00159347
Selm	762.289	-1.0907	0.407843	0.0313049
Slc25a39	7021.57	-1.09011	0.294423	0.00149348
Capn6	1126.5	-1.0896	0.385553	0.0212594
Mmp15	4442.28	-1.08904	0.26088	0.000258836
Cox6c	4349.21	-1.08884	0.320512	0.00406571
Phpt1	2456.13	-1.08802	0.439334	0.0498309
Erp29	6255.63	-1.08715	0.270935	0.000485251
Mdk	12754.4	-1.08695	0.391874	0.0243946
Tma7	2926.82	-1.08597	0.259774	0.000252666
Stard13	1584.5	-1.0853	0.312881	0.00323928
Mgst1	905.282	-1.0849	0.419318	0.0385893
Wnt3	763.902	-1.08454	0.397196	0.0272739
Rpl26	7009.37	-1.08453	0.346976	0.00929921
Gm15772	7009.37	-1.08453	0.346976	0.00929921
Polr2k	678.616	-1.08274	0.391365	0.0248313
Habp4	1816.88	-1.08195	0.343101	0.00856468
Higd1a	1493.73	-1.08176	0.421624	0.0406099
Rabac1	1670.09	-1.08122	0.420767	0.0402773
Ddost	8284.3	-1.08109	0.348626	0.0100034
Myeov2	1528.62	-1.08058	0.342594	0.00854872
Tmem109	2116.16	-1.07901	0.384785	0.0224689
Fkbp10	4135.69	-1.07739	0.36219	0.014267
Gde1	3281.11	-1.07732	0.299624	0.00214404
Fam122a	950.075	-1.07676	0.379712	0.0207549
Ddrgk1	2155.73	-1.07639	0.292664	0.00162757
Ndufa12	1109	-1.07595	0.371389	0.01762
Elovl4	1311.73	-1.07574	0.331852	0.00658951
Grcc10	4274.39	-1.07469	0.343502	0.00923322
Vkorc1	923.236	-1.07389	0.351839	0.0115052
Gbas	3578.92	-1.07194	0.272418	0.000649674
Vps25	2384.52	-1.07172	0.375888	0.0199204
Bzrap1	5693.49	-1.07166	0.267617	0.000500785
Smim15	3178.02	-1.07028	0.330099	0.00658009
Rps16	12668.6	-1.07028	0.351921	0.0118637
Sulf2	10211.7	-1.06955	0.265421	0.000454731
8430429K09Rik	584.588	-1.06944	0.411164	0.0373242
Rps23	17229.6	-1.06937	0.251381	0.00018824
Glcci1	3777.56	-1.06932	0.276454	0.000829995
[truncated: 2,603 more rows]

## Sheet: Hippocampus B-Cat GOF vs WT E14
Gene name	baseMean	log2FoldChange	lfcSE	padj
Ttll6	36.3053	-8.55318	1.96062	0.00210667		#This is list corresponds to data used in Figure 6 and supplementary figure S7
Fermt1	35.9563	-8.53716	2.15793	0.00945194
Vsx1	29.3689	-8.24743	2.06359	0.00828821
Xist	31790	-7.99948	0.258421	3.54e-206
Tsix	2158.44	-7.02891	0.354522	1.44e-83
Tmem72	53.7772	-6.72696	1.49559	0.00127785
1110059M19Rik	51.2777	-5.68073	1.45658	0.0114169
Il1rl1	60.8293	-5.11371	1.29344	0.00948378
Fhad1	66.6174	-4.21164	1.17383	0.0301676
Kcne2	488.469	-4.12911	0.421987	3.06e-19
Slc4a5	132.84	-4.09636	1.08421	0.0174874
2410004P03Rik	65.2024	-3.9573	1.14099	0.0433379
Dnajb13	83.65	-3.8865	1.00718	0.0130545
Slco1a4	189.806	-3.85252	0.706496	1.56e-05
Ccdc162	59.9629	-3.68725	1.02733	0.0301676
Ttr	14718.1	-3.42131	0.204361	3.57e-59
Ccdc135	103.242	-3.07683	0.829326	0.020957
Spag8	132.967	-2.92555	0.838536	0.0405446
Htr2c	272.405	-2.90174	0.502612	2.96e-06
Zmynd10	176.468	-2.75265	0.624623	0.00175303
Barhl2	129.985	-2.69852	0.721433	0.0195464
4931429I11Rik	231.483	-2.61891	0.57197	0.000934537
5330417C22Rik	639.842	-2.53074	0.655124	0.0130028
Ttc21a	118.904	-2.48857	0.71207	0.0398535
Lhx5	414.498	-2.27651	0.435608	4.81e-05
Wnt3a	792.634	-2.26618	0.327721	3.49e-09
Reln	25951.4	-2.22088	0.214793	1.27e-21
AI848285	174.833	-2.18058	0.601669	0.0274468
1500016L03Rik	180.181	-2.16517	0.579445	0.0195464
Slc17a8	425.879	-2.14947	0.455646	0.000521792
Folr1	381.73	-2.14863	0.498436	0.00249126
Scara5	233.988	-2.13642	0.539088	0.00925536
Dnahc6	293.742	-2.13562	0.466759	0.000938112
Trp73	3405.02	-2.11489	0.288585	2.54e-10
Cldn1	206.902	-2.11075	0.586933	0.0295498
Pappa	630.789	-2.02594	0.401237	0.000111811
Ntn1	843.627	-1.9483	0.326235	1.01e-06
Wnt9a	782.324	-1.92619	0.323579	1.11e-06
Wdr52	456.477	-1.92171	0.39294	0.000225603
Htra1	2894.59	-1.8974	0.252139	6.16e-11
Grm2	424.373	-1.873	0.476142	0.0100764
Npnt	488.744	-1.74746	0.393225	0.00153954
Aqp1	351.988	-1.68574	0.42796	0.0100034
Prr15	344.479	-1.66687	0.442032	0.0178832
Osbpl3	1046.45	-1.56574	0.310791	0.000115087
Lhx1	630.308	-1.55209	0.377774	0.00539143
Lhx9	3632.8	-1.53634	0.237407	5.3e-08
Eya4	2109.68	-1.41129	0.282105	0.000136188
Pygl	1400.08	-1.35871	0.265985	8.46e-05
Kcne1l	1109.41	-1.32593	0.377108	0.0373108
Tpbg	3643.29	-1.30495	0.244838	2.83e-05
Dkk3	4944.12	-1.29989	0.209328	2.41e-07
E330013P04Rik	3185.57	-1.2973	0.220322	1.6e-06
Wnt2b	1862.76	-1.28492	0.266557	0.000317109
Pld2	1001.6	-1.27506	0.318292	0.00803166
Cacna2d2	3495.64	-1.23781	0.23812	5.49e-05
Foxj1	1470.58	-1.22365	0.297813	0.00539143
Pappa2	2303.4	-1.19863	0.270108	0.00156872
Vat1l	1872.45	-1.18277	0.251079	0.000532016
Fam65b	1007.65	-1.16717	0.337939	0.0452779
Rspo1	2040.75	-1.16451	0.331284	0.0373108
Mfap4	6491.49	-1.14672	0.222286	6.68e-05
Ccdc3	1324.57	-1.13508	0.269135	0.00364596
Plekhg1	2623.02	-1.1252	0.24062	0.000621615
Prelp	1540.01	-1.09637	0.311039	0.0366842
Cacna1g	8673.66	-1.09003	0.197005	1.07e-05
Kcnip1	2300.73	-1.08989	0.24519	0.00153954
Hey2	1461.38	-1.05752	0.261225	0.00676148
Pik3r2	1860.82	-1.02999	0.288546	0.0321876
Sulf1	5946.93	-1.00206	0.222109	0.00121625
Rcan2	1647.85	-0.974721	0.280522	0.0425361
Nhlh2	4816.08	-0.973062	0.226543	0.00264677
Cwc22	43733.3	-0.79928	0.184451	0.00233642
Hmgn2	14526.2	-0.773071	0.19389	0.00849245
Hbb-y	9606.28	-0.74362	0.215975	0.046876
H19	14042.8	0.657645	0.191659	0.0487117
Apcdd1	22232.4	0.669539	0.185082	0.0278436
Nrcam	7346.17	0.736695	0.213011	0.0447224
Ptn	11833	0.739065	0.209862	0.0367843
Rin2	2667.87	0.838581	0.244645	0.0488764
Prdm16	3833.35	0.860563	0.229752	0.0193953
Ccnd1	5519.62	0.875696	0.202617	0.00240191
Nav3	2962.5	0.875791	0.246214	0.0335786
Zic1	11682	0.87848	0.199317	0.00175303
Eln	5338.26	0.891776	0.242047	0.0224099
Nav2	2801.16	0.905393	0.228275	0.00920198
Nt5dc3	2062.03	0.92749	0.262748	0.0366842
Megf11	2333.11	0.929966	0.252449	0.0224099
Scrn1	5809.61	0.934344	0.203083	0.000859859
Lima1	2312.69	0.93668	0.253612	0.0219738
Tmem176b	3450.74	0.945397	0.227883	0.0046443
Mn1	4186.3	0.977877	0.218818	0.00141549
Sox21	2630.32	0.990958	0.281189	0.0366842
Slc15a2	3301.03	1.0129	0.270857	0.0195464
Fmo1	1323.42	1.02487	0.27446	0.0195464
Fgfbp3	1027.25	1.04635	0.289177	0.0278436
Fabp7	25623.6	1.06781	0.187751	4.8e-06
Myo16	2021.26	1.07024	0.240818	0.00153954
Sema5a	4832.92	1.07192	0.257149	0.00429406
Rgs9	2163.65	1.08054	0.264517	0.00582475
Rdh10	2451.83	1.08214	0.23171	0.000631976
2610017I09Rik	2884.76	1.08422	0.235767	0.000859859
Sfrp1	13185.6	1.09939	0.189944	2.78e-06
Ndrg1	1291.69	1.10998	0.30297	0.0238197
Myo1e	3752.17	1.1401	0.223043	8.44e-05
Adamts3	2013.03	1.21551	0.308882	0.0100764
Ptprm	1559.84	1.24747	0.279134	0.00141549
Dmrta1	836.681	1.24791	0.345677	0.0284971
Nkd1	12025.5	1.25135	0.200531	2.11e-07
Lox	1333.62	1.25221	0.339556	0.0223261
3632451O06Rik	2212.94	1.25579	0.27614	0.00104559
Mmp28	510.695	1.26551	0.369101	0.0488764
Arsi	931.363	1.27597	0.328842	0.0122139
AI593442	1169.06	1.30306	0.316973	0.00539143
Slc7a8	1410.34	1.31501	0.314258	0.00414341
Acss1	1571.32	1.31963	0.261244	0.000111811
Cldn11	1924.14	1.32822	0.307396	0.00240191
Nfe2l3	684.209	1.41404	0.338662	0.00420428
Fst	1005.57	1.42444	0.32762	0.00220822
Pou3f2	1668.27	1.42773	0.306242	0.00064905
Rpl34	7908.13	1.43966	0.255867	6.55e-06
Plk3	562.376	1.44268	0.388352	0.0208175
Rpl34-ps1	7789.73	1.44946	0.258477	7.15e-06
Rph3a	810.951	1.45088	0.32284	0.00128594
Medag	514.171	1.46443	0.394378	0.0208201
Svep1	463.756	1.46449	0.415602	0.0366842
Dpp6	2042.3	1.47009	0.253075	2.51e-06
Shc3	830.024	1.4763	0.396826	0.0205064
Gad1	801.664	1.50146	0.346809	0.00235573
6430548M08Rik	4659.8	1.52125	0.210261	4.49e-10
Zic4	4165.07	1.56648	0.229421	5.64e-09
Tll1	674.588	1.57048	0.371964	0.0036315
Etv1	551.217	1.59196	0.453453	0.0377372
Ccdc141	1213.53	1.65534	0.307837	2.25e-05
Syk	699.577	1.66979	0.366082	0.000991744
Etv5	1604.42	1.69637	0.263298	6.2e-08
Prkcb	5952.44	1.74013	0.264533	2.99e-08
Ptprt	981.631	1.75372	0.351806	0.000147185
Scn5a	897.301	1.76858	0.331045	2.68e-05
Vav3	530.84	1.79392	0.429181	0.00419156
Ptgds	721.543	1.80946	0.428738	0.0036315
Chodl	831.999	1.81723	0.337665	2.24e-05
Lurap1l	385.708	1.83007	0.486394	0.0183715
Krt8	313.226	1.84223	0.450455	0.00580023
Lipg	372.476	1.8511	0.440979	0.00394408
Mcc	681.087	1.85241	0.488511	0.0166582
Ell2	306.415	1.88361	0.479308	0.0101648
Etv4	471.502	1.8908	0.502811	0.0184011
Iqsec3	2099.12	1.90443	0.241504	4.27e-12
Ppp1r3b	393.403	1.93019	0.516931	0.0195464
Slc6a12	304.962	1.93223	0.500387	0.0130028
Mybpc1	5603.95	1.9561	0.23592	1.67e-13
Esyt3	885.862	1.98925	0.311963	9.27e-08
Dkk1	579.826	2.01291	0.356558	6e-06
Runx1	327.159	2.021	0.448037	0.00121625
Thbd	531.045	2.03211	0.368854	1.2e-05
Lin7a	347.272	2.04737	0.557096	0.0230509
Tex15	3442.39	2.07347	0.377665	1.32e-05
Pex5l	263.572	2.09945	0.513765	0.00582475
Hcn2	456.701	2.10474	0.417514	0.000114877
Bcas1	945.004	2.12414	0.307474	3.49e-09
Cdh22	1049.45	2.12677	0.300167	1.14e-09
Gna14	167.52	2.14264	0.607629	0.0366842
Pmaip1	1081.99	2.21911	0.323423	4.66e-09
Aldh1l1	219.945	2.25133	0.539212	0.00420428
Thsd4	901.938	2.25464	0.309557	3.33e-10
Sostdc1	2131.8	2.25476	0.251813	6.23e-16
Vwa5b1	1808.92	2.26396	0.268539	5.63e-14
Acsbg1	215.206	2.26599	0.591648	0.0145813
Arhgap24	368.222	2.30959	0.427307	2e-05
Emilin3	999.887	2.36073	0.334221	1.27e-09
Nfam1	855.586	2.37901	0.335529	1.14e-09
Hpse	174.691	2.38311	0.597352	0.00847602
Lrtm1	397.133	2.39467	0.483852	0.000171957
Wif1	6268.02	2.40887	0.209507	4.43e-27
Sh3rf2	106.866	2.50903	0.733169	0.0496464
Efhd1	191.821	2.52397	0.682454	0.0217984
Wnt6	628.064	2.55769	0.356749	6.85e-10
Slc5a7	213.367	2.61087	0.740207	0.0366842
Pla2g5	352.227	2.68482	0.445685	7.53e-07
Ano5	629.223	2.7901	0.424463	2.99e-08
Egfl6	214.076	2.86026	0.543492	4.01e-05
Ttn	1009.59	2.96099	0.457351	5.3e-08
C130021I20Rik	111.987	3.03126	0.811759	0.0195464
D630039A03Rik	122.126	3.08765	0.699572	0.00173479
Prss56	221.647	3.10547	0.631351	0.000198162
Lgr6	471.125	3.11655	0.39972	8e-12
Slc30a2	117.885	3.16961	0.832004	0.0156181
Pla2g2f	242.487	3.17523	0.582003	1.56e-05
Ism1	272.321	3.20154	0.51283	2.11e-07
Notum	1418.24	3.35759	0.373563	5.15e-16
Rnf181	316.14	3.51503	0.976401	0.0293382
Six1	90.7277	3.58359	0.980007	0.0243351
Fgf17	276.96	3.6874	0.56532	4.04e-08
Cdh1	1009.67	3.83722	0.315334	1.87e-30
Gm2115	103.801	4.00187	0.805766	0.00015952
Unc13c	232.464	4.07815	0.6567	2.41e-07
Dkk4	115.911	4.28241	1.1018	0.0119748
Wnt16	72.0538	4.51917	1.02853	0.00184312
Bdkrb1	49.7949	5.53531	1.44874	0.0150313
Pax3	33.4144	6.25063	1.70278	0.0232978
Drd5	57.5383	7.03507	1.61685	0.00219737
Lypd2	22.4109	8.02184	2.22856	0.0293382
Gja3	23.4009	8.08534	2.28854	0.0365886
2610034M16Rik	23.6951	8.10114	2.19131	0.0217984

## Sheet: Top 500 genes 
GeneID	WT_CP1	WT_CP2	Mut_CP1	Mut_CP2	WT_HP1	WT_HP2
Ttr	3227648	1668585	23958	16110	29450.1	24396		#This is list corresponds to data used in Figure 6
Hba-a1	709787	331823	197196	118259	47326	39513
Hba-a2	709784	331823	197196	118259	47326	39513
Beta-s	448177	249943	119915	67026	38858.4	27870.6
Eef1a1	301542	250904	259071	201775	391547	394087
Hbb-b1	244877	121501	52022	29004	15891.6	14028
Hbb-b2	244870	121501	52020	29004	15891.6	14028
Slc6a15	118915	113025	2229	2394	4817.47	5625.84
Igfbp2	104457	67172	32618	17764	13978.5	10263.7
Nedd4	102898	118926	102515	96600	111162	122509
Sulf1	100388	111051	14458	13389	7036.41	8830.62
Igf2	98971	85874	51863	39593	13285.1	13230.9
Hsp90ab1	93106	103122	128223	108546	158214	169064
Ftl1	89279	51063	46884	25217	58390.6	42044
Gnas	88178	58930	65876	39388	56529.8	41030.5
Eef2	86133	71596	123500	83012	161325	135432
Eif4g2	85807	85980	97773	95649	123468	137878
Vat1l	84186	81863	4104	3011	2425.77	2774.07
Ctsd	83780	62682	8514	5829	8395.51	7595.11
Clic6	78761	85476	20977	20201	3016.17	3036.05
Hbb-y	77449	59620	25474	15478	12267.6	11789
Hnrnpa2b1	77020	80073	87662	97249	105628	122953
Bsg	74852	51656	16826	11689	13809.7	10853.2
Ezr	69152	67653	13541	9835	16468.5	15736.4
Tpt1	69050	53089	39328	31972	87030.7	68876.6
Tuba1a	69016	51503	94852	60595	214681	188374
Clu	66593	44912	3904	2184	3547.92	2617.55
Mest	64159	57250	25092	23153	10761.8	10663.3
Nnat	63367	30537	25588	12069	68959.8	37645.9
Serpinh1	62707	47201	33746	21678	18601.8	14689.6
H19	62352	58343	82196	63727	11269	10523.5
Hspa8	62133	54428	63178	48684	78670.1	86304.7
Kcne2	61408	50920	124	134	857.461	991.294
Sparc	58375	47188	30001	21893	18029.7	15309
Actb	55931	63491	75472	79700	88694.1	114669
Tubb5	55163	37168	104855	59535	167106	123181
Ctnnb1	54011	53173	77813	66052	75664.2	80940.9
Hsp90b1	53454	54440	35581	33514	31671.4	37207.4
Atp5b	53380	38274	39761	28510	59320.9	53503.2
Rpl4	52391	34297	49743	28111	72390.5	53411.1
Trpm3	52383	78828	3745	4340	2256.98	2740.77
Ddx5	49931	51369	71698	72187	88336.7	97746.3
Rplp0	49852	31745	45935	26228	72769.3	56625.9
Plxnb2	49584	51378	28722	20985	30485	26263.2
Psap	49420	46993	22861	18141	23131.6	22611.1
Col9a3	48983	36409	1352	1028	1215.66	1081.21
Calr	48480	42818	30954	25239	32477.3	35584.5
Maged1	48312	37926	41767	24524	54602.5	46477.6
Rpl7	45923	33243	38687	23283	50877.1	45670.6
H3f3b	45080	42139	30359	29578	44404.1	53094.7
Ywhae	44645	39444	39653	35184	62982.2	61716.7
Pkm	43965	40224	59871	44773	93790.5	97397.7
Car12	43806	41424	1969	1605	893.122	924.69
Scd2	43153	43511	65180	54246	86212.1	75218.5
Grb10	43146	56147	28765	27776	35387.3	41426.8
Vim	42167	28432	46568	31837	73032.4	62377.2
Hspa5	41876	41265	29999	24303	27371.4	28776.4
Tuba1b	40909	33731	35258	22563	59805.1	55738.9
Wfikkn2	40321	34446	1141	861	1222.79	914.699
Hsp90aa1	40193	58339	28983	37392	48825.3	68107.3
Rpl13a	39818	28071	31856	18935	58575.2	47557.7
Ddb1	39717	43846	36076	30297	42098	42143.9
Apoe	39150	28885	5004	3574	4634.41	4453.61
Rpsa	38839	28959	39045	22630	63888.8	54460.1
Rpl8	38812	23045	30910	15305	45895.6	34817.4
Gnb2l1	38650	18289	36833	15964	53858.4	36627.9
Atp5a1	38463	31884	30489	22694	45766.4	40068
Fam84b	38442	47920	3873	4661	2310.86	3302.46
Ddx17	38252	49620	64921	66671	63842	73368
Aqp1	38031	32600	457	459	535.715	538.385
Rps4x	37872	29616	31555	23409	48096.3	49260.5
Slc22a17	37763	25796	11943	6415	11443.4	7767.17
Enpp2	37604	31522	2315	1609	2518.49	2981.65
Slc16a2	37168	34787	8110	7594	8956.58	7727.21
Ctsb	36991	28421	12910	9533	11739.8	10644.5
Folr1	36960	21359	659	449	629.227	616.09
Gpc3	36533	28651	9441	7770	2043.8	1858.26
Actg1	36210	42450	55880	48154	63454.5	74232.7
Tmsb4x	36174	18304	56990	27919	86972.1	46577.5
Slc4a2	35450	34687	4128	3581	3730.99	3053.81
Ubb	35293	24605	28062	16509	42717.7	33694
Pdia3	34542	30486	19624	17366	21362	20914.9
Rps9	33990	19105	29150	15716	43524.5	32032.2
Cfl1	33911	22045	38511	23688	59324.9	40245.7
Gm1821	33712	24079	25774	15856	39337	32073.3
Fstl1	33495	36314	24805	20609	8410.57	8134.61
Rps3	33357	24539	27343	16798	48326.1	42944.2
Prrc2a	33091	35768	61219	42862	51389.8	45473
Ptma	33032	35380	41658	51690	67606.3	89910.3
Htr2c	32278	31039	221	350	472.317	488.432
Gm5506	32019	25921	31593	19988	35125	33228.9
Cwc22	31946	33889	45924	39304	54156.3	56940
Hnrnpa1	31836	43875	47691	63751	69534.4	109892
Nisch	31770	29057	46054	31222	44543.6	35514.5
Calm3	31730	27930	16460	13182	25530.5	23337
Tbc1d9	31617	39135	12681	12896	6545.07	6859.13
Gm5643	31455	43789	46913	63447	68627	109394
Nrep	31427	25229	46327	41820	46604	40320
Hnrnpk	30846	29474	36241	31507	60897.9	56464.9
Rpl41	30625	18097	15517	8293	32741.2	21190.2
Rps3a1	30623	22650	28804	20016	40570.9	36366
Sptan1	30593	41534	52064	48662	67112.6	81574.7
Prdx2	30501	21281	25386	15862	42120.2	34929.5
Srrm2	30389	42474	91182	77892	57016.4	60677.6
Col1a2	30157	37642	77649	71192	8263.17	10465.8
Fth1	30000	23697	14003	10612	19718.4	14819.5
Calm1	29936	25489	21521	19433	36488.1	35306.9
Eno1	29853	23574	28316	16255	32661.2	29920.9
Flna	29166	38083	59437	50869	43274.8	49035.2
Gm10052	29096	40290	44490	58989	63892.7	102236
Rn45s	29034	161171	68175	150781	118378	225351
Eef1g	28724	21494	26773	17702	39600.1	37512.7
Rps14	28648	25016	17772	12974	26013.9	32687.2
Rpl3	28438	16769	27903	16118	38749.8	31627.1
Tubb4b	28258	24119	11111	8571	14461.1	14353.2
H3f3a	28244	23195	25189	21929	34250.9	41578.8
Rplp1	28163	16956	20333	10792	38611.1	26752.7
Rpl5	27971	24187	21879	19515	34476	39518.6
Rps24	27869	17187	18151	9895	35482.4	25100.9
Foxj1	27545	18830	1104	1288	2448.76	1669.55
Col3a1	27481	33569	120519	100538	12220.8	16606.7
P4hb	27404	20308	21720	13417	20573.5	17646.8
Ncl	27295	35189	36654	42239	43629.9	57160.9
Hnrnph1	26974	31682	44421	48368	54567.6	69835.7
Wdr6	26960	25306	22621	16716	21287.5	20626.2
Pdia6	26894	22552	15290	12127	17184.1	15938.4
Ppia	26688	28500	18491	16683	29698.9	41107.1
Rps5	26592	12200	21478	8608	35033.1	20410.9
Rps15	26477	14683	16833	7929	25204	19972.4
Rpl32	26378	12472	17839	7441	32507.4	19440.7
Rpl11	26197	14256	18189	7818	27396.7	18901.2
Aldoa	25962	17149	12956	6475	11677.2	8881.68
Canx	25956	34917	17460	23971	20513.3	31911.2
Npm1	25904	24763	31377	31863	40811.8	48349.2
Atp1a1	25852	29026	10420	8018	16519.2	17464.8
Col4a1	25849	33027	42490	35920	21322.4	25576.1
Cntn1	25714	27400	1062	1262	912.934	1439.76
Rps8	25626	18554	18386	12745	28696.4	26419.7
Rpl6	25603	20150	19303	14177	26417.2	26900.4
Arl6ip1	25534	22279	10396	9647	17439.3	17472.5
Rps23	25514	19883	13254	10256	20751	20207.7
Ybx1	25395	23641	22659	20479	46523.2	45322
Laptm4a	25326	19749	14405	12281	20051.3	19439.6
Col8a2	25088	25547	755	685	355.03	467.34
Otx2	24984	27940	3901	3136	1156.22	1244.39
App	24973	20468	35515	28691	16657.9	16172.6
Rps6	24558	20175	19118	15514	26903	29414.7
Tsc22d1	24490	22237	31269	23440	29854.2	26332
Ddr1	24099	20787	18977	12720	22580.1	19295.3
Lrp1	23698	36721	31078	31276	19711.3	22943
Marcks	23273	23920	21149	42273	45775.1	58897.1
Ldha	23016	14972	22618	13182	34862.7	27101.3
Eif4a2	22970	22399	19769	20956	23534.2	26106.7
Rps15a	22938	10303	16342	7988	27308.8	17666.8
Eif4a1	22899	21666	35925	29795	50693.2	54277
Tpi1	22870	15195	15203	9593	20197.1	18437.2
Glul	22846	24464	14114	13505	7963.61	8852.82
Pgrmc1	22602	17395	9689	9477	9648.42	11150.7
Gtf2i	22578	26272	32930	28837	29538.8	31040.9
Calm2	22523	16489	15209	12759	31119	29753.3
Mdk	22480	11328	11861	5688	14946.1	9844.12
Notch2	22410	41213	12078	15236	14637.9	22372.4
Rpl9	22280	12506	16177	8223	25214.3	17635.7
Nap1l1	22216	23932	38403	46654	34556.8	40315.6
Slc31a1	22143	19808	4106	4044	5078.99	5514.84
Col4a2	22031	25337	26446	23133	12938.8	13949.2
Ddx3x	21893	28536	22269	33452	34557.6	46300
Pcdhgc3	21743	22749	22744	18738	19475.9	20146.7
Cdc42	21670	19872	14368	13429	19613.8	20208.9
Ewsr1	21640	22939	28387	22693	30196.6	31105.3
Aplp2	21632	24804	11974	10572	12062.3	12384
Sostdc1	21623	18911	8848	6629	695.003	782.601
Rps16	21544	11898	11150	6320	19948.2	13364.2
Rpl18a	21492	12509	18042	8039	30393.9	20164.5
Cltc	21432	28176	20760	23419	25658.8	33262.2
Pabpc1	21403	34002	35158	42437	31130.1	45921.4
Rps27a	21370	10507	16706	3826	22699.7	17183.9
Rbm39	21363	22703	18412	21841	22797.2	26937
Gnb1	21326	19863	26103	22667	38348.8	39190
Rps17	21322	11792	16581	8134	22763.1	18332.8
5930403L14Rik	21291	26592	2022	2031	2253.81	3258.06
Son	21248	37757	35982	42973	40215.1	51395.2
Itgb1	21240	23223	15944	17249	14557	17734.5
Aebp1	21174	19086	3450	2993	831.309	1024.6
Ctnna1	21169	20810	17808	15129	15043.6	14523.1
Wls	21120	17438	8166	6285	5013.21	4183.86
Tmbim6	21117	18478	10705	9158	12686	12974.5
Ogn	21092	16647	1316	1983	320.161	326.361
Ogt	21052	23171	28597	27485	25716.7	27375.5
Calu	20978	22034	18422	17718	16944.8	20466.4
Slc16a10	20957	22582	1112	1289	456.467	621.64
Rpl31	20929	8895	15061	6449	25352.2	14409.8
Tardbp	20915	23401	27946	29839	33779.4	40615.3
Itm2b	20852	14572	14734	12295	12514.8	10151.6
Rps11	20822	10975	16264	7189	24932.1	19772.6
Pcbp2	20820	18734	22528	17461	21554.6	22679.9
Uba1	20748	19328	33255	24388	45956.6	43975.5
H1f0	20738	16438	20296	14782	29103.7	24449.3
Hspg2	20723	29539	25823	25871	11604.3	12961.2
Rps25	20687	11178	13267	8638	22651.4	17019.6
Pltp	20558	13747	2460	977	1768.81	1197.77
Ttc3	20537	27555	38205	40212	56097.9	68886.6
Ednrb	20497	22274	1400	2030	1594.47	1828.29
Parva	20442	21384	9057	7328	4983.1	5103
Caprin1	20402	27853	31451	37131	49326.2	59645.3
Marcksl1	20320	14829	37699	24686	67427.2	48915.3
Nt5dc2	20261	11219	8644	4342	15363.8	11565.8
Rpl19	20247	16258	16998	9112	24501	23297.1
Ppib	20239	11249	11500	5757	12910.3	8859.48
Fat1	20176	41557	18056	20912	16828.3	19984.6
Myl6	20083	12683	9838	5771	10860.1	9062.63
Huwe1	20073	34686	45427	49761	51960.4	67657.8
Pdia4	20041	19485	9126	7100	8165.69	9387.88
Rpl18	19817	12475	15490	7713	25902.1	18286.2
Eif4g1	19741	23831	45877	42012	42884.1	42320.4
Tspan3	19711	13883	11908	8675	16930.5	13390.8
Tmem9	19690	14027	5285	2728	3573.28	2533.18
Ptbp1	19688	15987	22858	14083	23046	17690.1
Alas2	19622	16217	9429	6720	2174.56	2655.29
Akr1a1	19604	14712	13843	8964	20508.5	19629.4
Arf1	19555	14145	15628	10530	20378.6	16258.1
Trim28	19525	16514	33819	20652	38673.7	32578.4
Ptn	19494	16995	21033	15721	9350.44	8382.15
Chd4	19481	29764	39657	43030	40680.3	54738.7
Nid2	19404	19297	9421	6499	4900.68	4811.05
Rtn3	19326	18724	18266	17141	30817.9	32884.8
Cdkn1c	19267	15946	11984	9444	9405.13	6188.65
Rps7	19250	9263	13555	5398	26945.8	15013.7
Rpl13	19211	18223	14768	12367	34411	24531.5
Slc25a4	19175	13883	13829	10027	18708.8	16408
Prpf8	19084	23395	28988	24804	34053.6	36504.7
Tmem132a	19070	13871	12024	7521	11805.5	9468.91
Ywhaz	19026	25629	22586	29348	29855.8	43700.2
Matr3	18981	21389	21087	29456	35136.1	51740.4
Lamp2	18925	16789	4805	6340	4085.22	5411.6
Hba-x	18881	12008	4766	3648	1619.82	1733.93
Morf4l2	18822	19929	13087	14810	18567	24250.6
Mdh1	18726	13254	9096	5485	11803.2	10419.1
Fus	18717	18783	29414	27174	34645.5	35351.3
Lamp1	18669	12792	10436	8122	11075.7	10695.5
Slc25a3	18665	13626	12623	9387	17555	14281.1
Cd164	18644	17351	7066	8618	8586.5	11019.7
Tubb2b	18521	15316	45093	33885	98941.6	103062
Actn4	18502	15130	16454	10281	9769.67	8586.41
Cnbp	18493	14819	15053	11535	24436.1	23959.8
Rpl27a	18426	14492	12520	9834	21910.4	18401.7
Ly6e	18412	13199	3392	2476	2864.01	2236.79
Nono	18316	19123	28837	25211	43446	42391.4
Oaz1	18298	11399	11547	7672	14482.5	12483.9
Oaz1-ps	18298	11399	11547	7672	14482.5	12483.9
Cbx5	18295	35664	23898	37038	31843.3	55096.2
Sf3b1	18275	19770	26381	25857	32532.8	36065.1
Plagl1	18185	18600	12391	17065	13744.7	20564.1
Hnrnpab	18175	22312	27466	34112	50332.6	58756.1
Tkt	18149	12469	16175	8983	30233	23460.3
Zic4	18103	18689	18045	16400	2309.28	1894.89
Eif5a	18048	13036	20027	12461	33449.7	26093.3
Lrpap1	18033	14125	4524	2639	6154.38	6216.4
Rpl14	18010	12442	13911	7703	19721.6	16768.7
Rpl23	17926	13977	11891	9212	20224.8	19327.5
Ganab	17921	18527	18788	15481	16132.5	17193.9
Pgk1	17824	14516	11596	9228	20521.2	22999.6
Tmed10	17806	17219	6149	6839	7411.25	8848.38
Rpl10	17780	12338	14766	8699	21956.4	19047.7
Pcdhgc4	17775	17102	16921	14373	14113.2	14563
Rpn2	17695	13289	11218	7029	11746.9	10813.2
Malat1	17659	53498	25044	70717	20455.4	55635.7
Sptbn1	17558	31324	21362	24682	22508.7	32085.5
Naca	17537	15222	16529	12898	23752.1	25362.9
Pcdhgb7	17492	16633	17109	14486	14368.4	14798.4
Pcdhgb6	17471	16332	17358	15180	14533.2	14799.5
Sfpq	17443	23069	30574	40963	43352.5	53398.9
Slc4a5	17405	17975	105	77	272.612	229.785
Maged2	17400	15007	10880	6633	9082.59	8527.57
Rps29	17386	7172	12201	4476	19852.4	9134.78
Pcdhga4	17276	16547	16953	14357	14213.9	14315.5
Rps19	17264	7318	13919	6519	23863.9	13784.9
Leng8	17231	15615	29776	20785	17221.3	14126.8
Hdlbp	17230	18966	24123	19834	19884.1	20637.3
Hnrnpc	17213	15573	17202	15415	30198.2	30702.4
Pcdhga10	17196	15990	16943	14453	14102.1	14556.4
Pcdhga7	17186	16164	17069	14423	14305	14517.5
Ap2m1	17183	12845	12216	6851	16584.2	13162.1
Pcdhga11	17131	16195	17128	14520	14627.6	14897.2
Pcdhga12	17117	16156	16969	14842	14304.2	14694
Pcdhga3	17115	15969	16864	14237	14248.7	14258.9
Serbp1	17091	22131	18963	24959	30909.8	39226.6
Gnb2	17088	11503	18796	10514	22805.9	17058.5
Pcdhga2	17087	16059	16790	14380	14043.5	14284.4
Pcdhga9	17065	15998	16816	14225	14097.4	14235.6
Cnn3	17058	13938	14349	11386	29268.6	28244.7
Pcdhgb5	17052	15980	16711	14386	14172.7	14206.7
Pcdhgb2	17030	15942	16711	14282	14121.2	14325.5
Pcdhgb4	17006	16125	16719	14175	14083.9	14315.5
Sfrp1	16999	15986	12099	10834	8262.37	8520.91
Pcdhga5	16997	15919	16746	14111	13992.8	14234.5
Pcdhga8	16996	16199	16698	14064	14137	14388.8
Cox4i1	16977	12446	7811	4671	9526.37	10814.3
Pcdhga6	16962	16031	16716	14248	14041.9	14476.4
Pcdhga1	16959	15979	16627	14067	13888.2	14159
Pcdhgb8	16954	15892	16548	14149	13804.2	14163.4
Pcdhgb1	16940	15927	16618	14039	13948.4	14133.4
Pcdhgc5	16927	15878	16696	14138	13835.9	14135.7
Ptprs	16918	21248	64912	51977	85574.1	76620.5
Gpi1	16853	11725	14394	7618	15535.7	11261.7
Gdi2	16838	17682	13644	15269	18368	23207.2
Ddx39b	16835	11831	27579	16852	31329	25286.3
Aplp1	16820	12134	7956	5063	14564.2	11140.7
Fn1	16812	20943	65408	55861	24716.6	27310
Rps20	16749	7203	11978	4640	22083.2	11043
Rpl12	16722	9868	13935	8347	24280.7	17112.9
Atp2a2	16694	20633	17652	18905	22506.4	27492
Rpl24	16679	13858	11237	8222	19541.7	17276
Srsf5	16667	22239	17531	19327	15001.6	19848.1
Sf3b2	16640	17327	20080	14650	23481.1	24130.7
Npnt	16615	17435	968	1280	684.701	821.453
Cd81	16576	12668	6464	4357	7225.02	5243.98
Rplp2	16573	9034	10893	7217	19747.8	11903.3
Kpnb1	16542	20138	32630	31695	39169	44597.1
Cd63	16540	13404	5683	3927	4018.65	3951.86
Col1a1	16529	25972	66212	61781	5266.01	7339.79
Eef1b2	16523	11360	13899	8621	20540.2	17026.3
Cdk4	16521	10837	25156	16297	38245	32116.6
Fgfr2	16502	17151	6191	4705	4941.1	5404.94
Srsf6	16497	17307	21067	22611	25184.1	24917.8
Uba52	16450	8276	10753	4489	18441.7	12364
Car14	16445	13260	1629	1423	1697.49	1359.84
Prrc2b	16398	25267	52287	47042	44100.6	44843.6
Col18a1	16355	17451	18817	15136	9099.23	10168.3
Ccnd2	16334	26546	62965	78957	70979.9	117759
Actr3	16322	16747	9477	11303	12996.6	15985
Eif4h	16290	15269	20859	16871	24556.5	24327.2
Ppp2r1a	16244	12735	17516	10324	24682.5	19775.9
Rpl10a	16230	10263	13144	7951	21530	15526.6
Lgmn	16211	10197	2478	1697	3326.82	2009.23
Gpm6a	16207	17193	7980	9817	26474.3	36071.8
Adamts1	16142	19822	3704	3805	2141.27	2527.63
Gnai2	16128	11685	16883	10317	23428	16941.9
Spint2	16103	11545	2455	1872	1145.92	839.214
Dynll1	16054	8370	9937	5622	14183	9150.32
Atxn7l3b	15982	21690	18387	22507	28610.8	34996.1
Zic1	15955	18158	19407	20515	8745.78	7716.11
Tm9sf3	15928	19970	9004	14365	12183.6	16043.9
Chd3	15893	21198	51422	48994	44707.6	50683.7
Eif4b	15889	19952	20657	18842	25849	30407.1
Slco1a4	15833	15851	201	362	224.271	486.211
Fubp1	15770	19759	18937	25489	28773.3	38076.6
Cst3	15730	8734	3659	1676	6848.59	5033.07
Srsf3	15504	14930	17257	20021	28785.2	32296.4
Luc7l3	15499	17043	15185	19443	18253.9	21788.5
Prdx1	15485	12368	9805	6231	15194.2	12006.5
9530068E07Rik	15474	13191	7238	6135	7763.9	7889.28
Xist	15440	30933	64	246	50312	76354.1
Bzw1	15434	18096	17429	18138	26124.8	28730.9
Wdr96	15387	18055	209	402	258.348	521.734
Ctsa	15299	9863	5933	2844	4126.43	2468.8
Hnrnpm	15253	16417	23767	23042	30075.3	33400.9
Emb	15226	11888	1221	812	634.775	637.181
Rac1	15186	12595	14687	12447	16077.8	14140.1
Rps26	15157	10270	12999	8454	22647.4	18378.3
Snrnp70	15122	14858	21116	17914	18146.2	22577.7
Vdac1	15118	13087	11507	9091	14170.3	13978
Ppp2ca	15064	12048	11906	10449	21162.3	20681.7
Prkar1a	15040	14876	15317	15926	20649.6	22927.4
Pebp1	15040	10896	11849	6834	21977	18965.6
Atp5g3	15035	8912	7325	4734	10883.1	7224.35
Tcp1	14992	14399	13892	11882	23634.9	25280.8
Rpl28	14987	10808	11439	6836	15930.4	14636.3
Ube2d3	14969	14207	7166	11562	12636.8	18483.8
Gja1	14909	16373	13878	15418	9281.5	10309.2
Hmgn1	14907	12953	12123	12785	23882.9	21100.2
Aco2	14889	11768	12268	8557	16695.1	14044.6
Ywhab	14880	14611	16336	14155	21595.8	20468.6
Cldn1	14854	14779	786	1060	363.747	308.6
Rbbp4	14806	12566	16255	12436	25215.8	23068.4
Slc5a3	14795	26381	1408	3106	2644.5	4717.81
Slc25a5	14787	9537	10596	6837	19359.4	18220.7
Calml4	14779	9531	422	436	216.346	239.776
Ptms	14724	10045	27168	18172	34037.7	27594.2
Ran	14723	12844	13990	10104	28922.3	22525.6
Rpl35	14714	10617	9562	6866	20327.1	16481.2
Idh2	14700	9192	13675	8797	12511.6	10696.7
Anapc5	14691	11675	18053	11921	24408.3	20489.7
Itpr1	14682	19745	5441	5480	4558.33	5292.82
Nucb1	14681	11575	6593	3763	3822.12	3688.77
Fau	14659	8005	9059	4181	15053.9	10334.8
Mtpn	14647	15381	8828	12433	12785	17820
Dync1h1	14604	27464	46700	56881	59077.6	83556.2
Rnf10	14559	16874	18173	15601	18818.2	19625
Dtx3	14559	9688	13338	6241	7755.98	5117.43
Rps10	14554	9257	9325	5861	16397.9	14237.8
Dnaja1	14394	16263	16120	18750	23091.2	30389.3
Akt1	14369	13521	17876	13622	20579.1	18693.6
Cct7	14359	13161	14252	10511	22509.5	23914.3
Stmn1	14344	12783	58361	45002	55387.1	51438.5
Tmx1	14329	15461	2881	3697	4089.98	6277.46
Agrn	14246	17385	39817	33697	39352.1	38765.9
Rbbp7	14221	11350	8491	6566	10434.6	10349.2
Timp3	14217	14376	5190	4718	3917.22	4056.2
Sulf2	14199	12690	8522	5501	6648.89	5543.7
Ptprf	14188	17768	23077	21568	22380.4	23279.3
Arf4	14168	11580	10224	9729	17683.3	19214.2
Rhoa	14167	12524	10312	9058	11858.6	12542.7
Slc3a2	14143	8596	6992	4105	6541.11	4617.9
Btf3	14011	10042	12698	8174	17826.8	16615.6
Plxnb1	13993	17175	21264	15515	22039.6	21290.1
Mtch1	13988	9011	17785	11920	23164.1	19886.9
Rad21	13986	12526	17328	15717	18399	19691.6
Tmem59	13979	10648	5641	4201	6389.75	5441.57
Ptov1	13975	8137	17280	9320	19453	14188.9
Tpm4	13961	11563	16470	15422	12232.7	12882.4
Dag1	13950	15452	11410	9713	11404.5	10883.1
Rps27	13898	6614	9709	3496	14512.6	8015.83
Cct5	13892	11578	15424	9995	22454.9	20003.5
Gm9846	13869	6600	9667	3471	14461.9	8005.84
Set	13860	14820	19433	21986	34681.2	39723.9
Sdcbp	13836	12996	5961	6222	9071.49	9471.13
Macf1	13820	27481	26848	32095	30458.9	43797.9
Trim35	13802	14104	13056	11451	19835.7	20563
Tnrc18	13786	19618	28967	28304	29533.3	29255.9
Psd2	13759	13585	2052	1601	3132.66	2888.41
Dhx9	13749	19140	24932	29729	37296.4	41362.4
Rpl37a	13749	9732	9245	5447	16481.2	13562.9
1500015O10Rik	13745	7727	710	380	378.012	162.07
Copa	13741	15004	18541	16768	22385.9	23249.3
Lamb1	13727	15774	14808	11236	6850.97	7249.88
Skp1a	13720	12880	11229	10872	19684.4	19589.4
Pcbp1	13696	8714	13533	9628	17807	12191.9
Tmsb10	13691	4090	14596	3204	21604.5	6471.72
Cct2	13678	12601	15625	12958	24408.3	24701.3
Eif3a	13671	24023	25929	33540	28071.1	44626
Sepp1	13659	7925	6274	4916	4032.13	3261.39
Snx22	13634	7689	8292	4556	8183.12	6316.31
Ssr1	13550	12340	8298	9060	9128.55	11598
Ssr2	13547	8520	4210	2534	4674.83	3810.88
Trip12	13545	20275	19858	25173	24865.6	29667.8
Pafah1b1	13519	16784	15204	19897	20474.5	25910.2
Morf4l1	13515	12878	10999	8438	14060.1	13587.3
Pygb	13493	14169	9593	7837	17312.5	19815.9
Csde1	13464	20631	16684	23372	18594.7	34285.7
Cct4	13462	10423	10490	8992	20155.1	19767
Ergic3	13445	7748	5660	2838	5756.56	4466.93
Arhgdia	13443	8170	19827	11615	19719.2	14671.8
Ddost	13392	8515	7542	3863	7771.04	5537.04
Fras1	13364	26541	5596	5817	3294.33	4355.92
Igfbpl1	13356	9469	16407	12994	51071.2	33050.2
Xpo1	13347	12894	12032	17897	19643.1	24938.9
Hspa4	13344	17997	16421	18975	21847	30071.8
Rpl39	13342	6523	8343	4333	13989.6	9914.05
Serinc3	13328	10927	8109	7384	6992.03	6806.96
Cct3	13326	11132	15075	10188	24002.6	22827.5
Gprasp1	13319	20335	11263	14322	13802.6	19986.8
Rtn4	13305	16000	14662	18339	26162.1	31456.1
Prpf19	13294	9092	13977	8642	17833.9	13153.2
Rps12	13282	10151	10322	6839	16229.2	15958.4
Pbxip1	13145	14137	2679	2400	1725.22	1848.27
Atp5o	13125	6900	6551	3158	9356.78	6628.24
Lamc1	13059	17519	16558	14843	9115.87	9734.22
Mrfap1	13052	17034	9167	13020	14596.6	16594.5
Wnk1	13043	23785	20706	24472	18891.1	24716.9
Eif5	13032	13786	12448	15559	18348.2	21421.1
Eif4g3	13018	15699	21194	18816	17045.4	19016.6
Slc12a2	12989	18698	4361	6132	6323.18	9031.54
Eif3c	12989	13460	15169	11792	19193.8	19914.7
Ssr3	12943	13746	12193	12349	15586.5	18271.8
Gas6	12936	9578	2440	1634	1100.75	839.214
Erlin2	12930	13983	4569	3902	5692.37	5654.71
Hnrnpl	12913	12510	19856	15252	24430.5	22745.4
Msx1	12883	9565	1343	838	1586.54	986.854
Anp32e	12849	15707	13592	16665	20410.3	24034.2
Prrc2c	12844	22969	27077	35638	23603.2	32007.8
Myh9	12799	19948	19008	21011	7897.83	9647.63
Cd24a	12798	10815	19601	17141	31722.1	26408.6
Ace	12774	9879	268	203	322.538	344.122
Gpx1	12735	9641	6266	4327	5208.96	3470.08
Dnahc6	12709	21760	531	450	492.129	465.12
1700009P17Rik	12669	6957	291	59	168.005	108.787
Igfbp5	12653	16913	17479	17088	9012.06	10916.4
Rad23b	12649	12468	10028	10761	17589	17384.8
Ntrk2	12569	12209	2715	2279	4380.02	3763.14
6720401G13Rik	12540	12522	10713	7591	7307.44	6321.86
Rps13	12535	8366	9518	4922	15276.6	12150.8
Mapk6	12523	13523	8894	8457	11900.6	11958.8
Vcp	12516	17947	14235	14265	16730.8	25816.9
Acaa2	12503	8026	2279	1116	1312.34	1195.55
Eif1	12495	8355	12714	8553	16498.6	14313.3
Ttyh3	12423	12184	42559	31727	57896	45850.4
Igfbp4	12404	11079	11245	8149	5097.22	4148.34
Pfn1	12403	8820	10965	7613	14115.6	9914.05
Rps2	12387	18578	10462	14598	26962.5	31616
Tnks2	12381	15477	14330	16454	14641.8	17916.6
Cct8	12358	10961	12824	10895	22133.1	22516.7
Top2b	12334	18258	22084	29649	30766.4	43771.2
Polr2m	12334	10299	11273	10463	13384.2	13080
Dalrd3	12323	8426	5904	4020	5514.85	3936.31
Slit2	12297	17222	5459	5679	10239.6	11544.7
Stip1	12205	11515	11546	9551	15635.6	17044
Glo1	12203	9926	6236	4150	8702.2	6861.35
Atp5f1	12194	10014	7823	6105	12951.5	11142.9
Psmd2	12187	14218	15654	14077	22416	23286
Map1b	11661	29905	56836	93993	109022	178853
Tcf4	5006	11124	38759	68753	70200.8	118568
Miat	10019	15037	82369	76733	68604	77585.1
Nfib	6591	13006	32618	66441	63975.1	137915
Tubb3	11810	7797	48928	24625	59037.2	40529.8
Sbk1	7256	7439	38847	30645	51195.6	44533.9
Islr2	4104	4811	22547	16672	47089	37438.3
Kif1b	9732	17946	26313	33488	46760.9	59550.9
Sox11	6750	11762	31288	64704	46128.5	78730.7
Ckb	12048	7743	20731	10942	44309.8	27898.3
Kif21b	2485	4218	42462	34724	43480.9	44889.1
Dcx	4810	7468	22079	30316	41955.4	59767.4
Nfix	1072	2189	16020	16089	40055.8	43361.6
Map4k4	12043	16468	37226	36389	39774.5	45609.5
Lhx2	891	518	14243	10927	39026.4	30039.7
Zbtb18	3684	4606	19473	20620	38570.7	50897.9
Map2	8059	11493	18915	23293	38512.8	51779.3
Dbn1	8459	9396	23802	21855	38358.3	38762.6
Reln	1260	1533	3494	4021	37825.8	47647.6
2003-09-01	3495	4144	19902	17140	37504.8	33953.8
Fasn	9609	12527	35377	27581	36751.9	36413.7
Celsr1	3376	4310	18186	15652	36696.5	34064.8
Hnrnpa0	11000	12218	14357	21196	36651.3	31049.8
Crmp1	3955	4252	23312	15567	36324	28483.3
Myh10	11989	18896	35374	38416	36056.2	46732.9
Cntn2	2927	4309	24701	22477	35824	42984.2
Smarca4	10963	13912	31506	27435	34364.2	34497.7
Fam168b	10624	13485	26514	23152	34170.1	34343.4
Acly	9576	9238	22934	19072	34111.4	38387.4
Sox4	3563	5658	14439	19522	33769.9	32300.9
Kif5c	3089	3935	16881	18852	33521	39813.8
Nes	5973	10230	27264	33389	33361.7	52075.7
Ivns1abp	7992	10211	22151	25062	32997.2	39242.1
Kif1a	10721	12010	19116	14197	32612.8	35436.8
Dpysl5	4493	4116	17584	14038	31993.1	29375.8
Srgap3	6342	9206	17127	14820	31992.3	34257.9
Ywhag	9279	10798	20185	18175	31888.5	33758.4
Epha4	1824	2755	10610	12382	31301.3	38328.6
Top2a	9922	13794	23433	23306	31235.5	39190
Mki67	9336	16297	29637	31909	30779.8	39500.8
Nsg2	9936	8518	15372	12190	30723.6	29579
Eif2c1	6258	8054	24832	23560	30219.6	34726.4
Hn1	7635	7221	15542	12475	29778.9	25546.1
Cdon	6776	11438	19834	21390	29475.4	34599.8
Basp1	7196	7767	13695	18097	29316.9	32448.5
Usp22	7648	8985	21045	20112	29297.9	29384.7
Syt11	4217	5109	10810	9389	28996.8	31365.1
Ddx6	12154	21201	18230	27846	28546.6	40244.5
Dpysl3	2462	4664	14923	15761	28453.9	33040.2
Lmnb1	7691	8699	16721	18552	27923.7	29372.5
Gpr56	6053	5682	13974	8664	27642.4	21364.4
Fgfr3	1383	1303	4672	3562	27530.7	23644.5
Syne2	8940	17317	21123	24948	27522	37441.6
Tenm4	4629	10444	14721	17455	27106.7	34690.9
Smarcc2	11771	13595	28870	23646	26937.1	28995.1
Gpm6b	4101	5205	14523	17155	26863.4	35288.1
Enc1	5129	6736	16006	13204	26691.4	27304.4
Nasp	9426	12400	20187	20825	26515.5	34603.2
Rcc2	10163	9637	21681	16493	26344.3	22365.7
Draxin	1951	2261	8709	6342	26266.7	24963.3
Ttyh1	3329	3066	10355	9184	26086	25663.7
Celf2	5209	6634	16115	22125	26012.3	37126.4
Sez6	646	472	18513	12126	25980.6	22354.6
Psat1	4340	3479	8857	7551	25911.6	25612.7
Fat4	3435	6624	13276	15777	25823.7	33801.7
Hnrnpd	11875	14562	16607	22881	25811	32606.1
Whsc1	7375	12593	19098	23124	25797.5	32246.5
Zfp462	4639	9049	16333	22772	25748.4	34940.6
Hnrpdl	10356	11937	18261	19015	25643	30569.2
Spag9	7726	12838	19343	25232	25460.7	32428.5
Ncor1	9380	13613	20430	21467	25448	28352.3
Gdi1	11231	9870	20272	13927	25398.1	22032.7
Fscn1	10762	7581	21589	13906	25289.5	17482.5
Gnao1	4824	4799	19118	16924	25193.7	24764.6
Aff4	9721	16613	17926	25018	24946.4	31522.7
Tmpo	12165	16106	16415	20597	24933.7	31450.6
Ipo5	8851	9898	17884	15868	24913.9	24907.8
Psip1	10894	13665	14216	18190	24875.9	34393.4
Foxg1	423	259	12292	18230	24859.2	23419.2
Eomes	281	336	10365	8719	24757.8	24258.4
Hmgcs1	12087	13387	14010	16597	24747.5	33817.2
Hspd1	11993	13391	16357	16715	24646.8	29657.8
Kidins220	8767	12500	16255	16178	24623.9	26938.1
Anp32a	9047	9327	16246	16311	24488.4	28159.2
Ubr5	11256	17687	17452	18439	24443.2	30089.6
Chd7	3136	6310	14867	17642	24318.8	30926.6
Gng2	7430	7894	9159	9996	24302.1	24232.9
Ckap5	8361	12323	16638	16388	24050.1	29030.6
Mex3a	5613	7004	21893	20286	23854.4	27503.1
2700081O15Rik	5855	5912	17834	16967	23817.1	20539.7
Lrp8	5152	6641	12095	10939	23651.5	24378.3
Fnbp1l	10404	13094	15596	18422	23644.4	29596.7
Zmiz1	6138	7311	21806	19532	23601.6	22449
Atrx	10378	18974	15800	28278	23252.9	37601.5
Brd2	11720	11701	19547	16114	22928.8	20640.7
Slc38a1	5674	7945	15187	17945	22884.4	27292.2
Baz1b	7985	10788	19972	21842	22782.1	29120.5
Hcfc1	7878	10767	23509	23615	22706.9	22934.1
Hnrnpul2	8782	13281	18935	21254	22653.8	27862.8
Clip3	6346	5696	16868	11307	22612.6	20498.6
Numa1	9992	11838	23251	20340	22591.2	25051
Arid1a	9451	13366	25907	24844	22538.9	23446.9
9830001H06Rik	5291	8680	18954	20265	22477.8	26387.5
Ncor2	7537	8652	20174	17443	22477	19800.4
Maz	9210	7804	17275	11898	22457.2	16657.7
Ssrp1	8899	9218	17337	15226	22456.4	23403.6
Hdac2	8580	8645	11713	12146	22405.7	22948.5
2011-09-01	8774	12404	22963	21798	22354.2	26265.4
Khdrbs1	11935	13989	14224	18178	22296.4	26822.7
Apc2	3033	5020	16956	13574	22252	24286.2
Rbfox2	4942	6312	18245	17699	22242.5	24850.1
Trp53bp1	7884	9018	17384	15653	22204.4	25769.2
Cnot1	11209	14928	17788	17839	22068.9	23428.1
Dcc	5543	9582	12080	16713	22013.4	33644.1
H2afy	9894	7363	13913	10680	22000	18567.1
Celsr2	4604	6080	18878	17871	21978.6	21701.9
Plxna2	3262	5981	20075	23428	21950.8	28000.5
Nsd1	9547	18107	19780	24350	21613.2	32189.9
H2afz	11257	8716	11703	8779	21492	22202.5
Fkbp4	10532	9093	13796	11693	21492	19037.7
Bag6	11060	10970	22663	17425	21456.3	17242.7
Syncrip	8755	11269	13050	19759	21423.8	32078.9
Fzd3	7450	13979	10814	19512	21303.4	37383.9
Srsf2	11823	8795	13962	13273	21248.7	19059.9
Mprip	11390	14196	21511	17864	21177.4	25560.5
Notch1	3285	4267	18295	15135	21113.2	21764.1
Mll1	5332	10542	19385	22352	21095	25453.9
Parp1	8414	9760	16451	12691	20939.6	20238.8
U2af2	10089	9545	17025	11367	20896.8	20163.3
Ctbp1	10091	7366	14532	9677	20881	17629
Ap2b1	9072	10503	15828	14482	20858	22268
Lphn1	8454	9665	25279	21282	20850.1	21625.3
Neurog2	1299	1234	11169	10535	20848.5	15166.9
Cdh2	6373	8266	13173	14378	20809.7	24416
Cep170	3993	5532	12616	15135	20798.6	24970
Top1	9616	14050	18499	27389	20762.1	29774.3
Acin1	10447	13479	22110	17984	20704.3	21055.8
Xpr1	6078	8977	8929	11798	20697.9	25418.4
Midn	6017	5721	16357	11746	20598.9	14857.2
Ubr4	7529	12700	20521	19325	20494.3	22944.1
Neurod6	402	398	13194	10070	20464.9	19751.5
Snrnp200	9791	11987	15988	12528	20455.4	21168
Sf3b3	8451	9656	15233	11720	20358.8	20981.5
Mapt	2750	3442	9666	7540	20318.3	21579.8
Mapre1	11024	12413	12076	12893	20296.1	23262.7
Apc	7107	12004	14852	20370	20030.7	29403.6
Nfia	5423	8973	14510	24926	19819.9	35790.9
Bzw2	4257	3694	10938	7543	19753.3	16616.7
Gsk3b	5826	11080	12606	19524	19717.6	28253.5
Kif21a	5816	8802	9703	11513	19689.1	26509.6
Armcx4	5173	8981	12340	16426	19659.8	30640.2
Atxn10	11657	9752	11236	7976	19624.9	15705.3
Dynll2	8795	9432	9399	11046	19621	23642.3
G3bp2	10563	9938	11008	11277	19586.9	21254.5
Dchs1	3508	5354	17025	16069	19584.5	22473.4
Add1	11312	11105	19606	16425	19441.9	19175.4
Zfp664	8468	8684	14692	13085	19408.6	20083.4
Hdgf	11636	10505	14535	12473	19407	18059.8
Ipo9	8170	9519	16642	13302	19304.8	21266.8
Akap9	7776	14271	13023	17403	19289.7	29828.7
Mgea5	11896	15976	14551	16322	19264.3	23157.2
Srebf2	5755	6004	14203	11343	19246.9	16968.6
Dhx15	10820	10998	13127	13827	19184.3	19750.4
Pum2	9638	12387	13736	16522	19166.9	25860.2
Pabpn1	12092	14810	18517	20133	19130.4	18523.8
G3bp1	9469	8962	13431	11532	19063.8	16344.7
Rnf187	7078	6106	10912	8418	18994.1	15709.7
Plxna1	7843	9333	14452	11351	18954.5	19281.9
Ywhaq	10846	10544	8518	10360	18949.7	19798.1
Tcf3	6721	5970	16881	11033	18944.2	15945.1
Cic	8447	7300	20212	13671	18929.9	13841.5
Bclaf1	11251	14445	15400	18577	18903.8	25802.5
Itsn1	6529	9666	15279	14619	18899.8	21219
Ttc28	4276	7075	15436	14907	18837.2	21307.8
Grlf1	7899	10718	16514	15554	18815.8	22533.3
Epb4.1	10238	15214	14755	13783	18815.8	17804.4
Klc1	7409	6833	11627	8158	18799.9	16433.5
Papola	11357	12709	13250	14236	18780.9	20688.4
Ilf3	8201	8367	15685	12162	18721.5	18207.4
Rpl22	11575	8748	10189	6879	18718.3	15972.8
Herc1	4978	9922	14066	16441	18703.3	26515.2
Vcan	6159	10624	27915	33700	18639.9	25547.2
Pafah1b2	8717	10026	9345	10628	18609.8	20651.8
Tubb2a	5824	4783	12288	10549	18582	18836.8
Id4	1827	1822	4497	7046	18571.7	19115.4
Neo1	8470	10021	12516	13253	18554.3	20772.8
Cachd1	6534	6750	12883	9260	18489.3	15929.5
Actr1a	6786	5607	11486	8441	18479.8	15665.3
Supt16	6773	9906	13080	16479	18467.1	24952.2
Cnr1	730	793	6856	8321	18430.7	26545.1
Eprs	8295	11239	13459	15785	18411.6	21794
Slc38a2	6877	7760	16225	16427	18371.2	21945
Fam168a	7772	8678	14041	12857	18337.9	19434
Ccni	11114	14004	10650	13463	18327.6	24342.8
Hspa9	11091	13150	12945	13014	18317.3	20057.9
Trrap	9248	15205	21017	20559	18288	22918.5
Dcaf7	9294	11746	12225	14086	18271.4	20440.9
Rtn1	4786	3822	8601	6499	18250.8	14961.5
Smad5	6401	9021	14585	15874	18239.7	24577
Anapc1	8249	10447	14941	13053	18235.7	19334.1
Thra	4396	4260	9863	7333	18131.1	16522.3
Polr2a	9163	11146	23144	20683	18085.1	19368.5
Ptbp2	5082	5424	9720	12263	18083.5	24148.5
Tnfrsf19	10294	9278	33572	28269	18066.9	19132.1
Ptpn11	9067	12018	16598	13131	18060.6	19984.6
Mlec	11492	10791	20995	16648	17944.9	17372.6
Prmt1	9821	6557	11758	7493	17925.1	14341
Thrap3	9401	13782	16691	18183	17887	24073
Dst	3888	8270	21545	22804	17874.3	27065.8
Zfp106	8171	15163	14647	16217	17810.1	24441.6
Elavl3	2246	2709	14637	13050	17787.2	17049.6
Clasp1	5208	7041	14762	13997	17757.8	18558.2
Akt3	4037	5939	8022	10571	17750.7	23109.5
Gpc1	4002	3991	12034	8926	17739.6	14603
Smarcc1	5968	9674	15645	17516	17726.9	24323.9
Zc3h7b	8144	8692	16197	12417	17658.8	16329.2
Ep400	6290	9285	17474	16145	17643.7	19728.2
Pcbp4	6527	4443	16461	9642	17616.8	11912.2
Adnp	10615	13875	16815	18905	17577.9	22349.1
Hp1bp3	8690	9460	15000	12059	17514.5	17108.4
Apcdd1	9663	9842	82808	65014	17485.2	16843.1
Odc1	7092	7494	11655	11121	17456.7	16385.8

## Sheet: day 18  vs day 30 oragnoids 
	baseMean	log2FoldChange	lfcSE	padj	direction
ABHD14B	114.171	-1.30154	0.192935	2.64847e-10	down in day18		#This list corresponds to data used in Figure 8 and supplementary figure S8
ABHD2	88.4014	-1.45292	0.215393	2.65576e-10	down in day18
ABHD4	71.628	-1.43911	0.241426	3.26634e-08	down in day18
ABHD6	108.093	-1.33025	0.196882	2.46499e-10	down in day18
ABHD8	89.5589	-1.32396	0.219342	2.12443e-08	down in day18
ABI2	52.5522	-1.26841	0.265349	1.44067e-05	down in day18
AC002075.2	76.9399	-1.52973	0.243068	4.60405e-09	down in day18
AC009041.2	84.0811	-1.27714	0.220057	7.90556e-08	down in day18
AC009414.2	39.8572	-1.33865	0.299175	5.68118e-05	down in day18
AC009501.1	61.6652	-1.90086	0.260758	6.33009e-12	down in day18
AC068580.4	39.1601	-1.94751	0.316164	1.02068e-08	down in day18
AC096919.1	39.2897	-1.24161	0.298603	0.000206828	down in day18
AC141928.1	40.9511	-1.30383	0.317741	0.000254724	down in day18
ACAP1	30.7165	-1.9517	0.353499	3.72945e-07	down in day18
ACBD5	30.1621	-1.6321	0.342201	1.51402e-05	down in day18
ACKR3	67.0537	-2.41206	0.268191	8.3324e-18	down in day18
ADAMTS1	64.5047	-1.62218	0.249689	1.3191e-09	down in day18
ADGRA2	67.0434	-3.74198	0.340661	2.81626e-26	down in day18
ADGRE5	50.1148	-2.30549	0.307624	1.44637e-12	down in day18
ADM	117.936	-2.36037	0.212721	8.29877e-27	down in day18
ADSSL1	46.8402	-1.24931	0.279992	5.98529e-05	down in day18
AFP	137.054	-6.8046	0.518319	2.83974e-37	down in day18
AGPAT2	179.898	-1.16036	0.170676	1.86616e-10	down in day18
AHCYL2	38.9909	-1.14431	0.302933	0.000856788	down in day18
AHNAK	165.113	-2.20046	0.186959	4.57647e-30	down in day18
AHNAK2	51.1514	-1.58265	0.303374	1.76822e-06	down in day18
AHR	70.8826	-3.78297	0.331984	3.13926e-28	down in day18
AHSG	45.7204	-5.01401	0.510208	3.77326e-21	down in day18
AKIRIN1	239.053	-1.10906	0.147577	1.25309e-12	down in day18
AL139099.1	38.8722	-2.11993	0.329545	1.96236e-09	down in day18
AL390719.1	39.3744	-2.04099	0.335216	1.56374e-08	down in day18
ALAS1	186.693	-1.0245	0.153283	3.97046e-10	down in day18
ALDH3A2	65.5854	-1.12042	0.236575	1.76805e-05	down in day18
ALPK3	45.3389	-1.41163	0.288965	8.88515e-06	down in day18
AMPD2	334.667	-1.05025	0.138642	8.11972e-13	down in day18
ANG	30.4475	-1.6153	0.36434	6.73978e-05	down in day18
ANGPTL2	37.0347	-1.77658	0.327233	6.06098e-07	down in day18
ANGPTL4	652.459	-3.15478	0.140651	2.06678e-108	down in day18
ANKRD37	30.9857	-3.04567	0.408782	1.98591e-12	down in day18
ANKZF1	138.785	-1.0048	0.189522	1.15582e-06	down in day18
ANO6	67.386	-1.25269	0.238991	1.56045e-06	down in day18
ANXA11	69.0623	-2.33208	0.264943	4.40224e-17	down in day18
ANXA2	516.714	-1.33333	0.119801	5.75045e-27	down in day18
ANXA6	443.53	-1.15686	0.122882	1.85366e-19	down in day18
APOA1	338.529	-5.88138	0.285856	3.39659e-91	down in day18
APOA2	418.188	-8.24249	0.483121	9.48894e-63	down in day18
APOA4	149.315	-7.15184	0.537762	3.04777e-38	down in day18
APOBEC3C	49.8729	-2.25326	0.298575	9.99846e-13	down in day18
APOC1	157.684	-1.30208	0.172941	1.13341e-12	down in day18
APOC3	150.333	-7.16012	0.537927	2.64233e-38	down in day18
APOE	4261.42	-2.0329	0.0941751	2.31892e-100	down in day18
APPL1	53.9703	-1.22173	0.2584	1.83482e-05	down in day18
AQP1	133.528	-4.95402	0.334016	1.65456e-47	down in day18
ARF4	88.3369	-1.19113	0.427339	0.0186926	down in day18
ARFGAP3	168.963	-1.80925	0.174264	1.59582e-23	down in day18
ARHGAP10	31.9167	-2.99331	0.403147	2.3895e-12	down in day18
ARHGEF4	145.63	-1.37367	0.180391	6.05846e-13	down in day18
ARL2BP	36.1658	-1.73572	0.3368	2.41722e-06	down in day18
ARSE	62.8906	-1.72414	0.255002	2.38885e-10	down in day18
ARSI	55.0604	-2.81601	0.308494	2.52684e-18	down in day18
ARX	57.1925	-3.40436	0.336868	2.54834e-22	down in day18
ASB13	40.9608	-1.27525	0.305131	0.000190066	down in day18
ASGR1	54.3294	-1.08048	0.264408	0.000270824	down in day18
ASPHD1	44.5866	-1.18857	0.285226	0.000199539	down in day18
ASTN1	48.6383	-1.74526	0.298243	6.03953e-08	down in day18
ATF3	194.684	-1.63416	0.16506	1.89929e-21	down in day18
ATF5	720.855	-1.47198	0.118352	1.57682e-33	down in day18
ATP5A1	368.281	-1.11991	0.146748	5.36768e-13	down in day18
ATP6V1C2	48.9367	-3.50896	0.366014	3.78293e-20	down in day18
ATRAID	43.3067	-1.90308	0.327309	7.43478e-08	down in day18
AXL	117.368	-1.33379	0.20482	1.19731e-09	down in day18
AZIN1	43.7579	-1.0616	0.288164	0.00118522	down in day18
B3GNT9	40.0622	-1.72609	0.319972	7.20287e-07	down in day18
B4GALT1	120.303	-2.05201	0.200422	6.86193e-23	down in day18
BAALC	41.1714	-1.11935	0.290491	0.000653049	down in day18
BACE2	62.0869	-1.60798	0.258892	7.59302e-09	down in day18
BAMBI	249.963	-2.58266	0.173536	7.83739e-48	down in day18
BARHL2	35.6729	-1.41137	0.31757	6.43447e-05	down in day18
BARX1	45.9898	-1.34252	0.287692	2.4288e-05	down in day18
BBC3	42.14	-1.04281	0.291039	0.00168738	down in day18
BCAM	73.8276	-1.36118	0.230748	4.63992e-08	down in day18
BCAR3	34.1588	-1.57152	0.335598	2.25553e-05	down in day18
BCAS3	58.4402	-1.38858	0.258217	7.88775e-07	down in day18
BCAS4	78.6377	-1.32419	0.238364	3.101e-07	down in day18
BCL3	85.4503	-2.70251	0.254054	1.12768e-24	down in day18
BGN	200.06	-3.22518	0.19413	1.47642e-59	down in day18
BICDL1	57.716	-1.89236	0.272129	6.59492e-11	down in day18
BLVRA	90.2379	-2.08447	0.225741	9.62802e-19	down in day18
BLVRB	387.857	-1.88972	0.133325	2.11305e-43	down in day18
BMP4	80.9675	-1.88698	0.246605	4.63406e-13	down in day18
BMP7	161.921	-1.01156	0.168648	2.64382e-08	down in day18
BNIP3	184.064	-1.57418	0.167203	1.85082e-19	down in day18
BST2	122.998	-2.98196	0.231724	7.5403e-36	down in day18
C10orf35	45.4998	-1.11836	0.278489	0.000354292	down in day18
C15orf61	63.1184	-1.36326	0.250167	5.46524e-07	down in day18
C1QTNF6	69.7884	-1.09905	0.245641	5.6848e-05	down in day18
C4orf3	242.346	-1.13167	0.143751	8.72985e-14	down in day18
C5orf66-AS1	41.3311	-5.57598	0.586086	7.43477e-20	down in day18
C6orf48	1506.58	-1.89318	0.112522	4.64157e-61	down in day18
C9orf3	33.2084	-1.43562	0.326093	7.69545e-05	down in day18
C9orf85	57.2703	-1.05664	0.250127	0.000159084	down in day18
CA2	52.2665	-1.33021	0.269411	6.90424e-06	down in day18
CAB39L	42.2611	-1.00388	0.282568	0.0018747	down in day18
CABLES1	60.5994	-1.28087	0.251072	3.12396e-06	down in day18
CALY	49.8949	-1.31572	0.274718	1.38427e-05	down in day18
CAMTA2	146.122	-1.14704	0.178516	2.0526e-09	down in day18
CAND2	33.1014	-1.08022	0.333352	0.00513143	down in day18
CAPN12	33.9802	-1.99475	0.367171	5.94607e-07	down in day18
CASTOR1	38.791	-2.57887	0.360166	1.59099e-11	down in day18
CAVIN1	41.6503	-1.50754	0.313059	1.22994e-05	down in day18
CAVIN3	76.9211	-1.66638	0.243507	1.39833e-10	down in day18
CCDC149	36.6606	-1.28104	0.322379	0.000415318	down in day18
CCDC151	42.308	-1.07832	0.288705	0.000994647	down in day18
CCDC3	43.8415	-2.98357	0.352401	7.5915e-16	down in day18
CCL2	37.4268	-2.44128	0.35085	6.40494e-11	down in day18
CCNI	1043.1	-1.0886	0.115569	1.77476e-19	down in day18
CD151	381.723	-1.17098	0.128903	3.73165e-18	down in day18
CD248	68.572	-3.51014	0.320311	3.72171e-26	down in day18
CD9	124.729	-2.00865	0.225297	1.6451e-17	down in day18
CDC42EP1	100.049	-1.21533	0.208945	7.35067e-08	down in day18
CDC42EP5	115.997	-2.48721	0.228669	8.92709e-26	down in day18
CDH23	45.0269	-1.36799	0.300904	4.14573e-05	down in day18
CDH6	129.18	-2.89347	0.233165	2.20307e-33	down in day18
CDK18	84.843	-1.18116	0.231925	3.25798e-06	down in day18
CDKN1C	1612.41	-1.33196	0.101723	4.25175e-37	down in day18
CEBPA	52.7749	-2.21389	0.295019	1.35061e-12	down in day18
CEP170B	80.0436	-1.24386	0.221491	2.23978e-07	down in day18
CFAP36	74.4738	-1.20545	0.268609	5.37367e-05	down in day18
CFAP97	30.1394	-1.05911	0.332244	0.00602166	down in day18
CHGB	48.9834	-1.67124	0.289723	9.60593e-08	down in day18
CHPF	727.965	-1.86978	0.146087	1.79701e-35	down in day18
CHST1	34.1917	-1.07242	0.316937	0.00327045	down in day18
CLCN3	37.8941	-1.54338	0.333027	2.81761e-05	down in day18
CLDN3	156.079	-3.01425	0.209927	1.55827e-44	down in day18
CLDN4	64.5782	-4.20945	0.385705	6.00975e-26	down in day18
CLDN7	33.0012	-5.28447	0.597309	3.00382e-17	down in day18
CLTC	177.684	-1.09074	0.19353	2.00316e-07	down in day18
CMTM8	33.0135	-1.32086	0.326115	0.000311756	down in day18
CNN1	80.5684	-1.57371	0.242045	1.27813e-09	down in day18
COL15A1	46.0528	-5.2104	0.532244	5.44578e-21	down in day18
COL16A1	67.4725	-3.70163	0.338257	4.37174e-26	down in day18
COL1A1	1136.64	-5.40816	0.162347	1.96112e-239	down in day18
COL1A2	214.291	-2.31442	0.200268	5.15552e-29	down in day18
COL3A1	332.413	-5.80547	0.308079	1.58027e-76	down in day18
COL4A6	114.517	-1.31648	0.193248	1.70409e-10	down in day18
COL5A1	600.854	-4.43425	0.163839	9.88431e-158	down in day18
COL6A1	1697.18	-1.23427	0.0872488	3.04678e-43	down in day18
COL6A2	806.646	-2.56046	0.121989	6.65818e-95	down in day18
COL6A3	74.5922	-4.24359	0.367847	6.49808e-29	down in day18
COL9A2	147.076	-2.01982	0.343289	5.05996e-08	down in day18
COL9A3	141.836	-2.27636	0.194214	7.90469e-30	down in day18
COLEC12	82.5171	-2.03806	0.235013	1.34586e-16	down in day18
COLGALT2	162.008	-1.74023	0.170284	8.25827e-23	down in day18
COMMD3	30.832	-1.02239	0.362	0.0169506	down in day18
COMMD6	411.938	-1.68136	0.136349	5.77015e-33	down in day18
COMMD7	65.3452	-1.43798	0.26543	6.42503e-07	down in day18
COPB2	74.613	-1.02434	0.251268	0.000281069	down in day18
COPZ2	33.6244	-2.26871	0.354224	2.33203e-09	down in day18
COQ10B	35.6501	-1.01099	0.312166	0.0051595	down in day18
COX10	36.7638	-1.14482	0.315398	0.00143688	down in day18
CPE	43.6558	-1.17001	0.322507	0.00144656	down in day18
CPEB1	38.2079	-1.00721	0.304595	0.00417659	down in day18
CPT1A	76.2111	-1.24971	0.232414	7.89791e-07	down in day18
CPXM2	44.0482	-4.08116	0.427101	5.04684e-20	down in day18
CREB3L1	224.037	-3.50796	0.199711	1.84347e-66	down in day18
CRISPLD2	101.977	-4.50329	0.337537	1.75873e-38	down in day18
CRTAP	401.881	-2.62306	0.137859	5.05118e-78	down in day18
CRTC3	35.0115	-1.60627	0.329439	9.2665e-06	down in day18
CRYAB	144.502	-2.59863	0.198084	3.18728e-37	down in day18
CRYL1	52.9528	-1.54193	0.278774	3.53279e-07	down in day18
CSRNP1	74.2517	-1.84503	0.245019	1.12681e-12	down in day18
CTSB	650.284	-1.33304	0.109839	6.0027e-32	down in day18
CTSD	1023.44	-1.24657	0.106943	1.6625e-29	down in day18
CTSH	95.4987	-1.78974	0.21835	6.85299e-15	down in day18
CUL7	231.437	-1.20045	0.145311	4.09286e-15	down in day18
CXCL14	43.6299	-3.39935	0.382704	2.20226e-17	down in day18
CYB561	44.5465	-1.28789	0.282748	4.0042e-05	down in day18
CYB5R1	65.8996	-1.01014	0.234506	0.000113269	down in day18
CYB5R2	136.683	-1.65418	0.18742	3.59538e-17	down in day18
CYGB	56.8749	-2.03824	0.27718	3.99857e-12	down in day18
CYP1A1	65.6984	-4.53264	0.403142	1.67923e-27	down in day18
CYP27A1	46.9485	-1.2728	0.335407	0.000804955	down in day18
DCN	47.04	-4.54594	0.459486	2.02151e-21	down in day18
DDIT3	553.394	-1.27974	0.111803	1.79711e-28	down in day18
DDIT4	2138.94	-1.89586	0.111694	4.04327e-62	down in day18
DENND1A	66.3259	-1.15767	0.255186	4.32373e-05	down in day18
DENND1C	57.0633	-2.66705	0.297294	1.01753e-17	down in day18
DIXDC1	85.9853	-1.15661	0.212108	5.37221e-07	down in day18
DKK3	42.4424	-1.45006	0.294492	7.37757e-06	down in day18
DLK1	1043.67	-1.29091	0.0984774	3.5838e-37	down in day18
DMKN	67.1891	-2.03522	0.260889	1.49675e-13	down in day18
DNASE1L1	50.8617	-1.44823	0.2721	1.04346e-06	down in day18
DNASE2	135.34	-1.39346	0.180733	2.991e-13	down in day18
DOK4	193.425	-2.27055	0.179881	1.63844e-34	down in day18
DOK5	66.8373	-1.61865	0.254215	2.95273e-09	down in day18
DRD4	123.361	-1.23134	0.188875	1.14629e-09	down in day18
DSTYK	41.0973	-1.15125	0.289102	0.000402664	down in day18
DUSP1	54.5312	-1.28773	0.271069	1.65155e-05	down in day18
DUSP3	102.119	-1.13981	0.211962	7.88902e-07	down in day18
DUSP4	60.1919	-1.56116	0.263345	3.9407e-08	down in day18
DYM	234.377	-1.27915	0.145752	5.48606e-17	down in day18
ECEL1	158.598	-2.38372	0.20365	9.48411e-30	down in day18
EEF1A2	778.083	-1.5299	0.113007	1.28992e-39	down in day18
EEF1B2	351.784	-1.31605	0.144703	3.39067e-18	down in day18
EFEMP2	96.3887	-2.20271	0.232527	1.08216e-19	down in day18
EFHD1	58.2005	-1.70263	0.261301	1.16994e-09	down in day18
EFNA1	35.6481	-2.16165	0.342801	4.26559e-09	down in day18
EGR1	150.609	-3.00764	0.207061	1.44696e-45	down in day18
EHD2	112.241	-2.68879	0.239632	2.16451e-27	down in day18
EIF3F	221.359	-1.41574	0.167518	8.59262e-16	down in day18
EIF3M	97.6283	-1.2801	0.381401	0.0035847	down in day18
EIF4B	41.467	-1.5995	0.302878	1.28531e-06	down in day18
ELF4	48.8033	-2.78472	0.339322	6.32573e-15	down in day18
ELP4	95.7876	-1.00971	0.201637	4.94602e-06	down in day18
EMILIN1	112.815	-2.53888	0.22683	2.90531e-27	down in day18
EMILIN2	37.8043	-1.04426	0.310908	0.00355611	down in day18
EML2	30.4474	-1.0769	0.336197	0.00575067	down in day18
EMX2	61.6797	-2.66723	0.289303	1.09872e-18	down in day18
EPAS1	36.1031	-4.04832	0.459913	4.40224e-17	down in day18
EPB41L4A-AS1	1213.49	-1.10551	0.0934962	2.43709e-30	down in day18
EPCAM	39.0286	-4.30149	0.470331	2.16125e-18	down in day18
EPHX1	57.7301	-1.65178	0.261114	3.80596e-09	down in day18
EPOR	40.3325	-1.20104	0.313547	0.000708908	down in day18
EPS8L2	62.2323	-2.69061	0.287306	2.89058e-19	down in day18
ERVH48-1	42.1129	-5.28245	0.563138	2.50978e-19	down in day18
ESD	31.7406	-1.33958	0.33138	0.000320994	down in day18
ESPN	38.6661	-1.15898	0.306895	0.000859385	down in day18
ETS2	32.8282	-2.31435	0.367891	4.6719e-09	down in day18
ETV4	32.9913	-1.80418	0.351064	2.59862e-06	down in day18
EVA1B	243.132	-1.66929	0.174155	3.84119e-20	down in day18
FABP1	62.1477	-6.07574	0.569725	8.51787e-25	down in day18
FAH	126.222	-1.47468	0.191589	3.29929e-13	down in day18
FAM114A1	98.5514	-2.75214	0.240236	1.61639e-28	down in day18
FAM129B	201.99	-1.9015	0.163395	2.0352e-29	down in day18
FAM131C	30.7418	-1.03271	0.324352	0.00608699	down in day18
FAM71E1	51.2527	-1.98739	0.285901	6.69296e-11	down in day18
FAM83G	73.0772	-2.2143	0.260631	5.90173e-16	down in day18
FBLIM1	72.9079	-2.5124	0.274142	1.81779e-18	down in day18
FBLN1	1351.45	-1.51455	0.109816	4.14984e-41	down in day18
FBN1	33.9176	-1.7425	0.337889	2.37888e-06	down in day18
FBN2	43.5373	-1.40522	0.289999	1.06848e-05	down in day18
FBXO17	288.611	-1.74781	0.143217	2.71334e-32	down in day18
FBXO2	111.1	-1.20796	0.195353	8.86205e-09	down in day18
FBXW4	128.944	-1.39671	0.188096	2.38174e-12	down in day18
FCGRT	140.554	-1.82943	0.186956	5.65923e-21	down in day18
FER1L4	68.8915	-1.13217	0.236369	1.38219e-05	down in day18
FEZF2	131.729	-3.29275	0.234828	1.76053e-42	down in day18
FGF11	295.587	-1.88727	0.153874	1.30214e-32	down in day18
FHL3	150.389	-1.64255	0.199595	5.24588e-15	down in day18
FKBP14	46.386	-1.50947	0.286332	1.34424e-06	down in day18
FKBP9	62.9231	-1.02581	0.241782	0.000147881	down in day18
FLNB	238.31	-1.19771	0.14689	9.64019e-15	down in day18
FLNC	155.833	-1.92795	0.184453	7.81118e-24	down in day18
FMOD	454.498	-7.21893	0.359027	3.94847e-87	down in day18
FN1	312.942	-3.1812	0.169514	6.60617e-76	down in day18
FOXD1	51.646	-2.70476	0.313451	1.95162e-16	down in day18
FOXJ1	114.541	-1.44601	0.197778	5.41597e-12	down in day18
FREM1	62.6458	-2.09286	0.274272	5.38985e-13	down in day18
FSTL3	106.042	-1.63491	0.228109	1.51597e-11	down in day18
FTH1	2985.06	-1.12973	0.111526	2.02434e-22	down in day18
FTH1P11	152.777	-2.34043	0.234374	8.3705e-22	down in day18
FTH1P20	75.8688	-1.86079	0.236764	9.65286e-14	down in day18
FTL	10647.1	-2.03583	0.089444	1.32242e-111	down in day18
FTO	177.585	-1.00189	0.164524	1.5552e-08	down in day18
FURIN	121.972	-2.02559	0.208619	1.17046e-20	down in day18
FUT11	56.2498	-1.47911	0.258431	1.23589e-07	down in day18
FXYD5	86.993	-1.69362	0.227066	1.87518e-12	down in day18
GABARAPL2	157.476	-1.09719	0.215473	3.27059e-06	down in day18
GALNS	56.9857	-1.14513	0.255613	5.5562e-05	down in day18
GALNT17	84.981	-1.36471	0.216223	4.12256e-09	down in day18
GALNT18	60.8605	-2.1566	0.287353	1.34413e-12	down in day18
GAS5	675.491	-1.41214	0.140657	4.95534e-22	down in day18
GAS7	46.4352	-2.89662	0.340651	5.56558e-16	down in day18
GATA2	44.2711	-1.44349	0.288151	4.90574e-06	down in day18
GATA5	36.5369	-3.46947	0.4151	1.8635e-15	down in day18
GCHFR	158.763	-1.04161	0.171198	1.60531e-08	down in day18
GDF15	151.868	-2.58476	0.201194	9.88286e-36	down in day18
GFRA2	82.258	-1.0516	0.222488	1.84548e-05	down in day18
GGH	71.5835	-1.06401	0.25911	0.000252014	down in day18
GJA1	30.0898	-2.7859	0.423553	7.92744e-10	down in day18
GLB1	315.724	-2.21795	0.148534	3.76876e-48	down in day18
GLI1	31.2379	-1.78272	0.3524	3.85986e-06	down in day18
GLIS3	32.3886	-2.79502	0.390825	1.6923e-11	down in day18
GLMP	111.957	-1.19064	0.193072	9.80055e-09	down in day18
GLRX	44.1646	-1.55074	0.294647	1.40106e-06	down in day18
GLUL	744.608	-1.03602	0.118185	5.96677e-17	down in day18
GMPR	38.3253	-4.22916	0.473925	1.54074e-17	down in day18
GNB5	80.5113	-1.06422	0.216786	7.91513e-06	down in day18
GNG12	37.2017	-1.44444	0.347607	0.000208915	down in day18
GNRH2	32.0771	-4.72484	0.549479	2.51015e-16	down in day18
GNS	160.032	-1.25007	0.170099	4.12799e-12	down in day18
GPC3	343.366	-2.15553	0.143705	1.38499e-48	down in day18
GPNMB	52.5494	-3.60693	0.367082	3.81687e-21	down in day18
GPR143	114.196	-1.99665	0.205	8.76885e-21	down in day18
GPRC5C	87.807	-2.89005	0.264826	6.02892e-26	down in day18
GRAMD1B	90.2344	-2.64798	0.247925	7.17913e-25	down in day18
GRIN2D	189.565	-1.16771	0.179236	1.17573e-09	down in day18
GRIN3B	42.5464	-1.58352	0.300181	1.31994e-06	down in day18
GRN	430.399	-1.01613	0.126394	2.37555e-14	down in day18
GSN	203.866	-1.96124	0.16155	5.75318e-32	down in day18
GSTO1	132.692	-1.57146	0.189142	2.80119e-15	down in day18
GTPBP2	109.898	-1.08541	0.200433	6.49579e-07	down in day18
GUCA1A	38.7038	-2.16299	0.328992	8.06364e-10	down in day18
HAND1	77.4466	-6.09999	0.535005	2.93334e-28	down in day18
HERPUD1	195.006	-1.25463	0.158829	7.09253e-14	down in day18
HEXB	62.6882	-1.03999	0.258628	0.00034728	down in day18
HID1	57.2397	-1.33655	0.260499	2.70665e-06	down in day18
HIF3A	203.139	-1.66965	0.162818	5.85724e-23	down in day18
HILPDA	259.316	-1.94722	0.161726	1.89837e-31	down in day18
HIST1H1C	208.601	-1.25451	0.155794	2.14394e-14	down in day18
HIST1H2BD	93.1368	-1.91899	0.219934	8.51102e-17	down in day18
HIST3H2A	261.777	-1.10538	0.145884	8.0223e-13	down in day18
HK1	482.619	-1.37782	0.116526	2.43709e-30	down in day18
HK2	86.2878	-1.72136	0.224919	4.5901e-13	down in day18
HLA-DPB1	55.2899	-1.44416	0.26517	5.55804e-07	down in day18
HLA-E	289.013	-1.09685	0.149599	4.66587e-12	down in day18
HSBP1L1	35.6785	-3.06939	0.393406	1.48737e-13	down in day18
HSPB8	36.6774	-2.22273	0.345528	1.96236e-09	down in day18
HTRA3	48.332	-1.17512	0.279445	0.000171404	down in day18
ICAM5	36.1149	-2.6807	0.381738	4.12415e-11	down in day18
IER3	170.508	-2.08759	0.183125	2.98601e-28	down in day18
IGBP1	303.309	-1.07448	0.129735	3.46914e-15	down in day18
IGF1R	33.7694	-1.12535	0.31946	0.00208102	down in day18
IGFBP3	142.403	-4.18625	0.275084	5.50605e-50	down in day18
IGFBP4	245.082	-1.34452	0.140977	5.96176e-20	down in day18
IGFBP6	54.5432	-3.8999	0.382162	9.58039e-23	down in day18
IGFBP7	385.686	-3.82858	0.169439	5.26037e-110	down in day18
IGFL2	46.2458	-5.71479	0.581479	3.76219e-21	down in day18
IGSF21	46.3905	-2.01587	0.299825	3.06056e-10	down in day18
INF2	174.576	-1.49175	0.179257	2.50995e-15	down in day18
INHBE	34.1309	-1.2346	0.317231	0.000566719	down in day18
INPP5F	88.6727	-1.44657	0.21931	7.03507e-10	down in day18
INSIG2	41.5548	-1.50552	0.300167	4.76608e-06	down in day18
IRAK1	239.215	-1.17234	0.160954	6.61052e-12	down in day18
ISLR	34.2747	-2.80854	0.375632	1.64063e-12	down in day18
ISLR2	47.2408	-1.07139	0.282761	0.000821759	down in day18
ITGB5	100.178	-1.11588	0.202158	3.75362e-07	down in day18
ITM2B	75.2254	-2.07231	0.266475	1.79752e-13	down in day18
ITPKB	119.781	-2.82554	0.228514	3.82419e-33	down in day18
JAGN1	48.7017	-1.46359	0.313351	2.38405e-05	down in day18
JAK3	40.9111	-1.23708	0.298835	0.000221875	down in day18
JUN	363.306	-1.33554	0.135333	2.55576e-21	down in day18
JUNB	53.8175	-1.04518	0.265083	0.000466485	down in day18
KCNMA1	42.1034	-2.63892	0.338739	1.62381e-13	down in day18
KDELR2	703.284	-1.17501	0.10391	8.26974e-28	down in day18
KDM4C	31.1449	-1.20095	0.337232	0.00181904	down in day18
KHNYN	114.577	-1.46762	0.19305	6.64249e-13	down in day18
KIAA1522	243.322	-1.93423	0.15474	7.33156e-34	down in day18
KIF26A	124.232	-1.32674	0.214256	8.40934e-09	down in day18
KIFC2	132.045	-1.12303	0.182127	9.83142e-09	down in day18
KIFC3	85.5206	-2.09167	0.236949	3.55791e-17	down in day18
KISS1R	52.6389	-1.1907	0.262324	4.27505e-05	down in day18
KLF10	37.2792	-1.38692	0.335087	0.000222283	down in day18
KLF11	110.288	-1.3844	0.194819	2.31936e-11	down in day18
KLF6	147.886	-1.60175	0.178663	1.0664e-17	down in day18
KLHDC8B	508.403	-1.11249	0.127591	8.96414e-17	down in day18
KLHL36	76.9053	-1.23538	0.220981	2.56632e-07	down in day18
KRT18	458.542	-3.28231	0.163618	9.60754e-87	down in day18
KRT19	492.431	-4.45249	0.180652	6.12348e-131	down in day18
KRT8	160.644	-2.25478	0.18495	3.13226e-32	down in day18
LAMB1	101.119	-2.3397	0.228002	5.46563e-23	down in day18
LAPTM4A	90.6878	-2.06563	0.263792	1.20188e-13	down in day18
LCN15	327.397	-7.5902	0.450773	3.79039e-61	down in day18
LDHA	411.661	-1.92526	0.168223	1.82275e-28	down in day18
LDLR	67.4109	-1.24257	0.241027	2.39615e-06	down in day18
LGALS1	222.997	-3.3988	0.201216	1.57385e-61	down in day18
LGALS3	84.0494	-4.69751	0.384635	2.44487e-32	down in day18
LGALS3BP	456.379	-1.31831	0.132055	8.58869e-22	down in day18
LHFPL2	54.0853	-1.32528	0.260022	3.19481e-06	down in day18
LHX5	42.1322	-1.21362	0.298898	0.00029961	down in day18
LHX5-AS1	56.031	-1.30434	0.267411	9.18669e-06	down in day18
LIM2	59.0393	-3.21143	0.323484	1.46314e-21	down in day18
LIMS1	58.4778	-1.23963	0.253167	8.40432e-06	down in day18
LIN7B	63.69	-1.13595	0.245359	2.8791e-05	down in day18
LINC00982	71.4828	-1.57647	0.235573	3.76624e-10	down in day18
LINC02154	69.7203	-4.81773	0.431538	3.93395e-27	down in day18
LITAF	97.6896	-1.86962	0.225413	3.15014e-15	down in day18
LLGL2	41.8638	-1.85854	0.306502	1.80805e-08	down in day18
LMAN2L	44.9959	-1.50231	0.291515	2.41722e-06	down in day18
LMCD1	34.1853	-2.87778	0.383374	1.33354e-12	down in day18
LMTK3	160.688	-1.57526	0.17569	1.05951e-17	down in day18
LMX1A	66.5114	-3.17814	0.313729	2.02061e-22	down in day18
LPAR3	38.25	-4.26288	0.472683	6.68548e-18	down in day18
LRP10	142.389	-1.51182	0.184427	6.82404e-15	down in day18
LRRC23	66.0798	-1.00862	0.243251	0.000216289	down in day18
LRRC32	66.4654	-4.4533	0.393408	7.29212e-28	down in day18
LRRC73	51.482	-1.5936	0.283986	2.29229e-07	down in day18
LRRC75A-AS1	2515.26	-1.45799	0.10161	1.77426e-44	down in day18
LTBP3	147.036	-2.0187	0.202307	8.97166e-22	down in day18
LY6E	147.177	-1.07399	0.173192	8.0153e-09	down in day18
MAFB	38.8847	-1.79194	0.321976	2.9371e-07	down in day18
MAL	33.4728	-1.52192	0.33109	3.33768e-05	down in day18
MANBA	51.9132	-1.06925	0.264562	0.000322005	down in day18
MARVELD1	96.1306	-1.18946	0.219889	6.69268e-07	down in day18
MAST3	60.3211	-1.3586	0.257205	1.2782e-06	down in day18
MCHR1	35.672	-1.79782	0.325146	3.56754e-07	down in day18
METTL23	37.7166	-1.21047	0.323402	0.00096946	down in day18
MFAP4	193.148	-4.50085	0.252267	1.43487e-68	down in day18
MICA	62.2257	-1.8642	0.284084	8.70104e-10	down in day18
MIEF2	67.6805	-1.01647	0.237875	0.000130657	down in day18
MIF4GD	47.584	-1.32181	0.279983	1.89054e-05	down in day18
MIR210HG	52.9211	-1.99056	0.284246	4.72714e-11	down in day18
MIXL1	30.1279	-2.16962	0.374318	8.23308e-08	down in day18
MMP14	232.563	-2.06155	0.165288	1.02072e-33	down in day18
MMP2	133.374	-1.61151	0.192681	1.78299e-15	down in day18
MORF4L1	91.5424	-1.01058	0.233143	0.000101491	down in day18
MROH1	72.8354	-1.99986	0.252289	5.75512e-14	down in day18
MRPL10	221.019	-1.39125	0.1671	2.43084e-15	down in day18
MSMO1	103.646	-1.22319	0.212195	9.82524e-08	down in day18
MT1E	62.3816	-1.41043	0.272054	2.07569e-06	down in day18
MT1G	38.1978	-1.96201	0.329095	3.25018e-08	down in day18
MUC3A	30.1193	-1.35055	0.338147	0.000385131	down in day18
MVP	58.8923	-2.07892	0.287691	9.96238e-12	down in day18
MXI1	75.9192	-1.38685	0.234945	4.5396e-08	down in day18
MYH14	45.67	-1.46657	0.28401	2.30143e-06	down in day18
MYL9	378.391	-1.9883	0.131182	1.36566e-49	down in day18
MYO1C	175.968	-1.18065	0.164405	1.37214e-11	down in day18
MYO1D	75.0541	-1.40391	0.241305	7.29162e-08	down in day18
MYRF	193.8	-2.56496	0.17724	3.12968e-45	down in day18
NDEL1	88.4831	-1.09355	0.209843	1.81497e-06	down in day18
NDRG1	561.099	-4.05275	0.155584	3.06509e-146	down in day18
NDUFA4L2	70.3355	-1.74822	0.253451	9.66317e-11	down in day18
NDUFS2	154.897	-1.00484	0.177746	1.82162e-07	down in day18
NFATC1	32.7329	-1.07804	0.335944	0.00565132	down in day18
NFIC	35.6773	-2.38505	0.350443	1.77936e-10	down in day18
NKX6-1	39.6205	-1.48944	0.324403	3.41806e-05	down in day18
NMB	59.3857	-1.61852	0.255966	3.86196e-09	down in day18
NMRK2	68.6299	-2.70287	0.289718	4.01926e-19	down in day18
NOG	94.4656	-1.13546	0.203699	2.80698e-07	down in day18
NOL3	73.6195	-1.45212	0.238079	1.46824e-08	down in day18
NORAD	133.189	-1.27901	0.193682	6.70936e-10	down in day18
NPC1	59.2922	-1.01566	0.247293	0.000251529	down in day18
NPC2	287.474	-1.41741	0.159367	1.98968e-17	down in day18
NPW	71.0007	-3.11705	0.294483	1.954e-24	down in day18
NQO1	93.7128	-2.41099	0.243665	2.0044e-21	down in day18
NR1D1	32.439	-1.40907	0.33137	0.000142271	down in day18
NRN1	215.346	-1.1316	0.148284	5.37062e-13	down in day18
NSMCE2	75.7359	-1.01839	0.233123	8.84857e-05	down in day18
NTAN1	45.8076	-1.47156	0.318504	3.00337e-05	down in day18
NYAP1	33.0691	-1.09254	0.318455	0.00281277	down in day18
OAF	141.804	-1.69289	0.181793	4.71169e-19	down in day18
ODF3B	43.15	-1.50623	0.315543	1.4853e-05	down in day18
OLFML3	175.461	-4.70911	0.277352	3.77749e-62	down in day18
OPTN	94.6083	-1.78274	0.214566	2.80119e-15	down in day18
ORAI1	103.481	-1.60746	0.214098	1.31923e-12	down in day18
ORAI3	112.552	-1.7823	0.205216	1.20435e-16	down in day18
OSBP2	52.6969	-2.41257	0.297612	1.40236e-14	down in day18
OSGIN1	38.9606	-1.8768	0.321622	6.61573e-08	down in day18
OTX1	303.928	-1.56428	0.137697	4.61151e-28	down in day18
OTX2	37.8855	-1.61029	0.357736	5.06635e-05	down in day18
P2RX4	59.5011	-1.3044	0.252021	2.16963e-06	down in day18
P3H1	173.068	-1.19292	0.176176	2.23853e-10	down in day18
P3H2	60.9759	-2.60663	0.288563	5.88618e-18	down in day18
P3H4	365.358	-1.07738	0.12285	5.78029e-17	down in day18
P4HA2	156.408	-1.97616	0.183293	2.50335e-25	down in day18
PABPC1	534.798	-1.23802	0.151699	9.12518e-15	down in day18
PACSIN3	55.3651	-1.15354	0.264692	9.22082e-05	down in day18
PALLD	60.9839	-1.38265	0.25998	1.06464e-06	down in day18
PAPSS1	49.8024	-1.12971	0.300936	0.000931182	down in day18
PARM1	31.8826	-3.37134	0.431634	1.39629e-13	down in day18
PATJ	35.1919	-1.15454	0.309725	0.00101998	down in day18
PAX6	287.882	-2.22719	0.17136	1.45945e-36	down in day18
PBXIP1	98.5945	-1.19805	0.210255	1.42108e-07	down in day18
PCOLCE	228.33	-1.13635	0.148416	4.48158e-13	down in day18
PCP4	109.486	-4.30657	0.311779	3.1837e-41	down in day18
PDE4A	43.0439	-1.22271	0.290415	0.000168061	down in day18
PDE4DIP	41.3869	-1.74162	0.306584	1.56476e-07	down in day18
PDGFRB	99.9687	-4.27997	0.322447	4.23481e-38	down in day18
PDHB	65.8794	-1.00184	0.248136	0.000326946	down in day18
PDK2	85.2146	-1.04982	0.223362	2.08515e-05	down in day18
PDLIM1	53.8732	-1.7853	0.282489	3.9332e-09	down in day18
PDLIM2	261.252	-1.26419	0.153264	4.51482e-15	down in day18
PDLIM3	42.571	-1.98451	0.320979	8.89796e-09	down in day18
PDP2	37.163	-1.35567	0.308216	7.81809e-05	down in day18
PDXDC1	103.197	-1.42263	0.20537	7.89352e-11	down in day18
PER3	38.922	-1.05482	0.300934	0.0022054	down in day18
PFKFB3	168.35	-1.41041	0.164368	2.91102e-16	down in day18
PFKFB4	106.47	-1.31054	0.206195	3.17488e-09	down in day18
PFKP	367.632	-1.46682	0.136375	3.27006e-25	down in day18
PGK1	1553.01	-1.04577	0.0985877	1.53845e-24	down in day18
PGM1	172.092	-3.02384	0.210329	1.21192e-44	down in day18
PGM5	62.2872	-3.31984	0.321135	2.52166e-23	down in day18
PHGR1	32.6925	-5.26179	0.599564	5.48606e-17	down in day18
PHLDA1	68.9505	-2.95975	0.295851	7.00435e-22	down in day18
PHLDA2	38.0428	-1.8089	0.316854	1.33847e-07	down in day18
PHLDB3	59.3917	-1.263	0.26148	1.14761e-05	down in day18
PIEZO1	36.1986	-2.39162	0.350367	1.56017e-10	down in day18
PIFO	49.1759	-1.78412	0.284712	5.41141e-09	down in day18
PIGH	32.3021	-1.27093	0.328675	0.000621701	down in day18
PINK1	143.446	-1.35496	0.179088	8.7038e-13	down in day18
PITPNB	54.4869	-1.21854	0.269558	4.64641e-05	down in day18
PITX1	796.168	-7.59653	0.318332	1.02453e-122	down in day18
PITX2	61.3272	-4.92985	0.449811	3.68344e-26	down in day18
PLA2G12A	37.4681	-1.27344	0.3207	0.000419551	down in day18
PLA2G15	111.724	-1.16018	0.192362	2.18298e-08	down in day18
PLA2G2A	91.0927	-6.54109	0.555655	4.48533e-30	down in day18
PLAT	78.9237	-1.43334	0.236113	1.73739e-08	down in day18
PLEKHB1	94.8055	-1.60471	0.215123	1.86671e-12	down in day18
PLIN2	250.782	-1.86449	0.163445	2.77319e-28	down in day18
PLIN3	211.014	-1.28838	0.150593	3.61565e-16	down in day18
PLOD1	690.604	-2.01493	0.117184	9.7436e-64	down in day18
PLP2	34.7235	-1.65912	0.32431	2.91488e-06	down in day18
PLPP3	93.3995	-1.33744	0.224397	3.27782e-08	down in day18
PLXND1	127.698	-1.22246	0.199948	1.34661e-08	down in day18
PNMA8A	39.5176	-1.17028	0.309765	0.000855277	down in day18
PODXL	113.713	-1.14064	0.216388	1.34699e-06	down in day18
POLR1D	299.979	-1.17181	0.134781	1.11265e-16	down in day18
POLR3D	130.854	-1.51899	0.181789	1.89422e-15	down in day18
PPA2	37.676	-1.17641	0.314943	0.000994148	down in day18
PPFIBP2	42.9071	-3.21096	0.377226	5.19807e-16	down in day18
PPIC	39.645	-2.54387	0.344901	3.41497e-12	down in day18
PPP1CB	47.1927	-1.29583	0.295767	8.39054e-05	down in day18
PPP1R13L	68.3714	-2.0056	0.252696	5.3212e-14	down in day18
PPP1R15B	36.7045	-1.11439	0.33827	0.0043392	down in day18
PPP2CB	37.7044	-1.25615	0.326397	0.000663824	down in day18
PPP2R5B	129.369	-1.16886	0.210885	3.31943e-07	down in day18
PPP3CC	39.0242	-1.54931	0.306168	3.83108e-06	down in day18
PRCP	52.1246	-1.2356	0.300854	0.00025157	down in day18
PRDM16	35.6125	-1.73921	0.322004	6.96779e-07	down in day18
PRDX4	305.763	-1.49761	0.15786	9.53696e-20	down in day18
PRKAR2A	42.5408	-1.08419	0.290682	0.00101188	down in day18
PRKCD	35.9878	-1.05707	0.305918	0.00260082	down in day18
PRKCZ	135.067	-1.26921	0.185583	1.43142e-10	down in day18
PRKRA	35.7021	-1.01419	0.349129	0.0136044	down in day18
PRPSAP2	45.2257	-1.11256	0.299551	0.00106886	down in day18
PRRT1	44.2898	-1.0432	0.281779	0.00111271	down in day18
PRRX2	96.1084	-1.97201	0.216826	3.39067e-18	down in day18
PRSS33	64.5685	-2.73964	0.291014	1.85366e-19	down in day18
PRSS8	137.993	-3.3822	0.251202	3.4658e-39	down in day18
PRX	48.1783	-1.666	0.28617	7.1538e-08	down in day18
PTDSS1	76.2724	-1.17098	0.228203	2.70108e-06	down in day18
PTGDS	225.184	-3.14848	0.189495	1.46224e-59	down in day18
PTGFRN	38.1647	-1.24517	0.308707	0.000331589	down in day18
PTPRD	69.4868	-1.2741	0.242665	1.49487e-06	down in day18
PVR	60.2203	-1.34385	0.270365	5.89602e-06	down in day18
PWWP2B	145.412	-1.01177	0.182785	3.45371e-07	down in day18
PXDC1	99.5588	-1.12716	0.204432	3.88052e-07	down in day18
PYGM	47.5236	-1.4311	0.281075	3.2769e-06	down in day18
QSOX1	88.5616	-1.33413	0.217577	1.21151e-08	down in day18
RAB11A	116.427	-1.0502	0.206726	3.46506e-06	down in day18
RAB11FIP1	136.712	-1.38792	0.18727	2.63565e-12	down in day18
RAB11FIP4	99.5342	-1.43165	0.222456	1.93041e-09	down in day18
RAB11FIP5	113.603	-1.73057	0.22011	9.45111e-14	down in day18
RAB29	66.8518	-1.36304	0.251588	6.42301e-07	down in day18
RAB32	43.126	-1.63456	0.309752	1.31041e-06	down in day18
RAB3IL1	244.24	-1.9268	0.165855	2.56143e-29	down in day18
RAB6B	46.5314	-1.0396	0.270944	0.0006928	down in day18
RAP1GAP	46.5409	-1.38669	0.288261	1.2588e-05	down in day18
RASSF7	72.2783	-1.5392	0.243106	3.67548e-09	down in day18
RBP1	445.002	-1.19558	0.11925	5.67776e-22	down in day18
RBPMS	119.045	-1.00629	0.185932	6.60498e-07	down in day18
RCN3	48.1403	-3.1448	0.348367	6.19917e-18	down in day18
RDH10	70.8839	-2.86113	0.287599	1.20656e-21	down in day18
RELA	309.397	-1.1418	0.135019	8.22799e-16	down in day18
REXO2	71.0531	-1.49395	0.23626	3.86196e-09	down in day18
RFLNA	45.5926	-1.20573	0.291742	0.000227798	down in day18
RFLNB	31.9323	-1.60809	0.33774	1.5699e-05	down in day18
RGS10	48.9641	-1.32046	0.283071	2.44685e-05	down in day18
RGS9	38.3718	-1.56329	0.319272	8.40432e-06	down in day18
RHBDF1	82.6162	-1.34437	0.223503	2.39696e-08	down in day18
RHOA	176.505	-1.1383	0.179132	3.19741e-09	down in day18
RHOD	36.926	-3.30736	0.409592	1.79376e-14	down in day18
RHOF	42.399	-1.78191	0.321284	3.25981e-07	down in day18
RHOG	147.89	-1.11467	0.179591	7.76636e-09	down in day18
RHOU	99.2357	-1.15668	0.211228	4.74775e-07	down in day18
RIPOR1	188.781	-1.04052	0.157609	6.78283e-10	down in day18
RPL10A	1780	-1.28686	0.101012	3.77551e-35	down in day18
RPL10P12	66.3126	-1.13414	0.260088	9.12987e-05	down in day18
RPL10P6	43.8234	-1.04499	0.28188	0.00109348	down in day18
RPL13AP25	347.693	-1.02804	0.124594	4.43029e-15	down in day18
RPL22	251.04	-1.8448	0.163782	1.35507e-27	down in day18
RPL23A	3255.91	-1.0091	0.106377	9.59211e-20	down in day18
RPL23AP2	146.033	-1.1736	0.17711	5.77929e-10	down in day18
RPL23AP42	218.575	-1.12736	0.154999	7.1013e-12	down in day18
RPL30	2803.43	-1.74145	0.100179	4.1375e-65	down in day18
RPL9	1661.22	-1.05977	0.129966	9.62475e-15	down in day18
RPL9P9	54.9849	-1.05269	0.255877	0.000244874	down in day18
RPLP0	3994.82	-1.00527	0.09368	4.24865e-25	down in day18
RPS13	4131.35	-1.0149	0.109322	6.07786e-19	down in day18
RPS13P2	78.7493	-1.1799	0.246599	1.4106e-05	down in day18
RPS27	2060.04	-1.24215	0.105058	2.44447e-30	down in day18
RPS27A	100.003	-1.15653	0.197777	6.17663e-08	down in day18
RPS6KA4	48.7078	-1.19854	0.285612	0.000177447	down in day18
RPSA	3521.15	-1.11162	0.0994321	3.32989e-27	down in day18
RPSAP49	36.4822	-1.34615	0.329556	0.000272429	down in day18
RPUSD3	148.27	-1.19516	0.171912	6.66591e-11	down in day18
RRAD	45.3913	-2.14078	0.320939	4.33348e-10	down in day18
RRAS	157.115	-2.45495	0.187486	4.25175e-37	down in day18
RTKN	151.524	-1.11018	0.178052	6.5575e-09	down in day18
S100A10	165.324	-3.84284	0.243357	8.6381e-54	down in day18
S100A11	325.682	-2.5357	0.154941	8.64114e-58	down in day18
S100A14	57.1687	-5.28983	0.502532	3.60279e-24	down in day18
S100A16	92.2888	-2.53982	0.237688	6.86538e-25	down in day18
S100A6	221.033	-2.27437	0.187696	7.51603e-32	down in day18
SALL2	69.5326	-1.23625	0.250054	6.69454e-06	down in day18
SAMD11	291.955	-1.16678	0.132474	4.22238e-17	down in day18
SAT1	138.293	-1.73456	0.209299	3.32656e-15	down in day18
SCARB2	231.188	-1.39679	0.148785	2.34654e-19	down in day18
SCD5	47.7974	-1.21844	0.310981	0.000511999	down in day18
SDC4	125.46	-1.58627	0.210852	1.18056e-12	down in day18
SDK1	62.2499	-1.03262	0.244659	0.000161439	down in day18
SEC14L2	70.5247	-1.74062	0.247035	3.49732e-11	down in day18
SEC23B	85.7581	-1.07966	0.229904	2.12084e-05	down in day18
SEC61G	89.7196	-1.95892	0.222686	4.60997e-17	down in day18
SELENOF	49.2853	-1.43673	0.300184	1.40305e-05	down in day18
SELENOM	300.99	-1.70265	0.15919	6.19237e-25	down in day18
SEMA3C	73.8235	-1.54848	0.235378	7.87022e-10	down in day18
SEMA4F	41.4645	-1.92823	0.311125	8.1611e-09	down in day18
SEMA6A	80.2744	-1.14657	0.235544	9.62265e-06	down in day18
SERPINA1	48.6247	-5.77743	0.579029	8.99996e-22	down in day18
SERPINB1	56.6773	-1.98705	0.279875	2.41538e-11	down in day18
SERPINB6	159.781	-1.55368	0.180805	2.63084e-16	down in day18
SERPINF1	532.742	-2.49394	0.122869	9.05214e-89	down in day18
SERPINH1	1137.82	-1.3855	0.105754	3.92999e-37	down in day18
SERTAD2	76.1302	-1.0532	0.22998	3.5945e-05	down in day18
SETD7	30.8102	-1.44128	0.342499	0.000169338	down in day18
SEZ6L2	366.47	-1.67767	0.133639	3.84063e-34	down in day18
SFT2D1	50.8829	-1.13753	0.265005	0.000120412	down in day18
SFXN3	43.0163	-3.46534	0.392512	3.52963e-17	down in day18
SH3BP1	107.829	-1.38605	0.200448	8.60574e-11	down in day18
SHB	34.0193	-1.33809	0.326589	0.000261092	down in day18
SHISA4	63.1214	-1.1645	0.242323	1.28659e-05	down in day18
SIPA1L1	72.7857	-1.03474	0.229942	5.09358e-05	down in day18
SIX3	74.4027	-3.34362	0.29916	3.42831e-27	down in day18
SLC12A4	42.5121	-2.20288	0.322025	1.41639e-10	down in day18
SLC13A4	74.2872	-1.25967	0.231955	6.01204e-07	down in day18
SLC15A4	45.4606	-1.28544	0.293667	8.54382e-05	down in day18
SLC16A3	443.987	-1.98354	0.130211	4.48038e-50	down in day18
SLC17A5	44.5728	-1.84007	0.296675	7.97135e-09	down in day18
SLC17A9	40.2279	-2.67972	0.353536	7.868e-13	down in day18
SLC25A3	500.873	-1.02921	0.297245	0.00253802	down in day18
SLC2A1	2692.86	-2.24771	0.0893245	1.94059e-136	down in day18
SLC2A3	641.795	-2.54632	0.132923	4.39458e-79	down in day18
SLC2A4	49.0734	-1.37302	0.275513	5.53982e-06	down in day18
SLC31A1	110.94	-1.36931	0.200812	1.63619e-10	down in day18
SLC35D2	91.2797	-1.25243	0.214165	6.16966e-08	down in day18
SLC41A1	85.9056	-1.09432	0.217191	4.25868e-06	down in day18
SLC4A3	45.3088	-1.0498	0.279984	0.000946046	down in day18
SLC7A6	56.8335	-1.3862	0.25622	6.67262e-07	down in day18
SLC7A8	195.058	-1.45101	0.163576	2.44044e-17	down in day18
SLC9A3R1	427.572	-1.91919	0.134334	4.28797e-44	down in day18
SLIT2	37.9019	-1.02281	0.306686	0.00383178	down in day18
SLIT3	106.148	-2.38771	0.221861	3.06099e-25	down in day18
SMIM1	61.5878	-1.2847	0.256877	5.09624e-06	down in day18
SMIM20	57.4137	-1.64024	0.284077	9.31409e-08	down in day18
SMIM29	124.604	-1.15626	0.183872	4.73701e-09	down in day18
SMIM3	84.5455	-2.683	0.260567	3.84075e-23	down in day18
SMTNL2	33.9329	-4.09112	0.476548	2.82055e-16	down in day18
SNCA	60.2682	-1.38811	0.257474	7.3283e-07	down in day18
SND1	1018.44	-1.40115	0.0985728	1.1954e-43	down in day18
SNHG12	228.85	-1.1686	0.163432	1.70477e-11	down in day18
SNHG18	138.252	-1.44796	0.179084	1.65272e-14	down in day18
SNHG7	2206.52	-1.2133	0.0892302	5.80297e-40	down in day18
SNHG8	677.379	-2.936	0.118864	1.81144e-131	down in day18
SNTA1	116.504	-1.42525	0.196871	9.04434e-12	down in day18
SNX3	129.088	-1.19822	0.198176	2.00323e-08	down in day18
SOD3	31.2532	-3.05656	0.407356	1.35716e-12	down in day18
SORCS2	146.219	-1.99627	0.1873	9.0708e-25	down in day18
SOX10	35.4058	-2.80993	0.377294	2.02318e-12	down in day18
SOX8	115.854	-1.36611	0.211254	1.59613e-09	down in day18
SPAG4	40.1614	-1.54453	0.320452	1.20477e-05	down in day18
SPARC	2490.18	-2.55078	0.0927408	7.97774e-163	down in day18
SPATS2L	116.535	-1.9522	0.20625	1.15899e-19	down in day18
SPEG	112.569	-1.02287	0.195131	1.55808e-06	down in day18
SPINT1	32.1416	-3.39461	0.427394	5.08657e-14	down in day18
SPINT2	382.099	-2.29991	0.137417	1.97875e-60	down in day18
SPOCK2	101.782	-1.02914	0.197966	1.93502e-06	down in day18
SPON2	129.641	-3.00861	0.226526	3.83114e-38	down in day18
SPRY1	135.918	-2.06665	0.192016	3.04992e-25	down in day18
SPRYD3	57.6029	-1.10976	0.251197	7.21095e-05	down in day18
SPSB1	59.2906	-1.74978	0.265356	7.11119e-10	down in day18
SQSTM1	1270.54	-1.87697	0.108267	9.12428e-65	down in day18
SRPX	35.807	-2.85033	0.377862	1.02185e-12	down in day18
SSC4D	182.05	-1.6198	0.177781	2.93522e-18	down in day18
SSR1	80.2787	-1.03244	0.220625	2.28891e-05	down in day18
ST3GAL1	74.8298	-1.97524	0.265212	2.02288e-12	down in day18
STAP2	35.9669	-1.39462	0.320704	9.58716e-05	down in day18
STARD10	255.149	-1.11344	0.149604	2.09613e-12	down in day18
STAT6	101.914	-1.45446	0.216281	3.03568e-10	down in day18
STC2	36.5398	-1.7195	0.32252	9.96078e-07	down in day18
STIM1	108.91	-1.29032	0.204214	3.96183e-09	down in day18
STRA6	156.202	-2.80667	0.203301	3.47074e-41	down in day18
STT3B	131.679	-1.09345	0.205055	9.91413e-07	down in day18
STX5	144.266	-1.00782	0.170635	4.45412e-08	down in day18
STXBP2	37.5247	-1.48866	0.312083	1.50975e-05	down in day18
SULF1	74.4413	-3.57338	0.317662	1.58812e-27	down in day18
SULF2	32.9143	-2.2108	0.356181	7.76219e-09	down in day18
SULT1A1	59.3483	-2.45417	0.286653	3.43629e-16	down in day18
SUMO3	165.236	-1.19404	0.168785	2.87787e-11	down in day18
SYNGR3	35.0341	-1.41945	0.322901	7.90498e-05	down in day18
SYNPO	37.4312	-3.62502	0.419328	1.70595e-16	down in day18
SYT17	81.4439	-1.49859	0.236667	3.66403e-09	down in day18
TBC1D10A	89.5221	-1.88852	0.23954	7.97447e-14	down in day18
TBC1D17	222.587	-1.0221	0.143861	2.33832e-11	down in day18
TBL2	61.0726	-1.27656	0.250335	3.15644e-06	down in day18
TBX2	60.7187	-4.50895	0.416245	1.44091e-25	down in day18
TBX3	57.8972	-3.89873	0.369543	2.81845e-24	down in day18
TCTN1	73.697	-1.08049	0.225748	1.40305e-05	down in day18
TERF2	44.2968	-1.01983	0.296272	0.00271701	down in day18
TES	47.3189	-2.38331	0.312668	5.73186e-13	down in day18
TFRC	85.4842	-2.31627	0.279795	3.56216e-15	down in day18
TGFB1	100.259	-3.39315	0.273013	1.7486e-33	down in day18
TGFBI	58.354	-3.69387	0.36142	8.21034e-23	down in day18
THY1	187.186	-1.07543	0.173789	8.62235e-09	down in day18
TIMM9	87.2695	-1.00913	0.215359	2.22441e-05	down in day18
TIMP1	698.694	-1.9467	0.131664	3.25714e-47	down in day18
TIMP2	185.984	-1.61235	0.164057	3.76219e-21	down in day18
TLE2	62.9565	-4.68673	0.426573	2.75204e-26	down in day18
TM2D1	52.9781	-1.08467	0.286109	0.000815726	down in day18
TMBIM1	46.7446	-3.94317	0.409956	2.80035e-20	down in day18
TMC6	49.7824	-1.71414	0.284665	2.30859e-08	down in day18
TMED10	347.336	-1.25438	0.14057	1.54074e-17	down in day18
TMED2	264.429	-1.09584	0.146741	1.75463e-12	down in day18
TMEM101	288.334	-1.08054	0.147111	4.24153e-12	down in day18
TMEM108	34.7151	-1.59378	0.325097	8.17609e-06	down in day18
TMEM119	67.6344	-3.77289	0.339026	5.78817e-27	down in day18
TMEM123	39.4962	-1.15049	0.325297	0.00198419	down in day18
TMEM130	44.9121	-1.10518	0.278114	0.000415209	down in day18
TMEM141	186.46	-1.131	0.16445	1.10414e-10	down in day18
TMEM176A	40.3539	-1.30658	0.319263	0.000265095	down in day18
TMEM200B	38.7373	-3.29982	0.393673	1.52938e-15	down in day18
TMEM214	160.19	-1.22517	0.170125	1.18632e-11	down in day18
TMEM225B	33.782	-1.70953	0.333358	2.74107e-06	down in day18
TMEM37	37.0511	-2.54846	0.364902	5.36614e-11	down in day18
TMEM38A	46.7399	-1.71456	0.289719	4.16918e-08	down in day18
TMEM53	41.365	-1.61803	0.304618	1.09816e-06	down in day18
TMEM59	86.1076	-2.32101	0.262413	3.05803e-17	down in day18
TMEM63C	39.3868	-1.48371	0.313871	1.84239e-05	down in day18
TMEM88	58.1301	-1.54133	0.27693	2.93341e-07	down in day18
TNIP1	233.995	-1.63876	0.156363	5.81764e-24	down in day18
TNNI1	51.8282	-2.383	0.297391	2.91454e-14	down in day18
TNNT1	294.144	-1.65962	0.141228	5.57354e-30	down in day18
TNS1	68.0348	-1.50044	0.250637	2.81727e-08	down in day18
TNS3	59.4589	-1.36713	0.257089	1.06653e-06	down in day18
TOMM7	764.941	-1.19328	0.106448	2.42806e-27	down in day18
TOR1AIP1	30.7666	-1.13244	0.33084	0.00288602	down in day18
TP53INP2	77.7011	-1.21571	0.248035	8.2099e-06	down in day18
TPBG	79.0969	-1.63732	0.469702	0.00235084	down in day18
TPD52L1	40.0112	-2.74133	0.359029	5.2169e-13	down in day18
TPM4	177.605	-1.0141	0.160507	3.96721e-09	down in day18
TPP1	202.766	-1.52809	0.164423	5.55416e-19	down in day18
TPST2	46.5485	-1.83406	0.295721	7.98051e-09	down in day18
TPT1	5289.28	-1.4347	0.114736	7.01473e-34	down in day18
TRH	67.1046	-1.73087	0.24955	7.42677e-11	down in day18
TRIB3	188.2	-1.46538	0.180881	1.45732e-14	down in day18
TRIL	50.145	-1.09511	0.27556	0.000414903	down in day18
TRIM25	78.8699	-1.23851	0.226327	4.8464e-07	down in day18
TRIP10	88.1369	-1.28969	0.218854	4.80206e-08	down in day18
TRIP6	289.365	-1.45255	0.141656	5.87678e-23	down in day18
TRPM3	299.8	-4.40482	0.214321	5.11433e-91	down in day18
TSG101	87.7106	-1.38543	0.221091	5.41141e-09	down in day18
TSKU	122.46	-1.39886	0.195692	1.729e-11	down in day18
TSPAN10	30.0541	-1.07177	0.341112	0.00691719	down in day18
TSPAN15	40.3359	-1.13042	0.306616	0.00117405	down in day18
TSPAN4	478.498	-1.02758	0.120812	5.471e-16	down in day18
TSPAN5	40.1832	-1.33773	0.296614	4.87514e-05	down in day18
TSPAN9	144.483	-1.68385	0.204478	5.02945e-15	down in day18
TSPO	170.22	-1.55107	0.184543	1.26462e-15	down in day18
TTC39C	36.5255	-1.31918	0.310943	0.000147954	down in day18
TTR	1526.45	-6.54774	0.179064	1.50334e-288	down in day18
TUBA4A	60.0022	-2.19616	0.278398	7.69906e-14	down in day18
TUBG2	90.5024	-1.017	0.204442	5.78182e-06	down in day18
TUSC3	32.2727	-1.44403	0.375413	0.000668007	down in day18
TWIST1	71.3001	-1.48192	0.242859	1.44855e-08	down in day18
TWIST2	30.3391	-2.66512	0.399026	4.09298e-10	down in day18
TXNDC12	32.9661	-1.09619	0.371231	0.0119368	down in day18
TYMP	35.7152	-1.29887	0.31936	0.000291946	down in day18
UAP1L1	75.2308	-1.61811	0.242278	4.09824e-10	down in day18
UBE2Z	117.749	-1.01524	0.187181	6.22553e-07	down in day18
UBTD1	148.009	-1.04944	0.176147	3.32163e-08	down in day18
UNC119B	158.583	-1.1864	0.17082	6.96474e-11	down in day18
UNC5B	229.353	-1.83152	0.159415	1.11429e-28	down in day18
VASN	77.2463	-1.65321	0.247063	3.77813e-10	down in day18
VAT1L	96.9225	-1.23823	0.217995	1.56926e-07	down in day18
VIM	6657.37	-1.42988	0.109377	5.56507e-37	down in day18
VPS41	38.4324	-1.06523	0.301193	0.00198419	down in day18
VSIG10L	32.0127	-1.04199	0.341731	0.00912294	down in day18
WBP2	370.032	-1.01702	0.143714	2.83272e-11	down in day18
WDR86	54.2648	-2.15563	0.283926	7.16743e-13	down in day18
WIPI1	56.1308	-2.25287	0.285066	6.89211e-14	down in day18
WNT5B	76.0491	-1.73711	0.234952	3.00251e-12	down in day18
XKR8	67.4312	-1.48085	0.242164	1.33899e-08	down in day18
XPNPEP1	133.141	-1.03663	0.180213	1.05049e-07	down in day18
YIF1A	251.323	-1.06784	0.137308	1.79667e-13	down in day18
YIPF2	386.493	-1.34176	0.131057	6.86945e-23	down in day18
YPEL3	49.1974	-1.23419	0.278001	6.56916e-05	down in day18
ZBTB7B	47.1338	-1.54517	0.287419	7.93866e-07	down in day18
ZCCHC24	79.3225	-1.93418	0.244486	6.48276e-14	down in day18
ZFAS1	2266.9	-1.30922	0.0924196	2.33543e-43	down in day18
ZFP36L2	256.95	-1.27766	0.14388	2.24602e-17	down in day18
ZNF32	70.6565	-1.07592	0.235342	3.71968e-05	down in day18
ZNF467	120.749	-1.69525	0.192843	4.84074e-17	down in day18
ZNF503	389.921	-1.09168	0.134404	1.2338e-14	down in day18
ZNF561	40.2862	-1.6217	0.307714	1.35288e-06	down in day18
ZNF703	302.674	-1.24564	0.142367	6.88478e-17	down in day18
AAMDC	65.8486	1.44498	0.25943	2.87222e-07	up in d18
AC004540.2	87.2417	1.23062	0.209588	5.39863e-08	up in d18
AC007608.4	60.3877	1.68916	0.272329	7.96338e-09	up in d18
AC010247.2	33.5814	2.39154	0.338677	3.15184e-11	up in d18
AC012510.1	35.884	1.59867	0.309319	2.25014e-06	up in d18
AC048341.3	32.8309	2.75186	0.370989	2.51671e-12	up in d18
AC092718.4	38.7528	1.62906	0.301378	6.81651e-07	up in d18
AC093249.6	42.6888	1.00359	0.28223	0.00185415	up in d18
AC110285.2	52.6858	2.55893	0.300032	4.52128e-16	up in d18
AC110285.6	111.715	1.04902	0.183356	1.25075e-07	up in d18
AC110285.7	98.6248	2.10374	0.207843	2.18802e-22	up in d18
AC139530.1	32.4187	1.36222	0.315152	0.000106691	up in d18
AC234582.1	48.7933	1.34024	0.265843	4.20133e-06	up in d18
ACAT2	235.534	1.84007	0.147169	7.08217e-34	up in d18
ACIN1	204.639	1.15776	0.183093	3.86196e-09	up in d18
ACTB	1736.31	1.39895	0.107182	7.21211e-37	up in d18
ADCYAP1R1	36.4457	1.16425	0.310948	0.000965669	up in d18
AFG3L1P	65.9052	1.80003	0.241639	2.00323e-12	up in d18
AGAP6	55.0556	1.04307	0.247377	0.000163917	up in d18
AGPAT4-IT1	30.252	1.2988	0.3393	0.000716246	up in d18
AIF1L	186.959	1.49949	0.159576	2.16549e-19	up in d18
AKAP1	74.6118	1.07276	0.218614	7.99056e-06	up in d18
AL049840.4	50.8082	1.6007	0.271583	4.77554e-08	up in d18
AL139246.5	102.009	3.05744	0.23414	6.70627e-37	up in d18
AL645608.8	75.1074	2.82086	0.253295	5.33224e-27	up in d18
ALDH4A1	40.5629	1.17183	0.305656	0.000700108	up in d18
ALDH7A1	485.888	1.04625	0.113519	1.12637e-18	up in d18
ALMS1	47.9493	1.0304	0.273266	0.00087717	up in d18
AMH	169.873	1.9104	0.174523	4.24011e-26	up in d18
ANAPC15	90.2408	1.56308	0.213583	5.14888e-12	up in d18
ANKRD13B	128.468	1.16009	0.176573	8.29903e-10	up in d18
ANP32E	50.6598	1.18469	0.265499	5.98309e-05	up in d18
AP002360.2	47.4139	1.39719	0.282573	6.6772e-06	up in d18
APBA2	262.911	1.1864	0.145529	9.72566e-15	up in d18
APC2	331.374	1.91948	0.137359	3.4129e-42	up in d18
ARHGAP21	43.6678	1.37119	0.280843	8.99952e-06	up in d18
ARL6IP1	31.34	1.95071	0.343553	1.58694e-07	up in d18
ARMC5	80.6818	1.0271	0.227779	4.89201e-05	up in d18
ASB16-AS1	41.4663	1.0167	0.291799	0.00236008	up in d18
ASF1B	108.41	1.90782	0.199758	5.2737e-20	up in d18
ASRGL1	176.488	1.6814	0.159966	4.22548e-24	up in d18
ATAD3B	151.377	1.18075	0.178338	5.99383e-10	up in d18
ATF6B	37.1448	1.13042	0.295657	0.000728271	up in d18
ATOH8	90.4155	1.1716	0.207327	1.84447e-07	up in d18
ATP1A2	71.5269	1.21428	0.224301	6.55477e-07	up in d18
ATP1A3	168.942	1.00245	0.180145	2.94745e-07	up in d18
ATP2A1-AS1	107.102	1.30648	0.189512	9.88351e-11	up in d18
ATP5J2	545.13	1.04413	0.107583	1.21574e-20	up in d18
ATP6V0E2	357.904	1.28575	0.134353	4.41255e-20	up in d18
ATXN7L2	30.2229	1.12445	0.332045	0.00324447	up in d18
AURKA	93.5639	1.03202	0.200365	2.45132e-06	up in d18
AURKB	340.687	1.94445	0.141294	6.17352e-41	up in d18
B3GAT1	76.362	1.83656	0.239787	4.39789e-13	up in d18
BAHCC1	274.377	1.88809	0.14244	5.33991e-38	up in d18
BARD1	30.4272	1.07503	0.326156	0.00431732	up in d18
BCL7A	100.953	1.29549	0.197358	8.62152e-10	up in d18
BEX1	297.962	1.14849	0.127685	8.28115e-18	up in d18
BIRC5	306.14	1.55282	0.129449	3.23833e-31	up in d18
BLM	43.4214	2.21975	0.304802	6.65637e-12	up in d18
BMF	412.152	1.31654	0.133592	2.91973e-21	up in d18
BOC	319.901	1.77413	0.134434	1.15184e-37	up in d18
BOP1	190.8	1.09688	0.155482	3.29783e-11	up in d18
BRCA1	65.5472	1.5902	0.235979	2.77188e-10	up in d18
BRD8	131.887	1.34195	0.174681	3.68742e-13	up in d18
BRD9	267.222	1.5468	0.153924	4.51552e-22	up in d18
BRSK2	189.016	1.06217	0.148702	1.78793e-11	up in d18
C11orf80	107.775	1.0107	0.196971	2.70108e-06	up in d18
C14orf80	97.495	1.6977	0.205021	3.50459e-15	up in d18
C16orf59	107.547	1.34674	0.189844	2.51695e-11	up in d18
C21orf58	34.2101	1.50637	0.314778	1.40581e-05	up in d18
C5orf38	188.161	2.05057	0.1632	3.36172e-34	up in d18
CACNA1A	73.7918	1.25012	0.229823	5.7413e-07	up in d18
CAMKV	110.924	2.12653	0.200114	1.26314e-24	up in d18
CASZ1	99.1026	2.08168	0.217725	4.79576e-20	up in d18
CBX2	186.995	1.57307	0.15989	3.4204e-21	up in d18
CCAR1	109.679	1.11739	0.204941	5.38991e-07	up in d18
CCDC142	45.8908	1.2083	0.285775	0.000156768	up in d18
CCDC84	57.2563	1.22696	0.267401	3.46016e-05	up in d18
CCNB2	119.461	1.58785	0.188663	1.14955e-15	up in d18
CCNE1	37.2266	1.06681	0.303299	0.00211859	up in d18
CCNF	116.232	1.36911	0.186012	3.8048e-12	up in d18
CCNJL	61.7906	1.08949	0.250562	9.6006e-05	up in d18
CCNL2	619.77	1.01495	0.122639	3.62738e-15	up in d18
CDC20	362.88	1.99984	0.136428	2.07715e-46	up in d18
CDC25A	36.7305	1.36872	0.302245	4.48524e-05	up in d18
CDC25B	203.611	1.31655	0.147395	1.43513e-17	up in d18
CDC45	64.771	1.78955	0.246718	8.19405e-12	up in d18
CDCA3	83.9844	1.567	0.214866	6.19813e-12	up in d18
CDCA5	141.012	1.02849	0.168771	1.51474e-08	up in d18
CDH24	164.802	1.08314	0.159673	2.06755e-10	up in d18
CDH4	92.7478	1.21306	0.20497	4.16918e-08	up in d18
CDT1	579.662	1.25712	0.108571	4.00104e-29	up in d18
CELF3	52.0643	1.34831	0.29335	3.34329e-05	up in d18
CELSR2	124.428	1.07473	0.180028	3.10582e-08	up in d18
CELSR3	148.047	1.24754	0.170505	5.20602e-12	up in d18
CENPE	41.2516	1.74524	0.29273	3.25018e-08	up in d18
CENPF	281.39	2.07341	0.137	1.89554e-49	up in d18
CENPH	134.264	1.84501	0.185517	1.24109e-21	up in d18
CENPM	187.269	1.55308	0.155192	6.81668e-22	up in d18
CENPV	511.269	1.20435	0.115369	8.93183e-24	up in d18
CENPW	144.419	1.28186	0.181637	3.24167e-11	up in d18
CEP72	40.4496	1.02343	0.295138	0.00249586	up in d18
CHAF1A	297.288	1.95062	0.141446	4.18083e-41	up in d18
CHD7	186.857	1.46334	0.187777	1.59387e-13	up in d18
CHGA	72.1672	1.3922	0.231501	2.41039e-08	up in d18
CHST10	118.678	1.02766	0.182023	1.89812e-07	up in d18
CHTF18	151.898	1.41637	0.186664	7.40592e-13	up in d18
CIT	35.1918	1.54556	0.309971	5.48245e-06	up in d18
CITED1	54.4099	1.86893	0.27584	2.18182e-10	up in d18
CKB	4772.84	1.39424	0.0917927	8.4697e-50	up in d18
CKS2	48.2155	1.51702	0.294145	2.37726e-06	up in d18
CLCN2	99.9342	1.06197	0.19978	1.07602e-06	up in d18
CLDN5	69.2992	1.08659	0.263293	0.000233111	up in d18
CLEC18B	82.2863	1.097	0.209932	1.69461e-06	up in d18
CLN6	242.515	1.27481	0.154878	5.18373e-15	up in d18
CNFN	99.2707	1.16765	0.195224	2.90825e-08	up in d18
CNIH2	521.209	2.05435	0.117784	1.53471e-65	up in d18
CNTFR	575.956	1.45098	0.123364	4.97433e-30	up in d18
COL23A1	58.5346	1.01489	0.24848	0.00027268	up in d18
COL2A1	469.709	1.25105	0.111265	1.67554e-27	up in d18
COMMD4	315.39	1.22413	0.127816	4.13271e-20	up in d18
COPG2	139.11	1.02304	0.16726	1.32947e-08	up in d18
CRABP1	4500.27	2.79868	0.104323	4.80175e-155	up in d18
CSTF2	45.9284	1.11723	0.273075	0.000266083	up in d18
CSTF3	141.049	1.27267	0.178632	2.03624e-11	up in d18
CYP26C1	122.69	4.17694	0.26363	3.77884e-54	up in d18
DDX11	134.192	1.49193	0.177097	1.07529e-15	up in d18
DEK	89.8399	1.54908	0.239661	1.62487e-09	up in d18
DGCR8	183.895	1.64142	0.181676	5.80895e-18	up in d18
DHFR	85.3945	1.8794	0.217619	1.83654e-16	up in d18
DIO3OS	92.0955	1.18018	0.201407	5.77392e-08	up in d18
DISP3	131.788	2.37082	0.194705	3.73405e-32	up in d18
DLG1	34.1683	2.14942	0.327479	8.6418e-10	up in d18
DLL1	174.416	2.73365	0.175171	1.46692e-52	up in d18
DLL3	289.706	1.98941	0.151692	3.33616e-37	up in d18
DNAJC7	139.791	1.20946	0.173014	5.13907e-11	up in d18
DPF1	106.63	1.46976	0.19562	1.26915e-12	up in d18
DPYSL4	346.708	1.00661	0.131161	3.90339e-13	up in d18
DPYSL5	656.855	1.88532	0.113588	1.88084e-59	up in d18
DRAXIN	449.866	1.51253	0.119423	9.63337e-35	up in d18
DSN1	80.5087	1.16947	0.213794	4.89891e-07	up in d18
DTX4	256.592	1.75416	0.139813	4.18077e-34	up in d18
E2F1	126.276	2.05742	0.200353	5.09155e-23	up in d18
E2F2	68.4165	2.6786	0.270798	2.05724e-21	up in d18
EBP	294.329	1.00243	0.133971	1.57934e-12	up in d18
EFCC1	110.093	2.6535	0.209833	1.22754e-34	up in d18
EFNB1	787.362	1.03131	0.111008	5.71306e-19	up in d18
EIF5A	1007.96	1.06157	0.102596	2.29672e-23	up in d18
ELAVL3	356.742	1.82113	0.164936	1.51446e-26	up in d18
ELAVL4	38.0079	1.04958	0.302144	0.0024472	up in d18
ELP6	208.319	1.97402	0.152807	3.983e-36	up in d18
EMC3-AS1	231.965	3.12537	0.168589	4.5795e-74	up in d18
EME1	33.4849	1.73751	0.322016	7.159e-07	up in d18
EMID1	284.017	1.14595	0.151491	8.78661e-13	up in d18
EN1	113.684	5.03065	0.323692	3.93954e-52	up in d18
EN2	84.841	6.64446	0.522383	4.85586e-35	up in d18
ENY2	274.596	1.21629	0.145099	1.52797e-15	up in d18
EPHB2	42.8426	1.94687	0.300465	1.47185e-09	up in d18
ERH	988.561	1.19514	0.0983629	5.11533e-32	up in d18
ESPL1	66.482	2.18731	0.248466	4.37935e-17	up in d18
EWSR1	498.233	1.49166	0.11683	2.64863e-35	up in d18
EXOSC5	46.1196	1.12951	0.26804	0.000165592	up in d18
EZH2	66.4452	1.41083	0.259225	5.65451e-07	up in d18
FAAP24	39.9624	1.3243	0.297364	6.19509e-05	up in d18
FAM110A	79.2224	1.31577	0.220784	3.28745e-08	up in d18
FAM155B	42.4404	1.84781	0.294205	4.95901e-09	up in d18
FAM167A	127.272	1.52385	0.18049	9.21784e-16	up in d18
FAM193B	101.875	1.01453	0.20869	9.91801e-06	up in d18
FANCA	133.241	2.08386	0.184791	1.17278e-27	up in d18
FANCD2	30.1242	1.27761	0.329326	0.000593309	up in d18
FANCI	51.1175	1.38068	0.269743	2.87752e-06	up in d18
FBLL1	50.1041	1.31362	0.263707	5.5937e-06	up in d18
FBXL18	35.5423	1.02621	0.302823	0.00322159	up in d18
FBXL6	42.8964	1.04057	0.289443	0.0016181	up in d18
FBXW7	33.2126	1.18953	0.316445	0.000914508	up in d18
FEN1	280.766	1.38941	0.133775	1.53658e-23	up in d18
FGF17	32.837	5.36171	0.566192	1.11227e-19	up in d18
FGFBP3	161.411	1.95231	0.166503	7.53589e-30	up in d18
FGFR3	297.771	1.46656	0.137275	6.99211e-25	up in d18
FIGNL2	213.604	1.37678	0.148102	5.43859e-19	up in d18
FLJ37453	37.2148	1.21424	0.30988	0.000511368	up in d18
FOXM1	222.75	1.8467	0.15268	9.78312e-32	up in d18
FOXP1	70.7021	1.12005	0.231513	1.10726e-05	up in d18
FRMD4A	35.8813	1.86959	0.330946	1.86187e-07	up in d18
FTX	35.7299	2.11257	0.324127	1.15743e-09	up in d18
FUS	1150.36	1.63492	0.103894	1.95507e-53	up in d18
FYN	184.85	1.13202	0.151883	1.95053e-12	up in d18
FZD10	286.297	2.60968	0.148594	1.88242e-66	up in d18
GABPB1-AS1	115.237	1.53749	0.187618	6.947e-15	up in d18
GINS1	50.7827	1.27218	0.266128	1.44002e-05	up in d18
GINS4	35.9871	1.75487	0.317625	3.65078e-07	up in d18
GLI3	382.403	1.29015	0.140338	1.39749e-18	up in d18
GNAI2	2928.03	1.37418	0.09954	3.47074e-41	up in d18
GNAO1	67.8989	1.39418	0.229317	1.64534e-08	up in d18
GNG3	104.264	1.07787	0.192483	2.44039e-07	up in d18
GNG4	110.034	1.14009	0.189715	2.4708e-08	up in d18
GNL3L	55.1646	1.51029	0.258459	6.32555e-08	up in d18
GPATCH4	112.577	1.13879	0.196854	8.7944e-08	up in d18
GPM6B	40.3215	1.08398	0.319673	0.00320097	up in d18
GPRIN1	35.0557	1.52001	0.309559	7.88098e-06	up in d18
GREB1	191.239	1.95608	0.167962	1.86071e-29	up in d18
GREB1L	34.7305	2.1434	0.335404	2.5522e-09	up in d18
GTSE1	121.57	1.87114	0.189254	2.14742e-21	up in d18
H2AFX	179.117	1.63161	0.174849	3.94348e-19	up in d18
H2AFZ	1679.39	1.08396	0.103857	9.07447e-24	up in d18
HAUS8	82.3382	1.75809	0.21679	1.36794e-14	up in d18
HCN3	49.4677	1.12422	0.258843	9.80244e-05	up in d18
HDGFL3	43.9167	1.17929	0.277406	0.00014287	up in d18
HEG1	130.396	1.18463	0.174873	2.19701e-10	up in d18
HES4	1811.79	1.61982	0.0920271	9.97749e-67	up in d18
HES5	624.949	3.3865	0.128605	2.08179e-149	up in d18
HES6	1255.16	1.71821	0.256995	3.91852e-10	up in d18
HGNC:24955	48.9884	1.03772	0.269154	0.000648379	up in d18
HIST1H1E	62.6025	4.59414	0.375829	2.14482e-32	up in d18
HIST2H2AC	30.1105	2.68497	0.372733	1.17471e-11	up in d18
HJURP	137.236	1.88369	0.183189	4.42754e-23	up in d18
HMGB2	639.006	2.33879	0.117269	9.30587e-86	up in d18
HMGB3	141.192	2.07729	0.188863	2.41925e-26	up in d18
HMGN3	236.936	1.08222	0.154992	5.41744e-11	up in d18
HMGXB4	116.644	1.13688	0.199831	1.49362e-07	up in d18
HNRNPA2B1	1803.82	1.42997	0.0973924	1.47483e-46	up in d18
HNRNPAB	1285.33	1.59257	0.0954687	4.90055e-60	up in d18
HNRNPD	571.649	1.05028	0.107931	9.53087e-21	up in d18
HNRNPM	792.557	1.71288	0.114134	1.24446e-48	up in d18
HOXB-AS1	101.537	1.39332	0.224385	7.65837e-09	up in d18
HS6ST1	334.089	1.88961	0.147384	1.37505e-35	up in d18
HSPA1B	186.429	1.01312	0.156984	1.72532e-09	up in d18
HSPA6	88.6814	2.36584	0.236426	6.85123e-22	up in d18
IGDCC3	822.918	2.06554	0.120031	7.85998e-64	up in d18
IGFBPL1	34.1793	2.42446	0.339228	1.74317e-11	up in d18
IRS3P	195.169	3.6736	0.213314	6.40106e-64	up in d18
IRX1	161.971	2.03864	0.170512	5.19354e-31	up in d18
IRX2	305.088	2.37262	0.139946	5.54707e-62	up in d18
IRX3	246.686	2.09599	0.153567	2.9007e-40	up in d18
IRX5	83.1857	2.96664	0.254629	1.76585e-29	up in d18
JPT1	966.49	1.01376	0.100172	2.21608e-22	up in d18
JRK	50.1685	1.04347	0.26397	0.000448517	up in d18
KCNJ12	40.4437	1.4878	0.298548	5.53982e-06	up in d18
KCNQ2	353.79	1.69772	0.13259	1.69327e-35	up in d18
KIAA1257	35.0652	1.40061	0.325191	0.000113455	up in d18
KIAA1755	50.6975	2.98105	0.304511	5.44578e-21	up in d18
KIF18B	102.962	2.03125	0.214142	9.61225e-20	up in d18
KIF20A	48.6953	2.16099	0.293097	3.47965e-12	up in d18
KIF22	350.464	1.61179	0.136091	1.96628e-30	up in d18
KIF23	35.3508	1.24909	0.309265	0.00032511	up in d18
KIF2C	120.746	1.22141	0.184146	5.53817e-10	up in d18
KIFC1	49.764	1.95776	0.277551	3.3178e-11	up in d18
KIRREL2	76.7439	1.01762	0.216184	2.01694e-05	up in d18
KLHDC8A	57.8437	1.96036	0.2654	3.157e-12	up in d18
KLHL25	97.0809	1.60027	0.211743	9.23548e-13	up in d18
KLHL35	38.5277	1.6815	0.319534	1.40558e-06	up in d18
KMT2E	88.7135	1.31247	0.207637	3.90967e-09	up in d18
LDLRAP1	65.4455	1.09137	0.236179	2.99439e-05	up in d18
LFNG	130.869	2.18625	0.190257	1.09338e-28	up in d18
LIG1	245.305	1.76558	0.157574	2.56161e-27	up in d18
LIMD2	191.787	1.86238	0.157284	2.01883e-30	up in d18
LIN28A	97.6701	3.06787	0.414041	2.66685e-12	up in d18
LINC00403	30.7037	3.71681	0.421841	4.10673e-17	up in d18
LINC00685	35.8744	1.42255	0.313236	4.23244e-05	up in d18
LINC00969	43.5313	1.03317	0.277899	0.00105444	up in d18
LINC01089	171.314	1.54574	0.163897	1.59684e-19	up in d18
LINC01224	53.8992	2.73391	0.290136	1.72296e-19	up in d18
LINC01963	30.0722	1.95335	0.341818	1.29651e-07	up in d18
LMNB1	178.726	2.17713	0.167143	1.0136e-36	up in d18
LMX1B	75.1102	1.43559	0.223697	2.15224e-09	up in d18
LRP2	43.2294	1.27824	0.2854	5.57844e-05	up in d18
LRP3	51.6923	1.47919	0.269377	4.3704e-07	up in d18
LRRC4	30.7839	1.26528	0.322212	0.000495259	up in d18
LRRC8D	60.9748	1.03785	0.235431	7.50999e-05	up in d18
LSM5	40.6077	1.19155	0.290209	0.000252496	up in d18
LTB4R	30.5335	1.15404	0.335108	0.00270344	up in d18
LYAR	97.6156	1.19565	0.205418	7.19646e-08	up in d18
LZTS1	142.179	1.16456	0.190445	1.33899e-08	up in d18
MAP1B	2015.13	1.37048	0.10559	1.82834e-36	up in d18
MAP2	107.304	1.19308	0.193062	9.04491e-09	up in d18
MAP4K4	184.47	1.36062	0.155369	6.43821e-17	up in d18
MAPK11	80.4951	1.07689	0.216077	5.53594e-06	up in d18
MAPK8IP2	205.105	1.02661	0.14687	5.15693e-11	up in d18
MARCKSL1	1208.89	1.37224	0.102242	6.10675e-39	up in d18
MAT2A	117.387	1.41647	0.189056	1.46859e-12	up in d18
MBD3	587.75	1.27106	0.139305	2.60874e-18	up in d18
MCM10	54.655	2.16823	0.288062	1.14995e-12	up in d18
MCM2	267.991	1.62186	0.137997	5.50014e-30	up in d18
MCM4	562.484	1.96955	0.12499	1.41922e-53	up in d18
MCM5	279.047	2.08986	0.150348	9.53229e-42	up in d18
MCM7	664.556	1.95533	0.127657	1.2576e-50	up in d18
MCM8	37.905	1.55178	0.304452	3.19367e-06	up in d18
MCRIP2P1	77.8281	1.32916	0.243995	5.51987e-07	up in d18
METRN	2294.74	1.12354	0.101493	1.10444e-26	up in d18
MFHAS1	38.8468	1.66377	0.310232	8.47006e-07	up in d18
MIAT	368.615	2.37695	0.133112	1.12628e-68	up in d18
MIDN	1682.31	1.07369	0.111373	2.27365e-20	up in d18
MIR124-2HG	37.5302	1.94952	0.315384	8.96155e-09	up in d18
MIR219A2	294.281	5.35665	0.230361	1.68876e-116	up in d18
MIR762HG	34.4942	1.1483	0.307812	0.00101006	up in d18
MIR99AHG	42.5524	1.89561	0.316253	2.70034e-08	up in d18
MKI67	71.2823	1.53976	0.236607	1.22972e-09	up in d18
MROH8	79.5826	2.50543	0.251978	1.26508e-21	up in d18
MRPL23	33.5884	1.52881	0.320599	1.51914e-05	up in d18
MRTO4	111.276	1.1833	0.199018	3.55033e-08	up in d18
MSI1	453.26	1.3469	0.119657	1.46841e-27	up in d18
MT-ATP6	106.206	2.25808	0.2169	1.19236e-23	up in d18
MT-ATP8	79.1459	1.93562	0.243469	4.80039e-14	up in d18
MT-CO1	373.125	1.0283	0.144082	1.866e-11	up in d18
MT-CO2	420.133	1.3535	0.352734	0.000692421	up in d18
MT-CO3	7960.92	2.18638	0.102103	8.56996e-99	up in d18
MT-CYB	225.906	1.77874	0.152782	1.93155e-29	up in d18
MTF2	51.2954	1.3706	0.275725	5.88664e-06	up in d18
MT-ND1	1382.69	2.07665	0.12032	3.4029e-64	up in d18
MT-ND2	78.1253	2.4228	0.259429	3.68648e-19	up in d18
MT-ND4	586.881	1.27981	0.287731	6.3349e-05	up in d18
MT-ND6	49.5188	3.64565	0.358997	1.57617e-22	up in d18
MT-RNR1	391.934	4.13983	0.19283	2.76102e-99	up in d18
MT-RNR2	2858.16	2.60588	0.133317	2.34865e-82	up in d18
MUC1	69.2664	1.52232	0.242562	5.10109e-09	up in d18
MXD3	179.17	1.74931	0.159889	4.47565e-26	up in d18
MYBL2	210.35	1.93744	0.151594	2.26737e-35	up in d18
MYCN	66.5159	1.35369	0.241495	2.36748e-07	up in d18
N4BP2L2	57.621	1.26098	0.250346	4.29172e-06	up in d18
NASP	898.17	1.93881	0.0970951	5.94145e-86	up in d18
NAT8L	191.306	1.17408	0.159944	4.3813e-12	up in d18
NCAN	51.9522	2.09749	0.288136	6.79257e-12	up in d18
NCAPH	129.13	1.80192	0.189892	9.35486e-20	up in d18
NCAPH2	293.548	1.08179	0.132616	9.39583e-15	up in d18
NCOA5	87.1597	1.27802	0.206919	9.2312e-09	up in d18
NECAB2	78.7959	1.18194	0.220459	8.5417e-07	up in d18
NES	1617.17	2.17217	0.104408	3.02728e-93	up in d18
NF1	55.926	1.19911	0.268546	5.91017e-05	up in d18
NFASC	149.741	1.40109	0.165631	8.06522e-16	up in d18
NFATC2IP	147.583	1.03851	0.164382	3.97462e-09	up in d18
NGFR	90.3969	1.13225	0.220644	2.69909e-06	up in d18
NHLH1	105.295	1.43927	0.197418	6.3036e-12	up in d18
NHSL1	46.8369	1.19213	0.265954	5.49599e-05	up in d18
NKAIN1	113.452	1.35436	0.193618	4.99671e-11	up in d18
NKAIN4	355.587	1.04457	0.129044	1.53415e-14	up in d18
NME1	537.092	1.28488	0.112869	3.54044e-28	up in d18
NMU	32.2411	1.43513	0.32741	8.33221e-05	up in d18
NNAT	645.548	1.12902	0.115627	6.9232e-21	up in d18
NOP56	443.007	1.00937	0.127411	5.96879e-14	up in d18
NOP56P1	32.7668	1.16025	0.310338	0.000983367	up in d18
NPPC	130.908	3.56919	0.223217	3.73546e-55	up in d18
NPTX2	51.5835	1.43584	0.281584	3.15911e-06	up in d18
NR6A1	202.501	1.75003	0.162844	3.59486e-25	up in d18
NRARP	106.898	2.5319	0.226253	2.97089e-27	up in d18
NRGN	64.8376	1.52529	0.238428	2.44374e-09	up in d18
NUCKS1	191.592	1.65037	0.200017	4.43029e-15	up in d18
NUDT1	213.271	1.32785	0.148069	1.04616e-17	up in d18
NUDT3	201.014	1.06765	0.157026	1.86075e-10	up in d18
NUP160	38.1754	1.52084	0.297395	2.94165e-06	up in d18
NUP43	31.0596	1.36419	0.324586	0.000172949	up in d18
NUSAP1	40.8258	1.25495	0.318374	0.00046848	up in d18
OLIG3	147.695	1.72273	0.195945	4.8045e-17	up in d18
ORC1	44.3782	1.89295	0.298147	3.30741e-09	up in d18
ORC6	179.41	1.66826	0.169635	3.54783e-21	up in d18
PABPN1	483.956	1.12195	0.120891	6.23137e-19	up in d18
PAK3	38.4636	1.25055	0.309979	0.000330739	up in d18
PASK	34.01	1.14224	0.31318	0.00135063	up in d18
PAX2	35.2357	3.15751	0.378388	2.07761e-15	up in d18
PAX3	56.2118	2.86143	0.289856	2.47991e-21	up in d18
PAX7	115.101	1.98705	0.201951	3.40167e-21	up in d18
PCDH8	67.9444	3.01725	0.278423	1.37749e-25	up in d18
PCLAF	49.89	1.24222	0.267179	2.62993e-05	up in d18
PCNA	148.359	1.62946	0.208732	1.44085e-13	up in d18
PCNT	52.3352	1.1165	0.27154	0.000246966	up in d18
PDCD5	345.658	1.17682	0.130413	6.38113e-18	up in d18
PDE1B	30.509	1.93482	0.346729	2.71609e-07	up in d18
PEBP1	2125.61	1.05442	0.0889621	1.77658e-30	up in d18
PEG10	55.0461	1.31533	0.283494	2.75015e-05	up in d18
PHF5A	128.65	1.00726	0.189338	1.05729e-06	up in d18
PIF1	72.5251	3.05143	0.268	3.46736e-28	up in d18
PIK3C2B	112.915	1.20524	0.185823	1.41317e-09	up in d18
PIK3R3	93.2082	1.8249	0.207844	5.31262e-17	up in d18
PILRB	30.1396	1.1405	0.334811	0.00304561	up in d18
PIMREG	133.562	1.85543	0.182216	1.20108e-22	up in d18
PIN4	336.663	1.25616	0.133542	1.98273e-19	up in d18
PKMYT1	77.272	1.41091	0.218211	1.60316e-09	up in d18
PLEKHG2	140.815	1.05005	0.176448	3.44869e-08	up in d18
PLEKHG4B	49.9266	1.76025	0.272423	1.64488e-09	up in d18
PLEKHJ1	607.929	1.11726	0.107039	9.02434e-24	up in d18
PLK1	184.165	1.50906	0.158102	5.56377e-20	up in d18
PLPPR3	1447.88	1.17048	0.118101	1.72075e-21	up in d18
PODXL2	220.007	1.65179	0.163024	1.98676e-22	up in d18
POLA2	96.3351	1.17342	0.203146	9.21285e-08	up in d18
POLD1	165.091	1.06045	0.166542	2.95115e-09	up in d18
POLE	167.87	1.98831	0.174309	2.78055e-28	up in d18
POLR2J	618.261	1.00365	0.115388	1.07767e-16	up in d18
POLR3H	179.669	1.15372	0.160169	1.17596e-11	up in d18
POMC	33.9365	2.40537	0.351869	1.45917e-10	up in d18
POU3F2	111.938	1.73609	0.203968	5.20705e-16	up in d18
POU3F3	133.993	2.93229	0.203066	4.8928e-45	up in d18
POU3F4	39.9688	5.44352	0.531343	6.44638e-23	up in d18
PPP1R10	203.294	1.28789	0.149746	2.47758e-16	up in d18
PPP1R14C	87.0407	2.28853	0.23072	1.58884e-21	up in d18
PPP1R1A	317.433	1.04641	0.134108	1.48131e-13	up in d18
PPP2R3C	36.2502	1.22121	0.306718	0.000403561	up in d18
PRKX	103.413	1.16369	0.1964	4.01245e-08	up in d18
PROCA1	36.3886	1.02975	0.324158	0.00622077	up in d18
PROSER3	32.6876	1.01066	0.32321	0.00723861	up in d18
PRPF38B	30.3135	1.04069	0.36943	0.0172857	up in d18
PRR11	144.622	1.37071	0.179408	5.04155e-13	up in d18
PRRC2C	901.404	1.23707	0.124529	1.37671e-21	up in d18
PRRT2	101.348	1.29429	0.196993	8.29561e-10	up in d18
PSMC3	679.288	1.07362	0.132553	1.47642e-14	up in d18
PSMC3IP	124.352	1.46951	0.183038	2.57437e-14	up in d18
PSPC1	99.4224	1.2125	0.193793	5.74188e-09	up in d18
PSRC1	91.9715	1.99599	0.234716	5.54633e-16	up in d18
PTMA	1509.96	1.19776	0.225641	1.11756e-06	up in d18
PTMS	1366.94	1.19907	0.102865	1.6625e-29	up in d18
PTN	508.638	3.10336	0.153901	1.28399e-87	up in d18
PTPRN2	137.297	2.3986	0.190123	1.76783e-34	up in d18
PTTG1	196.992	1.30591	0.166393	1.04801e-13	up in d18
PTX3	66.8175	1.72431	0.24697	5.43331e-11	up in d18
PUS1	110.499	1.32532	0.195543	2.15058e-10	up in d18
PXMP2	93.3123	1.03896	0.211177	7.52428e-06	up in d18
PXN-AS1	31.4563	1.0156	0.31266	0.00501139	up in d18
QRICH2	40.1141	2.09562	0.317781	7.09703e-10	up in d18
QTRT1	84.7132	1.01341	0.223133	4.22929e-05	up in d18
RAB30-AS1	36.5801	1.0854	0.299534	0.00146745	up in d18
RAB3C	31.0154	1.03785	0.317224	0.00465818	up in d18
RAD54L	78.555	1.99766	0.241959	4.26188e-15	up in d18
RALY	846.884	1.0353	0.107601	2.72171e-20	up in d18
RANBP1	607.616	1.01754	0.111783	3.16493e-18	up in d18
RBM10	519.582	1.04984	0.122009	2.39436e-16	up in d18
RBM25	137.457	1.48324	0.203721	6.74139e-12	up in d18
RBM3	433.741	1.07097	0.12009	1.61119e-17	up in d18
RBM39	159.5	1.10183	0.181222	1.6436e-08	up in d18
RECQL4	158.552	1.72673	0.181592	7.76522e-20	up in d18
RFC2	264.959	1.13303	0.143234	6.51642e-14	up in d18
RFC5	71.7435	1.30825	0.224934	7.36e-08	up in d18
RFX4	56.5438	3.00548	0.295445	1.32001e-22	up in d18
RGMA	133.505	1.91665	0.181776	2.99569e-24	up in d18
RGMB	30.1335	1.0132	0.321591	0.00673867	up in d18
RIC3	33.6661	1.42429	0.318898	5.88223e-05	up in d18
RNASEH1	78.3935	1.20874	0.223928	7.07784e-07	up in d18
RNASEH2A	230.918	1.14974	0.142274	1.70821e-14	up in d18
RNF165	122.701	1.06498	0.186326	1.28942e-07	up in d18
ROBO3	130.801	1.22621	0.181133	2.25988e-10	up in d18
RPAP3	36.5526	1.33344	0.30765	0.000101592	up in d18
RPRM	50.7221	1.29758	0.260846	5.78182e-06	up in d18
RPRML	31.0725	2.97333	0.374291	5.04172e-14	up in d18
RRP7BP	35.5961	1.65693	0.323854	2.90963e-06	up in d18
RRS1	104.896	1.41294	0.207092	1.59412e-10	up in d18
RTL5	165.958	1.15409	0.162544	2.41212e-11	up in d18
SAPCD2	107.437	1.46443	0.192607	6.60484e-13	up in d18
SBK1	450.703	1.20767	0.119467	2.48113e-22	up in d18
SEMA5B	113.07	2.33362	0.204271	2.29871e-28	up in d18
SEMA6B	69.8076	1.03484	0.236539	8.62195e-05	up in d18
SFI1	83.3363	1.33592	0.214977	7.44504e-09	up in d18
SFPQ	356.838	1.1515	0.122834	2.65041e-19	up in d18
SHF	201.674	1.25549	0.164366	5.10619e-13	up in d18
SIVA1	644.113	1.22739	0.106898	1.20445e-28	up in d18
SKA2	116.882	1.27674	0.188785	2.36426e-10	up in d18
SKI	358.015	1.1656	0.128923	5.50051e-18	up in d18
SKIDA1	40.5132	1.93311	0.297041	1.22937e-09	up in d18
SLC25A10	68.642	1.02549	0.232564	7.47111e-05	up in d18
SLC2A8	226.641	1.1979	0.16689	1.4066e-11	up in d18
SLC45A3	44.336	1.68516	0.305425	3.80303e-07	up in d18
SLC7A3	33.5091	1.1138	0.316689	0.0021206	up in d18
SLIT1	64.2604	1.76998	0.264699	3.89701e-10	up in d18
SMOC1	156.408	2.38931	0.178632	1.12414e-38	up in d18
SNHG10	47.1255	1.26417	0.27022	2.30265e-05	up in d18
SNRNP35	117.3	1.03426	0.183498	2.00033e-07	up in d18
SNRPD1	992.84	1.35476	0.100278	1.87572e-39	up in d18
SNRPE	101.321	1.00862	0.209016	1.17387e-05	up in d18
SNRPF	761.731	1.41569	0.109517	3.60164e-36	up in d18
SORBS2	65.7909	1.18521	0.238601	5.98504e-06	up in d18
SOX1	148.308	3.26772	0.201773	1.37896e-56	up in d18
SOX11	137.913	1.96614	0.208446	1.58192e-19	up in d18
SOX13	133.4	1.24728	0.177899	4.46174e-11	up in d18
SOX2	96.892	1.07656	0.193743	3.07963e-07	up in d18
SOX3	265.358	1.25931	0.135363	5.11616e-19	up in d18
SPAG5	85.9452	1.24774	0.206825	2.16569e-08	up in d18
SPATA33	107.485	1.36495	0.194273	4.02424e-11	up in d18
SPC24	100.822	1.84997	0.214449	1.98895e-16	up in d18
SPHK1	163.568	1.752	0.184207	7.625e-20	up in d18
SPSB4	64.8581	1.15583	0.23436	7.09405e-06	up in d18
SREK1	71.4617	1.00565	0.234705	0.000124407	up in d18
SRGAP3	127.748	1.70187	0.181091	2.14761e-19	up in d18
SRRM3	83.8977	1.32916	0.22928	8.19376e-08	up in d18
SRRM4	37.4655	1.58962	0.302983	1.52464e-06	up in d18
SRRT	363.93	1.04882	0.134144	1.31668e-13	up in d18
SRSF2	159.118	1.32906	0.16929	1.02944e-13	up in d18
SRSF3	242.655	1.13529	0.175759	1.66635e-09	up in d18
SRSF7	392.625	1.46704	0.131021	2.78582e-27	up in d18
SST	71.9459	1.12589	0.230652	9.04281e-06	up in d18
STK35	121.321	1.04285	0.182939	1.403e-07	up in d18
STMN1	69.6096	1.77685	0.260973	1.7478e-10	up in d18
STMN3	422.24	1.50536	0.123455	3.06223e-32	up in d18
SUV39H1	44.005	1.55184	0.280406	3.47275e-07	up in d18
SYNCRIP	39.4512	1.0905	0.298231	0.00130637	up in d18
SYP	64.7552	1.17351	0.23453	5.04068e-06	up in d18
SYT2	68.4818	1.86542	0.241635	2.77976e-13	up in d18
TACC3	166.259	2.1317	0.179258	1.11604e-30	up in d18
TAGLN3	232.987	2.43308	0.155098	4.11609e-53	up in d18
TARBP1	52.0341	1.5416	0.269047	1.19259e-07	up in d18
TEAD2	310.761	1.08778	0.134933	1.99401e-14	up in d18
TEN1	38.5734	1.02807	0.299553	0.00280143	up in d18
TFDP1	46.4751	1.10588	0.276068	0.000368091	up in d18
TH	99.0765	1.90313	0.202874	2.50481e-19	up in d18
THOC6	32.3461	1.46563	0.317938	3.14659e-05	up in d18
THUMPD3-AS1	36.0002	1.49529	0.303958	7.53799e-06	up in d18
TIAM2	44.855	1.68741	0.321689	1.53283e-06	up in d18
TICRR	49.3442	1.67126	0.273909	1.45132e-08	up in d18
TIMELESS	107.63	1.59816	0.19876	2.35433e-14	up in d18
TIMM8B	345.552	1.2029	0.121416	1.77857e-21	up in d18
TLX3	70.6287	1.37381	0.233957	5.38927e-08	up in d18
TMEM145	62.232	1.26339	0.239924	1.38313e-06	up in d18
TMEM151B	108.407	1.62307	0.203231	3.60081e-14	up in d18
TMEM198	101.378	1.52787	0.199876	4.90659e-13	up in d18
TMSB15A	40.1681	1.61511	0.302396	9.49277e-07	up in d18
TOX3	32.6037	1.7287	0.324974	1.05893e-06	up in d18
TP53	221.643	1.13525	0.146055	1.85234e-13	up in d18
TPX2	302.133	1.10894	0.136302	1.10565e-14	up in d18
TRABD2B	56.199	1.20519	0.26707	4.81788e-05	up in d18
TRIM2	80.9075	1.96825	0.230271	3.85951e-16	up in d18
TRIM71	107.882	1.76732	0.198023	1.5303e-17	up in d18
TROAP	196.482	2.46704	0.163288	2.77201e-49	up in d18
TSEN2	48.2073	1.5403	0.267714	1.04429e-07	up in d18
TSPAN14	322.472	1.21588	0.135441	9.64342e-18	up in d18
TSPAN18	314.821	1.38658	0.129764	6.86538e-25	up in d18
TTYH1	1691.61	1.60932	0.102457	3.05485e-53	up in d18
TUBB2A	1714.28	1.4969	0.098349	5.39135e-50	up in d18
TUBB2B	4506.28	1.38199	0.0876613	1.28076e-53	up in d18
TUBB4B	1548.22	1.17002	0.0933644	4.99981e-34	up in d18
U62317.3	44.7773	1.22306	0.282237	0.000101937	up in d18
UBE2C	362.853	1.94495	0.129317	7.69485e-49	up in d18
UBTF	243.997	1.18382	0.13884	4.59502e-16	up in d18
UHRF1	51.8312	2.05483	0.270254	6.60484e-13	up in d18
ULK3	100.175	1.11985	0.197022	1.53869e-07	up in d18
UNC5C	80.6135	1.13092	0.217111	1.83572e-06	up in d18
UNCX	82.9801	1.50983	0.215854	5.00058e-11	up in d18
UNG	59.5287	1.32469	0.250265	1.20905e-06	up in d18
URB2	34.9238	1.24674	0.303811	0.00025457	up in d18
USP49	50.059	1.11897	0.257987	0.000100394	up in d18
VEZT	61.9262	1.05408	0.242785	9.86561e-05	up in d18
VSTM2L	163.917	1.12858	0.169656	4.8999e-10	up in d18
WAC	49.0707	1.13162	0.260465	9.74535e-05	up in d18
WDR27	94.3979	1.01124	0.204465	6.63758e-06	up in d18
WDR34	213.464	1.14861	0.149208	3.28049e-13	up in d18
WDR62	109.254	1.93397	0.202018	4.28501e-20	up in d18
WDR90	99.3133	1.34255	0.200416	3.60856e-10	up in d18
WFIKKN1	307.367	2.48791	0.148307	1.05305e-60	up in d18
WNT3	65.1494	1.88493	0.245073	3.44312e-13	up in d18
WNT3A	144.912	1.97633	0.176704	3.17133e-27	up in d18
WNT7B	330.638	1.61765	0.129434	7.46943e-34	up in d18
WRAP53	174.305	1.09825	0.177192	8.14338e-09	up in d18
XRCC3	33.6626	1.053	0.316098	0.00387525	up in d18
XRCC5	64.3371	1.00711	0.239292	0.000169069	up in d18
Y_RNA	51.8909	1.82286	0.271876	3.47671e-10	up in d18
YAE1D1	32.4572	1.05888	0.315957	0.00364176	up in d18
YPEL1	45.2142	1.13365	0.275681	0.000246671	up in d18
ZBTB16	122.609	1.92139	0.196852	7.1657e-21	up in d18
ZFHX3	40.0238	1.59805	0.297282	7.94899e-07	up in d18
ZFP30	32.3863	1.25817	0.324457	0.000596807	up in d18
ZNF213-AS1	51.6448	1.01539	0.273427	0.00107075	up in d18
ZNF362	145.053	1.05611	0.170527	8.36625e-09	up in d18
ZNF423	223.996	1.33965	0.144103	5.43475e-19	up in d18
ZNF43	42.2199	1.57079	0.289798	6.33678e-07	up in d18
ZNF511	188.62	1.02331	0.151837	2.76038e-10	up in d18
ZNF611	31.1595	1.02716	0.320762	0.00576626	up in d18
ZNF688	85.5027	1.08744	0.207673	1.60253e-06	up in d18
ZNF714	82.3743	1.3846	0.243409	1.49969e-07	up in d18
ZNF738	83.7006	1.28995	0.222996	8.79847e-08	up in d18
ZNF767P	37.3245	1.16834	0.293568	0.000406051	up in d18
ZWINT	115.083	1.80589	0.202678	1.72402e-17	up in d18
ZXDC	54.2599	1.0608	0.254808	0.00020279	up in d18
AC024940.2	25.5237	-1.05924	0.356345	0.0113033	down in day18
ADAMTS9	21.5545	-2.59119	0.441226	5.3769e-08	down in day18
ADAMTSL2	28.7553	-1.41311	0.359975	0.000497511	down in day18
AGFG1	20.1878	-1.25338	0.392393	0.00590157	down in day18
AMN	21.2849	-2.99048	0.48074	7.16351e-09	down in day18
ANAPC13	20.4665	-1.00751	0.396082	0.03456	down in day18
AREG	28.0295	-5.03593	0.610431	4.47179e-15	down in day18
ARG2	22.3222	-2.54705	0.437669	7.23345e-08	down in day18
ARHGEF19	24.8718	-1.17251	0.360025	0.00488507	down in day18
ASCL2	25.1364	-2.17396	0.427538	3.38449e-06	down in day18
ATP7B	20.1983	-2.57791	0.463824	3.05922e-07	down in day18
ATP8B3	23.6776	-2.47726	0.421575	5.26927e-08	down in day18
AVPI1	22.9691	-1.16605	0.375327	0.00770803	down in day18
BIK	25.2149	-1.25529	0.360266	0.00236008	down in day18
BIRC7	22.1875	-1.60052	0.394979	0.000309381	down in day18
BRINP2	26.3672	-3.18056	0.451361	3.4875e-11	down in day18
C19orf66	24.602	-1.63741	0.375761	9.23558e-05	down in day18
CALU	24.3566	-1.60359	0.403596	0.000415932	down in day18
CAPG	25.394	-1.19678	0.36399	0.00442674	down in day18
CCDC33	20.9244	-1.97362	0.430457	3.51318e-05	down in day18
CDC14B	20.9042	-1.01528	0.386189	0.0280753	down in day18
CDH17	20.6548	-4.69255	0.621523	9.7577e-13	down in day18
CDKN1A	23.0942	-3.38328	0.486658	6.66591e-11	down in day18
CDX2	22.8339	-4.08343	0.544851	1.44637e-12	down in day18
CERS6	21.4062	-1.33848	0.38897	0.00272551	down in day18
CLDN11	23.0083	-1.24717	0.378753	0.00436192	down in day18
CLMN	21.8545	-1.86115	0.405118	3.37626e-05	down in day18
CRADD	21.0489	-1.28178	0.395925	0.00517853	down in day18
CRX	28.1984	-2.16102	0.377432	1.22207e-07	down in day18
CSPG4	29.1106	-2.22538	0.372123	2.92081e-08	down in day18
CST4	27.8861	-4.75555	0.583296	9.69431e-15	down in day18
CXCL12	22.1736	-1.3932	0.389483	0.00172434	down in day18
CYP2S1	21.6886	-1.70582	0.401827	0.000146327	down in day18
DCLK1	21.7374	-1.00132	0.386125	0.030721	down in day18
DCP1B	28.9719	-1.14323	0.345045	0.00408778	down in day18
DHRS3	28.8977	-2.60813	0.400313	1.17431e-09	down in day18
DKK1	24.5046	-2.48844	0.423268	5.19373e-08	down in day18
DLC1	20.1985	-1.33332	0.393902	0.00326106	down in day18
DMRTA2	27.0014	-3.50168	0.465045	1.12858e-12	down in day18
DPEP1	25.528	-3.07224	0.446394	1.06964e-10	down in day18
DSG2	20.0224	-2.42702	0.463164	1.57223e-06	down in day18
DSP	27.7232	-2.95759	0.434093	1.69631e-10	down in day18
EFCAB1	26.1807	-1.56903	0.365425	0.000119844	down in day18
EHBP1	27.2878	-1.18056	0.348393	0.00322314	down in day18
ENDOD1	23.3569	-2.18414	0.416182	1.5135e-06	down in day18
EPHX3	21.2911	-1.24928	0.383279	0.00484267	down in day18
F2	26.3876	-3.19438	0.452374	3.15184e-11	down in day18
FAM183A	22.3538	-1.16314	0.398959	0.0132311	down in day18
FECH	29.8412	-1.07946	0.333826	0.00523938	down in day18
FEZF1	21.8185	-2.34713	0.425877	3.92968e-07	down in day18
FEZF1-AS1	22.5493	-3.10114	0.46712	5.33415e-10	down in day18
FGB	22.4593	-4.79598	0.61736	1.91204e-13	down in day18
FKBP7	21.4635	-1.1442	0.399939	0.01529	down in day18
FNDC3A	25.5766	-1.04051	0.38784	0.0243841	down in day18
FOXO4	23.2109	-1.25696	0.380842	0.00426088	down in day18
GAS8	23.2581	-1.09754	0.372531	0.0121611	down in day18
GATA6-AS1	29.0794	-5.13798	0.602541	4.57805e-16	down in day18
GID4	20.3578	-1.14946	0.400253	0.0148843	down in day18
GPR155	29.8618	-1.19011	0.343069	0.00248645	down in day18
GPR157	20.0469	-2.63796	0.470557	2.36152e-07	down in day18
GXYLT1	28.8899	-1.14205	0.341993	0.00378114	down in day18
HBP1	29.7192	-1.08892	0.334323	0.00488071	down in day18
HCK	26.649	-3.21176	0.4482	1.52828e-11	down in day18
HOXB3	25.2858	-1.69447	0.391333	0.000103406	down in day18
HOXB6	24.8362	-2.72841	0.425125	2.14979e-09	down in day18
HOXB7	20.3135	-1.51614	0.410369	0.00114152	down in day18
HPN	28.2671	-4.00699	0.500863	3.22948e-14	down in day18
HSD17B2	27.6618	-3.93276	0.503415	1.3818e-13	down in day18
HTATIP2	21.9746	-2.06225	0.413222	5.36502e-06	down in day18
IGSF1	28.7967	-1.55809	0.353688	7.60744e-05	down in day18
ITGA3	25.4744	-2.19567	0.396265	3.35062e-07	down in day18
ITPRIP	27.1684	-1.02162	0.354972	0.0146447	down in day18
KAT7	24.7645	-1.46458	0.392582	0.00101006	down in day18
KAZALD1	23.3186	-2.2295	0.415667	8.4445e-07	down in day18
KCTD21	25.355	-1.15689	0.362879	0.00601642	down in day18
KIRREL1	27.9505	-1.14284	0.345474	0.00415926	down in day18
KLHL5	20.5128	-1.56758	0.432691	0.00147044	down in day18
LAMA2	29.0502	-3.60767	0.4605	1.17064e-13	down in day18
LAMP2	22.3025	-1.6906	0.399783	0.000156444	down in day18
LOXL1-AS1	28.3992	-1.04447	0.336112	0.00769274	down in day18
LPAR1	26.822	-1.7897	0.366335	8.87743e-06	down in day18
LTBR	24.3788	-2.77897	0.431102	1.80808e-09	down in day18
LYNX1	28.6144	-2.63542	0.406021	1.36958e-09	down in day18
MAFF	27.0085	-1.38678	0.35951	0.000643775	down in day18
MIR4435-2HG	22.2798	-1.16604	0.380781	0.0087878	down in day18
MLH1	23.8768	-1.04665	0.364034	0.0147568	down in day18
MMADHC	24.9088	-2.10348	0.409253	2.59328e-06	down in day18
MMP11	29.4918	-1.37818	0.338859	0.000291946	down in day18
MYL4	22.9271	-3.24932	0.473762	1.25783e-10	down in day18
MYOF	23.0641	-2.99606	0.464873	1.82197e-09	down in day18
NCCRP1	24.7792	-1.61628	0.372726	0.00010072	down in day18
NMNAT2	27.2426	-1.19741	0.358831	0.00380847	down in day18
NOS3	29.9422	-1.29352	0.339539	0.000763788	down in day18
NYNRIN	25.6102	-2.27958	0.402599	1.73461e-07	down in day18
PAMR1	22.9055	-1.56964	0.387697	0.000313703	down in day18
PCSK9	27.9249	-1.31434	0.393892	0.00380967	down in day18
PCYOX1	25.936	-1.22107	0.382544	0.00594434	down in day18
PDE4C	20.5781	-2.00498	0.433345	2.91771e-05	down in day18
PELO	23.383	-1.1691	0.374957	0.00744279	down in day18
PHACTR1	21.0128	-1.11635	0.389286	0.015028	down in day18
PKP2	24.4661	-2.7962	0.440781	3.4132e-09	down in day18
PLEKHF1	22.5241	-1.9577	0.407283	1.28101e-05	down in day18
PNRC1	25.2324	-1.40865	0.374138	0.000894929	down in day18
PPL	28.6006	-3.33715	0.442292	1.00909e-12	down in day18
PPP1R13B	20.3215	-1.39077	0.407142	0.00295602	down in day18
PPP1R14A	26.222	-1.6715	0.374436	5.93584e-05	down in day18
PPP1R17	27.5145	-1.97184	0.375453	1.48396e-06	down in day18
PPP2R5A	27.677	-1.50725	0.363965	0.000220611	down in day18
PTPRM	23.8231	-1.2579	0.39868	0.00665842	down in day18
RAB25	20.5691	-2.95129	0.471282	5.54976e-09	down in day18
RAB3B	23.4645	-1.60345	0.392009	0.000267047	down in day18
RARG	28.8749	-1.79449	0.356541	4.37701e-06	down in day18
RBFOX1	28.3893	-1.43285	0.352824	0.000298733	down in day18
RBP2	27.892	-5.07293	0.606126	1.70015e-15	down in day18
RBP4	24.2355	-3.96861	0.524388	8.57217e-13	down in day18
RELB	28.7282	-1.8464	0.365477	3.98489e-06	down in day18
RNF135	22.8511	-1.61761	0.386106	0.000182336	down in day18
RUNX1	20.999	-2.96113	0.478007	8.3014e-09	down in day18
SAMD4A	21.3108	-1.22004	0.389473	0.00712091	down in day18
SCN4A	22.4225	-1.63377	0.388191	0.000169069	down in day18
SECTM1	21.7008	-2.29039	0.424953	7.38629e-07	down in day18
SELENOP	27.6479	-2.07254	0.376167	3.96363e-07	down in day18
SEMA4G	25.1052	-1.34611	0.368933	0.00134373	down in day18
SERPINE2	25.2297	-1.65799	0.399552	0.000213705	down in day18
SH2D2A	21.2498	-1.57578	0.408856	0.000651339	down in day18
SH3BP5	27.1093	-1.68979	0.371129	4.03289e-05	down in day18
SHROOM1	24.5658	-1.7882	0.386892	2.98281e-05	down in day18
SLC39A11	21.9733	-1.44762	0.391847	0.0011422	down in day18
SLC39A5	26.2825	-4.26042	0.534979	4.30993e-14	down in day18
SLC4A5	25.6381	-1.92141	0.384449	5.1813e-06	down in day18
SLC9A3R2	24.9258	-1.65151	0.373818	7.21095e-05	down in day18
SORCS1	20.0271	-1.70754	0.412762	0.000224242	down in day18
SOX9	23.0653	-1.18865	0.389341	0.00902803	down in day18
SSH3	27.1189	-1.85012	0.366099	3.95681e-06	down in day18
STX3	20.6079	-1.09913	0.397603	0.0197967	down in day18
STXBP6	25.1154	-1.56002	0.37779	0.00023107	down in day18
SYT11	24.633	-1.34574	0.364032	0.00113409	down in day18
TCEA3	20.1937	-2.47473	0.446284	3.27414e-07	down in day18
TINCR	21.7638	-1.51266	0.392842	0.000659081	down in day18
TJP3	23.3482	-3.02543	0.458354	6.82521e-10	down in day18
TLX2	23.7337	-2.01809	0.406498	6.06423e-06	down in day18
TM9SF2	29.2449	-1.78343	0.377372	1.85047e-05	down in day18
TMEM102	26.0099	-1.33915	0.359324	0.00102277	down in day18
TMEM192	29.2112	-1.341	0.351166	0.000740444	down in day18
TMEM54	23.535	-1.42784	0.374199	0.00074889	down in day18
TNFAIP8L1	29.1654	-1.02236	0.335868	0.00925412	down in day18
TNFRSF10D	28.8824	-1.18501	0.338454	0.0022373	down in day18
TRAF3IP2	20.5048	-2.72667	0.45702	3.17229e-08	down in day18
TRIM47	21.9946	-2.504	0.433537	9.23225e-08	down in day18
TRPV2	24.149	-3.18221	0.465095	1.40816e-10	down in day18
WFDC1	28.5967	-4.00111	0.496838	2.13332e-14	down in day18
WIPF3	22.7659	-1.07959	0.377567	0.015357	down in day18
WNT2B	22.4449	-1.35792	0.413884	0.00452378	down in day18
ZBTB25	21.6699	-1.61964	0.394578	0.000253597	down in day18
ZFP36	27.8189	-2.14946	0.37692	1.38636e-07	down in day18
ZNF185	20.9913	-1.94055	0.411009	1.88874e-05	down in day18
ZNF469	20.4712	-2.36157	0.442199	9.50155e-07	down in day18
???-05	109.056	-0.883181	0.193549	3.86072e-05	down in day18
???-07	7.87553	-0.26765	0.54043	0.750917	down in day18
???-09	1022.29	-0.349793	0.10557	0.0040877	down in day18
A1BG	3.96251	-1.12631	0.671019	0.195223	down in day18
A1BG-AS1	10.7621	-0.476119	0.488335	0.491483	down in day18
A2M	39.3224	-0.963165	0.300325	0.00567965	down in day18
A2M-AS1	1.07661	-0.260374	0.682661	0.811672	down in day18
A4GALT	7.2104	-0.872614	0.566774	0.241808	down in day18
AACS	123.818	-0.347599	0.183167	0.133989	down in day18
AAED1	15.5824	-1.16099	0.444091	0.0291056	down in day18
AARS	518.331	-0.347385	0.116751	0.0112159	down in day18
AASDHPPT	7.19684	-0.0161344	0.557993	0.985705	down in day18
AATK	41.7432	-0.811105	0.287803	0.017227	down in day18
AATK-AS1	1.39373	-0.970872	0.697984	0.297956	down in day18
ABCA17P	2.87455	-0.11112	0.685454	0.923236	down in day18
ABCA2	144.444	-0.312334	0.167529	0.142255	down in day18
ABCA4	1.5749	-1.59702	0.703991	0.0642367	down in day18
ABCA5	0.757973	-0.857025	0.642045	0.321012	down in day18
ABCA7	72.5874	-0.963269	0.235214	0.000262679	down in day18
ABCA8	2.4311	-0.287472	0.696002	0.793973	down in day18
ABCB1	3.92918	-1.32521	0.667059	0.113766	down in day18
ABCB9	23.7579	-0.551029	0.364182	0.251538	down in day18
ABCC1	69.5413	-0.721801	0.256971	0.0176716	down in day18
ABCC10	65.5797	-0.119224	0.244974	0.7549	down in day18
ABCC2	2.58901	-0.733681	0.701058	0.454931	down in day18
ABCC3	2.41202	-1.66027	0.709768	0.0549722	down in day18
ABCC5	53.2996	-0.373237	0.256648	0.272806	down in day18
ABCC6	4.54334	-0.420586	0.636154	0.662374	down in day18
ABCD3	6.7295	-0.445099	0.584857	0.606015	down in day18
ABCG1	5.31354	-1.08979	0.622959	0.173607	down in day18
ABCG4	8.12774	-2.19987	0.590882	0.00103597	down in day18
ABHD11	48.4847	-0.632694	0.266143	0.0504769	down in day18
ABHD13	3.72499	-0.594837	0.664587	0.534452	down in day18
ABHD15	6.92183	-1.72258	0.600372	0.0149815	down in day18
ABHD17B	32.6924	-0.0824734	0.3055	0.868522	down in day18
ABHD17C	3.95	-0.26688	0.655383	0.796904	down in day18
ABHD18	15.5964	-0.258021	0.424691	0.691039	down in day18
ABI1	3.24292	-0.996125	0.683181	0.271604	down in day18
ABI3	1.63822	-0.807603	0.712069	0.412585	down in day18
ABLIM1	124.695	-0.212783	0.174429	0.373306	down in day18
ABLIM2	6.8757	-0.0777687	0.559251	0.934591	down in day18
ABLIM3	4.78683	-1.13206	0.632833	0.16185	down in day18
ABO	1.8607	-1.31942	0.712083	0.144955	down in day18
ABR	488.932	-0.494889	0.121157	0.000272429	down in day18
ABRAXAS1	24.705	-0.516571	0.347195	0.260483	down in day18
ABTB1	3.10803	-0.499836	0.67617	0.618338	down in day18
ABTB2	26.6766	-0.198831	0.347951	0.709713	down in day18
AC002454.1	6.10587	-0.697693	0.593813	0.393545	down in day18
AC002470.1	6.96872	-0.270173	0.571701	0.761404	down in day18
AC003002.1	61.2029	-0.454819	0.233168	0.121806	down in day18
AC003072.1	9.86718	-0.32908	0.503116	0.666126	down in day18
AC003075.1	3.82446	-0.510593	0.656816	0.597281	down in day18
AC003101.2	3.34753	-1.37894	0.681227	0.105727	down in day18
AC003986.3	1.85672	-1.37501	0.712142	0.126339	down in day18
AC004080.1	2.17362	-1.50482	0.711375	0.0882948	down in day18
AC004221.1	6.05236	-0.486643	0.610799	0.586376	down in day18
AC004223.3	2.89748	-0.0418725	0.687027	0.970769	down in day18
AC004231.1	1.05679	-1.21942	0.683671	0.163152	down in day18
AC004233.3	1.80655	-0.763654	0.709646	0.440766	down in day18
AC004241.1	1.83253	-0.117045	0.711539	0.922014	down in day18
AC004448.1	25.5116	-0.607474	0.369051	0.205274	down in day18
AC004453.1	43.3349	-0.111914	0.273928	0.796299	down in day18
AC004466.1	8.76236	-0.679174	0.53217	0.347434	down in day18
AC004552.1	3.21273	-0.312636	0.667676	0.763621	down in day18
AC004754.1	7.87149	-1.59176	0.583412	0.0217214	down in day18
AC004801.6	0.91743	-0.170415	0.6898	0.880728	down in day18
AC004803.1	6.76253	-0.743487	0.570722	0.3355	down in day18
AC004834.1	0.758549	-0.111301	0.641428	0.917325	down in day18
AC004865.2	2.8064	-0.327461	0.683249	0.75795	down in day18
AC004877.2	4.77069	-0.199487	0.622109	0.842655	down in day18
AC004890.1	5.29972	-0.47164	0.60624	0.597042	down in day18
AC004967.1	3.38884	-0.076289	0.6684	0.947711	down in day18
AC004980.1	2.8804	-0.0243286	0.682918	0.982909	down in day18
AC005162.3	2.16036	-0.128783	0.703826	0.912588	down in day18
AC005261.4	5.75458	-1.21918	0.626618	0.122841	down in day18
AC005332.9	28.464	-0.704643	0.334505	0.0898155	down in day18
AC005479.3	3.3801	-1.70521	0.69227	0.0416196	down in day18
AC005517.2	2.12433	-0.0539764	0.705869	0.964968	down in day18
AC005520.2	6.36728	-0.624796	0.575699	0.436108	down in day18
AC005725.1	0.949051	-1.1156	0.676223	0.203948	down in day18
AC005840.1	1.55138	-0.690178	0.710605	0.493413	down in day18
AC005899.5	0.931388	-0.0348284	0.669753	0.97513	down in day18
AC005912.1	15.2557	-0.37728	0.426375	0.539914	down in day18
AC006059.1	4.79239	-0.136441	0.621403	0.893504	down in day18
AC006449.2	1.63286	-0.532357	0.711774	0.613391	down in day18
AC006449.3	1.36551	-1.04744	0.706485	0.262203	down in day18
AC006449.6	1.89707	-0.283163	0.712082	0.802377	down in day18
AC006463.2	3.16961	-0.549654	0.671287	0.573383	down in day18
AC006511.3	37.2677	-0.623951	0.302874	0.0984587	down in day18
AC006942.1	8.83049	-1.76762	0.564832	0.00718622	down in day18
AC006978.1	20.4714	-0.10669	0.370297	0.859498	down in day18
AC007009.1	4.19701	-1.00632	0.659472	0.246702	down in day18
AC007193.3	4.1488	-0.529457	0.653134	0.577998	down in day18
AC007228.2	3.41161	-0.351163	0.665198	0.732869	down in day18
AC007383.2	9.18915	-0.176895	0.515789	0.83173	down in day18
AC007405.3	23.8114	-0.572424	0.393398	0.272655	down in day18
AC007493.1	4.67069	-0.0629808	0.620728	0.9531	down in day18
AC007541.1	3.23826	-1.0183	0.680143	0.257291	down in day18
AC007566.1	1.91024	-0.555347	0.712142	0.595941	down in day18
AC007611.1	3.71401	-1.28156	0.669822	0.130385	down in day18
AC007614.4	1.12681	-0.732214	0.69416	0.451235	down in day18
AC007686.3	4.1057	-0.16924	0.636336	0.870912	down in day18
AC007786.1	0.91795	-0.222009	0.45621	0.7549	down in day18
AC007906.2	5.80277	-2.4416	0.655179	0.0010234	down in day18
AC007938.4	2.34189	-0.874705	0.707103	0.365746	down in day18
AC007966.1	0.669119	-0.394549	0.642939	0.688011	down in day18
AC008013.1	1.08325	-0.290446	0.695739	0.791505	down in day18
AC008021.1	9.98989	-0.319887	0.511272	0.682163	down in day18
AC008026.2	2.80039	-0.329861	0.685438	0.757024	down in day18
AC008038.1	112.552	-0.063183	0.206662	0.850695	down in day18
AC008105.1	3.42589	-1.43778	0.683838	0.0904475	down in day18
AC008105.2	8.69477	-0.578702	0.525425	0.428633	down in day18
AC008280.3	3.05811	-0.578903	0.686406	0.560632	down in day18
AC008393.1	5.76827	-0.266291	0.585987	0.770727	down in day18
AC008403.3	4.04833	-1.07748	0.660547	0.209956	down in day18
AC008429.1	9.49469	-0.248699	0.499928	0.749841	down in day18
AC008443.1	20.6104	-0.648491	0.387237	0.196532	down in day18
AC008481.2	3.09125	-0.54694	0.676251	0.579189	down in day18
AC008556.1	2.07167	-1.07389	0.709688	0.251508	down in day18
AC008567.3	4.53702	-1.35441	0.646051	0.0916569	down in day18
AC008649.1	3.70182	-0.702659	0.662931	0.448801	down in day18
AC008738.2	0.683598	-0.774181	0.628034	0.36758	down in day18
AC008771.1	4.87901	-0.598601	0.617184	0.494148	down in day18
AC008966.1	0.921626	-0.568675	0.681621	0.564957	down in day18
AC009055.2	0.995781	-0.169609	0.693345	0.88137	down in day18
AC009139.1	3.39195	-2.01191	0.699901	0.0147737	down in day18
AC009220.1	5.16493	-0.206048	0.617131	0.83648	down in day18
AC009245.1	4.53181	-1.14045	0.655373	0.176142	down in day18
AC009407.1	6.18401	-0.598357	0.580964	0.463443	down in day18
AC009506.1	2.50796	-0.411435	0.693665	0.698652	down in day18
AC009570.1	2.49433	-0.402921	0.69831	0.707543	down in day18
AC009779.2	10.488	-0.202197	0.512717	0.804213	down in day18
AC009948.1	4.32319	-0.154015	0.632479	0.881946	down in day18
AC009955.4	19.4035	-1.77764	0.420555	0.00015756	down in day18
AC010226.1	2.37439	-0.927142	0.703594	0.328674	down in day18
AC010245.2	1.79571	-0.546534	0.710381	0.601311	down in day18
AC010335.3	0.849696	-0.0883478	0.67311	0.93832	down in day18
AC010478.1	2.5696	-0.653838	0.698489	0.512887	down in day18
AC010503.4	3.47856	-1.73557	0.687908	0.0362519	down in day18
AC010533.1	0.756439	-0.403734	0.65326	0.68553	down in day18
AC010542.5	1.60745	-0.421423	0.712172	0.699426	down in day18
AC010616.1	4.76722	-1.84313	0.659176	0.018305	down in day18
AC010894.2	2.56589	-0.326345	0.698235	0.763821	down in day18
AC010931.2	11.0049	-1.22989	0.499455	0.0416839	down in day18
AC010980.1	43.2086	-0.519404	0.27823	0.141701	down in day18
AC010980.2	16.4748	-1.99034	0.458822	0.000100194	down in day18
AC010997.5	10.1616	-0.212839	0.487111	0.780615	down in day18
AC011337.1	1.65101	-0.80105	0.712176	0.416558	down in day18
AC011447.1	89.9886	-0.123987	0.201407	0.686887	down in day18
AC011455.2	2.87717	-0.63027	0.687216	0.522552	down in day18
AC011468.1	3.0058	-0.693342	0.678473	0.466999	down in day18
AC011468.5	4.6785	-0.617098	0.642189	0.498835	down in day18
AC011472.2	5.14513	-0.869334	0.624811	0.297812	down in day18
AC011495.1	7.49364	-0.102152	0.547231	0.910636	down in day18
AC011506.1	3.13987	-1.30374	0.690309	0.136203	down in day18
AC011632.1	2.34698	-2.01115	0.712119	0.0169506	down in day18
AC011933.1	7.3161	-0.0440907	0.549031	0.963158	down in day18
AC012087.1	1.24896	-0.851718	0.694916	0.370748	down in day18
AC012181.2	1.61514	-0.759505	0.710683	0.444611	down in day18
AC012181.3	3.38725	-0.576633	0.67418	0.554091	down in day18
AC012254.2	53.3117	-0.793114	0.261158	0.00944511	down in day18
AC012313.1	3.46082	-0.0380246	0.663507	0.972321	down in day18
AC012354.1	4.86253	-2.20616	0.670525	0.00439927	down in day18
AC012653.2	1.20611	-0.505771	0.701491	0.627939	down in day18
AC013248.2	5.05098	-0.125086	0.614318	0.902316	down in day18
AC013724.1	4.11427	-2.68224	0.701764	0.000730971	down in day18
AC015522.1	2.2247	-1.12396	0.709692	0.226011	down in day18
AC015802.6	4.39221	-0.0478771	0.633003	0.965304	down in day18
AC015883.1	2.54361	-0.122218	0.693228	0.915752	down in day18
AC015912.3	8.76888	-0.703542	0.522439	0.315834	down in day18
AC015917.2	4.87719	-0.229469	0.621694	0.817934	down in day18
AC016065.1	20.9588	-0.165624	0.371546	0.775507	down in day18
AC016405.3	1.24367	-0.937041	0.701044	0.320267	down in day18
AC016582.3	1.09397	-1.24871	0.685935	0.153415	down in day18
AC016590.3	2.59152	-0.717435	0.696869	0.463657	down in day18
AC016596.1	10.6208	-0.446594	0.494154	0.530131	down in day18
AC016727.1	4.01627	-0.29237	0.638519	0.768767	down in day18
AC016739.1	78.8896	-0.603083	0.226701	0.0258336	down in day18
AC016747.1	14.608	-0.131683	0.426163	0.848963	down in day18
AC016757.1	9.55115	-0.715621	0.511805	0.294744	down in day18
AC017076.1	1.07631	-0.179729	0.683939	0.872805	down in day18
AC017100.1	3.07062	-0.144358	0.679609	0.897392	down in day18
AC017104.1	9.08952	-0.233906	0.507249	0.767327	down in day18
AC018413.1	3.34381	-0.154172	0.674307	0.889258	down in day18
AC018523.1	15.1549	-0.221822	0.712069	0.847184	down in day18
AC018638.5	26.0267	-0.156405	0.335539	0.764361	down in day18
AC018645.2	10.2743	-0.347547	0.495993	0.640319	down in day18
AC018738.1	106.034	-0.997545	0.198203	4.37701e-06	down in day18
AC018755.3	34.8902	-0.747853	0.310085	0.0467186	down in day18
AC018926.2	1.27782	-0.528559	0.707749	0.613705	down in day18
AC019181.1	2.62747	-0.571396	0.695216	0.571918	down in day18
AC020928.1	6.26924	-0.3174	0.579939	0.722145	down in day18
AC020934.1	1.39257	-0.994431	0.705897	0.29078	down in day18
AC020983.1	2.28496	-1.15905	0.708548	0.208442	down in day18
AC021054.1	3.70162	-1.4629	0.677811	0.0810627	down in day18
AC021078.1	4.88959	-0.626435	0.635604	0.485551	down in day18
AC021097.1	11.0084	-0.000254681	0.483464	0.99987	down in day18
AC022007.1	2.99307	-0.908618	0.683982	0.323729	down in day18
AC022167.2	5.02332	-0.750328	0.631287	0.387815	down in day18
AC022210.1	3.64746	-0.327542	0.691651	0.760796	down in day18
AC022382.1	10.3108	-0.559982	0.494672	0.41334	down in day18
AC022613.1	7.53764	-2.55206	0.621003	0.000249174	down in day18
AC022706.1	0.696394	-0.834805	0.647707	0.341458	down in day18
AC023024.2	3.28717	-0.499914	0.676458	0.618392	down in day18
AC023194.1	2.47631	-0.625988	0.703756	0.537633	down in day18
AC023794.3	1.05259	-0.798198	0.692464	0.403811	down in day18
AC023906.1	3.22662	-0.0884067	0.666702	0.937547	down in day18
AC023908.3	0.776703	-0.399807	0.655423	0.689754	down in day18
AC023983.2	9.40426	-0.180687	0.501367	0.82191	down in day18
AC024293.1	548.934	-0.595716	0.111166	8.65093e-07	down in day18
AC025165.5	4.56789	-0.434925	0.636243	0.649325	down in day18
AC025265.1	1.84266	-0.170177	0.710805	0.883822	down in day18
AC025284.1	0.936256	-1.03265	0.660332	0.232986	down in day18
AC025287.2	1.53488	-0.0672791	0.711958	0.956416	down in day18
AC025459.1	2.9056	-0.82362	0.691262	0.386551	down in day18
AC025857.2	1.59127	-1.18443	0.708865	0.197521	down in day18
AC026271.1	3.60441	-0.859061	0.687162	0.359658	down in day18
AC026271.4	4.78269	-0.39033	0.617094	0.67833	down in day18
AC026403.1	29.1872	-1.55928	0.708975	NA	down in day18
AC026412.1	10.3193	-0.171717	0.482399	0.824348	down in day18
AC026471.2	1.45724	-0.305829	0.71004	0.783827	down in day18
AC026688.2	1.69674	-1.66626	0.706383	0.0525867	down in day18
AC027031.2	61.4709	-0.207351	0.257912	0.581805	down in day18
AC027307.2	31.932	-0.540061	0.324594	0.199885	down in day18
AC027559.1	13.8394	-0.538771	0.450035	0.383685	down in day18
AC027682.6	9.4607	-0.306673	0.50977	0.693856	down in day18
AC034236.1	38.6829	-0.116972	0.299982	0.806917	down in day18
AC036176.1	16.232	-0.49044	0.420159	0.396849	down in day18
AC040977.1	5.30263	-0.799779	0.606941	0.328674	down in day18
AC041040.1	10.2394	-3.80512	0.658509	9.10272e-08	down in day18
AC063944.3	1.90345	-0.62788	0.709063	0.539611	down in day18
AC064799.1	3.87687	-1.3269	0.669301	0.114718	down in day18
AC067852.2	36.8345	-0.29369	0.290402	0.472242	down in day18
AC067931.2	1.83673	-0.627749	0.712182	0.541145	down in day18
AC068473.5	2.62791	-0.958784	0.699709	0.306727	down in day18
AC068547.1	13.9364	-0.831369	0.473456	0.171594	down in day18
AC068831.1	3.6424	-0.0929302	0.667745	0.934562	down in day18
AC068888.1	1.41622	-0.174344	0.710668	0.881302	down in day18
AC069213.3	5.9892	-0.78796	0.596767	0.327377	down in day18
AC069277.1	1.22479	-1.35722	0.692324	0.119523	down in day18
AC073089.1	10.4601	-0.0584058	0.496082	0.945307	down in day18
AC073321.1	5.90536	-2.47615	0.652264	0.000801375	down in day18
AC073365.1	2.1559	-1.8631	0.71052	0.0285882	down in day18
AC073410.1	2.5607	-1.30612	0.70462	0.144776	down in day18
AC073534.2	3.08416	-0.744708	0.690898	0.439725	down in day18
AC073611.1	2.32736	-1.60356	0.710764	0.0660526	down in day18
AC073621.1	65.2395	-0.854544	0.250262	0.00296951	down in day18
AC073861.1	661.064	-0.188788	0.114525	0.204419	down in day18
AC074033.1	14.6378	-0.156931	0.434378	0.821393	down in day18
AC074212.1	42.8426	-0.619867	0.281326	0.0738792	down in day18
AC078814.1	28.2811	-0.597366	0.347543	0.182781	down in day18
AC078883.3	0.790813	-0.436294	0.666736	0.665942	down in day18
AC078993.1	0.96316	-1.10695	0.673993	0.206171	down in day18
AC079140.2	32.437	-0.986987	0.327606	0.010112	down in day18
AC079250.1	4.25328	-0.185664	0.639666	0.85855	down in day18
AC079315.1	39.0232	-0.798814	0.290994	0.0208095	down in day18
AC079414.3	5.24677	-0.350575	0.612218	0.70939	down in day18
AC079766.1	3.83547	-0.229333	0.654878	0.827579	down in day18
AC079922.1	1.75433	-0.223816	0.710657	0.845745	down in day18
AC083805.3	1.25459	-0.386583	0.703056	0.720955	down in day18
AC084033.3	64.5763	-0.562922	0.236127	0.0497423	down in day18
AC087477.2	7.02527	-1.01672	0.578662	0.171303	down in day18
AC087481.3	7.68011	-0.748723	0.546102	0.30651	down in day18
AC087500.1	7.8516	-0.146222	0.549795	0.870912	down in day18
AC087623.3	2.36671	-0.204871	0.700888	0.857239	down in day18
AC087633.2	3.04675	-0.414479	0.680072	0.69007	down in day18
AC090281.1	2.042	-0.376383	0.711535	0.732371	down in day18
AC090360.1	4.15598	-0.21289	0.643014	0.837773	down in day18
AC090616.6	1.77205	-0.0119173	0.711708	0.99191	down in day18
AC090971.3	4.62279	-0.334366	0.622925	0.727897	down in day18
AC091078.1	0.725188	-0.0559072	0.651177	0.960731	down in day18
AC091133.1	2.90682	-0.363171	0.686692	0.7324	down in day18
AC091153.1	11.0489	-0.608015	0.483102	0.35556	down in day18
AC091167.3	485.904	-0.278126	0.12231	0.0634818	down in day18
AC091390.4	1.7887	-0.20818	0.712172	0.857239	down in day18
AC091429.1	0.911275	-0.184118	0.681021	0.868291	down in day18
AC091563.1	0.729385	-0.465564	0.660419	0.63799	down in day18
AC091959.3	4.592	-0.106486	0.648209	0.922063	down in day18
AC092123.1	5.0208	-0.145109	0.608188	0.884135	down in day18
AC092127.2	0.646411	-0.663194	0.599561	0.426522	down in day18
AC092128.1	5.97791	-0.851092	0.589886	0.277384	down in day18
AC092198.1	1.55796	-0.0790009	0.712135	0.949363	down in day18
AC092329.4	12.2057	-0.237475	0.456877	0.736975	down in day18
AC092597.1	3.30996	-0.117903	0.662882	0.91513	down in day18
AC092803.2	14.2443	-0.00487319	0.430303	0.994281	down in day18
AC092809.4	3.17062	-0.43438	0.675158	0.672279	down in day18
AC092865.4	17.3305	-1.17483	0.422033	0.0188533	down in day18
AC092902.2	2.70721	-0.808263	0.69223	0.396716	down in day18
AC092903.2	1.47881	-0.343278	0.711666	0.756709	down in day18
AC092958.1	15.3138	-0.438091	0.44729	0.489078	down in day18
AC093227.2	3.53615	-0.715144	0.662571	0.438949	down in day18
AC093642.2	1.24424	-0.0740055	0.706721	0.951474	down in day18
AC093663.2	7.17929	-0.102493	0.547927	0.910616	down in day18
AC093673.1	31.3933	-0.490525	0.319937	0.24408	down in day18
AC093673.2	1.72479	-0.0179568	0.712142	0.98752	down in day18
AC093702.1	3.21503	-0.922023	0.687528	0.318301	down in day18
AC097103.2	5.0064	-0.790408	0.634637	0.361834	down in day18
AC097359.2	5.1575	-1.26185	0.626427	0.107777	down in day18
AC097468.3	3.00652	-0.139296	0.685324	0.902449	down in day18
AC097638.1	2.37699	-0.242986	0.698921	0.829001	down in day18
AC097724.1	3.42354	-0.418774	0.676772	0.685185	down in day18
AC098487.1	12.9338	-0.426822	0.458359	0.515774	down in day18
AC098583.1	1.95474	-0.638561	0.710068	0.532433	down in day18
AC098591.2	1.40842	-0.242525	0.709184	0.83214	down in day18
AC098829.1	4.40017	-0.215367	0.655149	0.838787	down in day18
AC098864.1	8.03397	-0.0823899	0.528478	0.926316	down in day18
AC098935.1	7.1531	-0.72505	0.554486	0.333483	down in day18
AC099343.2	1.24807	-0.190093	0.701912	0.868165	down in day18
AC099489.1	3.49838	-0.264875	0.656991	0.79904	down in day18
AC099521.2	2.07145	-0.734	0.706346	0.458546	down in day18
AC099789.1	21.2646	-0.404079	0.375361	0.440619	down in day18
AC099791.2	9.97366	-0.303274	0.495753	0.688846	down in day18
AC100793.2	5.63074	-0.395553	0.60114	0.663747	down in day18
AC100803.2	7.49192	-0.622737	0.560519	0.423854	down in day18
AC100810.1	23.0119	-0.731784	0.364763	0.109496	down in day18
AC100847.1	2.79627	-0.289461	0.683578	0.787977	down in day18
AC102953.2	16.1851	-0.0942461	0.415757	0.889765	down in day18
AC103702.1	1.12277	-0.433875	0.691145	0.68103	down in day18
AC103702.2	10.4044	-1.12966	0.501906	0.066744	down in day18
AC103736.1	5.79559	-1.30861	0.613378	0.0851402	down in day18
AC104041.1	14.684	-0.978368	0.447087	0.0762522	down in day18
AC104117.2	0.711079	-0.0424204	0.649527	0.968928	down in day18
AC104316.2	4.33477	-0.76485	0.63779	0.38286	down in day18
AC104461.1	5.50877	-0.354456	0.62304	0.711214	down in day18
AC104581.1	7.24938	-0.279888	0.560947	0.749103	down in day18
AC104619.1	1.98593	-0.582903	0.712028	0.573454	down in day18
AC104619.3	4.25837	-0.484547	0.65068	0.615017	down in day18
AC104695.2	1.31921	-0.925603	0.705142	0.331171	down in day18
AC104794.2	3.32068	-0.607463	0.667894	0.527175	down in day18
AC105202.1	3.12289	-2.37425	0.708899	0.00366579	down in day18
AC105339.1	1.10633	-0.303403	0.696512	0.781506	down in day18
AC105942.1	11.9575	-0.679657	0.469281	0.275176	down in day18
AC106800.1	2.31721	-0.328403	0.704462	0.764361	down in day18
AC106820.4	5.78275	-0.414813	0.592461	0.640611	down in day18
AC106869.1	8.69849	-0.716862	0.527871	0.311394	down in day18
AC106886.3	5.42083	-0.767204	0.608262	0.35446	down in day18
AC106897.1	19.4136	-0.690131	0.395032	0.174315	down in day18
AC106900.2	0.832347	-0.89163	0.644013	0.300719	down in day18
AC107068.1	4.26082	-0.39473	0.639594	0.685913	down in day18
AC107294.1	3.34073	-0.365247	0.667023	0.722061	down in day18
AC107294.2	3.64157	-1.75734	0.685842	0.0330999	down in day18
AC107294.3	1.86951	-1.35991	0.71211	0.131104	down in day18
AC107464.3	10.4888	-0.161933	0.485542	0.836611	down in day18
AC107956.1	11.4456	-0.509049	0.496266	0.465756	down in day18
AC108134.4	1.92477	-0.0528703	0.710553	0.965566	down in day18
AC108161.1	4.54335	-0.499788	0.627161	0.586289	down in day18
AC108448.1	1.82907	-0.575123	0.711125	0.579189	down in day18
AC108673.3	9.1683	-0.0203144	0.505184	0.980993	down in day18
AC112184.1	1.29062	-0.495478	0.706663	0.640063	down in day18
AC112487.1	1.8165	-0.919553	0.712177	0.340523	down in day18
AC113349.2	3.20217	-0.760671	0.677133	0.417289	down in day18
AC113398.1	3.33767	-0.798312	0.676423	0.391572	down in day18
AC113935.1	6.58614	-0.149626	0.574537	0.873492	down in day18
AC114490.1	3.24354	-0.107225	0.669258	0.924246	down in day18
AC114803.1	19.7541	-1.10184	0.396258	0.0189827	down in day18
AC115223.1	19.2284	-0.0277438	0.39408	0.966935	down in day18
AC116565.2	0.87908	-0.207146	0.671681	0.849285	down in day18
AC116618.1	1.69254	-1.24721	0.710956	0.172147	down in day18
AC117498.2	1.79571	-0.546534	0.710381	0.601311	down in day18
AC120036.1	4.57406	-1.32671	0.641886	0.0971316	down in day18
AC124066.1	17.7035	-1.37477	0.447142	0.00846989	down in day18
AC125257.1	37.5803	-0.540924	0.313573	0.180666	down in day18
AC125807.1	5.0399	-0.10064	0.611832	0.922014	down in day18
AC126175.1	1.55007	-0.65663	0.709942	0.518701	down in day18
AC126615.1	1.3985	-0.678771	0.708251	0.500115	down in day18
AC127070.1	5.58213	-0.694419	0.601614	0.403109	down in day18
AC127537.3	2.59962	-0.73283	0.693999	0.450751	down in day18
AC129507.4	6.5541	-0.936239	0.583552	0.218767	down in day18
AC130371.2	9.55215	-0.180192	0.51187	0.826758	down in day18
AC131159.2	1.1643	-0.821733	0.696296	0.391572	down in day18
AC132872.1	6.79603	-0.00439269	0.557578	0.996044	down in day18
AC132872.4	1.68798	-0.458592	0.711477	0.671565	down in day18
AC133065.5	1.70606	-0.407176	0.712163	0.709621	down in day18
AC133528.1	2.12804	-0.828591	0.708703	0.396111	down in day18
AC135048.1	1.09015	-0.500008	0.513202	0.491691	down in day18
AC135721.1	2.34014	-0.129762	0.710387	0.912588	down in day18
AC136475.5	5.41703	-1.22751	0.642256	0.13076	down in day18
AC137630.4	8.08787	-0.0349449	0.53213	0.968795	down in day18
AC138123.1	5.63333	-0.190243	0.58834	0.841589	down in day18
AC138207.2	14.5003	-0.212003	0.442002	0.757849	down in day18
AC138207.8	1.75736	-0.575296	0.711571	0.579347	down in day18
AC139769.1	3.90646	-0.681945	0.652303	0.455342	down in day18
AC139795.2	5.8514	-0.243424	0.592815	0.795492	down in day18
AC144530.1	3.44802	-1.70204	0.692084	0.0419215	down in day18
AC145343.1	0.994618	-0.239901	0.687202	0.828261	down in day18
AC147067.1	5.23846	-0.93919	0.614264	0.245524	down in day18
AC156455.1	8.02205	-0.650777	0.534459	0.374371	down in day18
AC233723.1	6.95311	-0.177348	0.560801	0.844947	down in day18
AC239803.2	2.51193	-0.372451	0.695903	0.728934	down in day18
AC243773.2	2.31346	-0.632286	0.709261	0.53676	down in day18
AC243964.3	29.4506	-0.351537	0.324884	0.437518	down in day18
AC245102.2	1.81953	-1.34327	0.71192	0.136664	down in day18
AC245297.3	9.83609	-0.608067	0.508435	0.384265	down in day18
AC246787.1	30.0129	-0.35597	0.334529	0.446903	down in day18
AC254562.3	2.0394	-0.674971	0.711178	0.505377	down in day18
ACAA2	184.976	-0.238315	0.150082	0.224413	down in day18
ACACA	73.5266	-0.104123	0.225495	0.766969	down in day18
ACACB	24.3576	-0.0344384	0.349254	0.95477	down in day18
ACADS	62.2545	-0.134443	0.239122	0.714574	down in day18
ACADVL	895.438	-0.328805	0.10316	0.00602707	down in day18
ACAN	5.71545	-2.3881	0.65602	0.00138538	down in day18
ACAT1	9.53208	-0.778667	0.520615	0.257788	down in day18
ACBD4	37.1508	-0.366912	0.314333	0.396849	down in day18
ACD	200.641	-0.186832	0.148598	0.356185	down in day18
ACE	3.06897	-0.18688	0.676168	0.865498	down in day18
ACER3	3.76017	-1.30411	0.666237	0.120144	down in day18
ACHE	27.3752	-0.307145	0.333796	0.521278	down in day18
ACO1	78.578	-0.468644	0.215741	0.0788742	down in day18
ACO2	341.295	-0.538921	0.134065	0.000349076	down in day18
ACOT11	6.56211	-0.514586	0.568563	0.529497	down in day18
ACOT13	84.2154	-0.69004	0.211774	0.0048597	down in day18
ACOT2	22.8884	-0.538176	0.376186	0.282003	down in day18
ACOT4	2.13484	-0.378292	0.708941	0.730007	down in day18
ACOT9	30.1169	-0.0888375	0.317877	0.864116	down in day18
ACOX1	92.257	-0.424924	0.200957	0.0884555	down in day18
ACOX2	10.5224	-1.88555	0.530951	0.00188356	down in day18
ACOX3	48.9191	-0.190943	0.256279	0.614812	down in day18
ACP2	104.825	-0.0621102	0.206971	0.853519	down in day18
ACP5	4.59655	-0.917531	0.628837	0.271184	down in day18
ACP6	42.4126	-0.1618	0.281521	0.708416	down in day18
ACPP	1.70702	-1.69287	0.707214	0.048702	down in day18
ACRBP	4.6724	-0.0914173	0.628157	0.93178	down in day18
ACSBG1	1.16378	-0.328642	0.702431	0.763723	down in day18
ACSF2	81.3242	-0.572882	0.224635	0.0340589	down in day18
ACSL1	3.83576	-0.484666	0.668986	0.626277	down in day18
ACSL5	2.68681	-2.07555	0.712179	0.0132669	down in day18
ACSM1	2.7253	-0.869936	0.694447	0.358276	down in day18
ACSS1	11.1262	-1.20584	0.502424	0.0480127	down in day18
ACSS2	74.0901	-0.170696	0.221669	0.600964	down in day18
ACSS3	4.91524	-0.918389	0.644443	0.284181	down in day18
ACTA2	27.5838	-0.680268	0.339518	0.110077	down in day18
ACTG1	5992.23	-0.0526168	0.118404	0.776213	down in day18
ACTG2	2.29436	-0.61155	0.704541	0.548446	down in day18
ACTN1	204.449	-0.402286	0.146352	0.0206261	down in day18
ACTN2	1.85332	-0.595135	0.71218	0.564404	down in day18
ACTN4	471.422	-0.0019822	0.119002	0.99191	down in day18
ACTR1B	324.677	-0.691538	0.139642	6.44125e-06	down in day18
ACTR8	46.3451	-0.27406	0.262884	0.457015	down in day18
ACVR1	18.9651	-0.697782	0.392077	0.164236	down in day18
ACVR2A	3.72462	-0.395125	0.66571	0.698367	down in day18
ACVRL1	4.18679	-1.08886	0.663683	0.20672	down in day18
ADA2	46.4867	-0.961872	0.274805	0.0022427	down in day18
ADAM10	5.71401	-0.24807	0.585826	0.787977	down in day18
ADAM12	2.07637	-0.514765	0.708083	0.624984	down in day18
ADAM17	219.997	-0.293625	0.145375	0.106598	down in day18
ADAM19	28.7125	-0.52833	0.334121	0.226786	down in day18
ADAM28	1.26732	-0.0910439	0.709821	0.940105	down in day18
ADAM33	19.5033	-1.40227	0.420015	0.00379058	down in day18
ADAMTS10	43.375	-0.0469109	0.287198	0.922592	down in day18
ADAMTS12	9.87701	-0.253473	0.505733	0.748071	down in day18
ADAMTS13	27.3422	-0.104984	0.336338	0.846964	down in day18
ADAMTS14	4.77473	-0.370881	0.62644	0.699426	down in day18
ADAMTS15	17.8586	-1.37582	0.42781	0.00553701	down in day18
ADAMTS17	1.77511	-0.55125	0.711178	0.598514	down in day18
ADAMTS18	17.881	-2.60386	0.484684	8.07264e-07	down in day18
ADAMTS4	2.7669	-1.46278	0.702669	0.0943909	down in day18
ADAMTS6	4.39576	-0.485027	0.629478	0.600792	down in day18
ADAMTSL1	5.60124	-1.39148	0.617096	0.0662279	down in day18
ADAMTSL3	5.63655	-3.07557	0.688085	5.79329e-05	down in day18
ADAMTSL4	6.46756	-1.28426	0.597366	0.0823833	down in day18
ADAMTSL5	2.59905	-1.34205	0.706414	0.133583	down in day18
ADAP1	29.4531	-0.687393	0.328814	0.0927722	down in day18
ADAP2	4.03365	-1.65418	0.678923	0.044164	down in day18
ADAR	299.3	-0.231592	0.130354	0.165211	down in day18
ADARB1	18.5339	-0.430515	0.420084	0.465806	down in day18
ADCK1	31.6462	-0.84705	0.329926	0.0327224	down in day18
ADCK2	31.785	-0.0884557	0.31777	0.864684	down in day18
ADCY1	11.7491	-0.441165	0.524342	0.561599	down in day18
ADCY10P1	1.29453	-0.162036	0.705719	0.888683	down in day18
ADCY3	34.9327	-0.159625	0.295711	0.726254	down in day18
ADCY5	34.6795	-0.592231	0.310267	0.131282	down in day18
ADCY6	133.983	-0.168098	0.172258	0.49111	down in day18
ADCY7	12.4298	-1.38187	0.481259	0.0149028	down in day18
ADCY8	3.32923	-1.12191	0.674856	0.200238	down in day18
ADCY9	28.2861	-0.122646	0.325793	0.814263	down in day18
ADD3-AS1	1.44386	-1.04003	0.70802	0.2675	down in day18
ADGRB1	78.7448	-0.393653	0.227275	0.1785	down in day18
ADGRB2	215.271	-0.262142	0.153528	0.186078	down in day18
ADGRB3	0.8369	-0.130767	0.676165	0.907324	down in day18
ADGRD1	8.90512	-1.14399	0.531352	0.0818431	down in day18
ADGRF4	1.10389	-0.777116	0.685367	0.412697	down in day18
[truncated: 13,393 more rows]

## Sheet: Day 30 3uM CHIR and 12 uM CHIR
Gene Name	baseMean	log2FoldChange	lfcSE	padj
T	396.818	12.0602	1.20937	1.88e-21		#This list corresponds to data used in Figure 9
DEFA5	223.274	10.2681	1.20024	6.32e-16
TRDJ3	62.1537	9.38573	1.22378	6.76e-13
C3orf36	42.7358	8.84826	1.23156	2.2e-11
AC004080.1	250.902	7.95594	0.647993	2.53e-32
TRDC	2874.37	7.94214	0.850325	7.18e-19
AC011747.1	38.9976	7.74291	1.22537	6.39e-09
EVX1-AS	216.101	7.72912	1.30917	7.38e-08
DKK4	68.8146	7.67016	1.05644	1.3e-11
CDX1	990.187	7.51446	0.318071	4.56e-119
LINC02413	152.299	7.49635	0.684209	8e-26
LINC01241	16.6842	7.48789	1.27392	8.5e-08
CDX2	60.4015	7.4844	1.07173	8.74e-11
HOXD1	31.3294	7.43071	1.23634	4.03e-08
AC004690.2	13.142	7.14245	1.29053	5.47e-07
BSX	43.0635	7.00169	1.1169	8.68e-09
EVX1	770.738	6.98442	0.377122	2.53e-73
CYP4F34P	11.4192	6.94451	1.3088	1.78e-06
MUCL1	624.409	6.81477	0.766343	3.74e-17
AC091429.1	10.3971	6.81273	1.36181	7.88e-06
PGC	83.9521	6.62729	0.698729	1.87e-19
SLCO2A1	844.172	6.48744	0.365252	2.31e-67
AL592148.2	15.2032	6.37591	1.27273	7.61e-06
AC084346.1	67.6596	6.31458	0.73471	4.57e-16
LINC01777	14.3447	6.29818	1.28882	1.36e-05
FASLG	7.22673	6.28501	1.37262	5.48e-05
AC078955.1	6.68147	6.16818	1.38106	8.89e-05
AC068051.1	12.9169	6.13129	1.31437	3.76e-05
AL161636.2	6.09461	6.03974	1.40646	0.000179804
CYP17A1	11.9649	6.02359	1.29372	3.92e-05
HAND2-AS1	11.9019	6.01743	1.29669	4.19e-05
BOLA2B	5.89043	5.98495	1.42697	0.000268451
PLEK	180.056	5.96526	0.412592	9.96e-45
LINC01793	31.9379	5.9625	0.911881	1.61e-09
SLC9A2	52.9375	5.95639	0.705661	1.61e-15
AC090579.1	20.9736	5.93512	1.13122	2.39e-06
FGF20	59.7574	5.87483	0.662477	4.57e-17
AC112236.1	10.6079	5.85402	1.31766	9.81e-05
FGF3	66.3045	5.80654	0.656682	5.69e-17
AC011239.2	47.4439	5.7973	0.719596	3.54e-14
AC139720.2	5.141	5.79365	1.44033	0.000531499
MYH7B	548.335	5.78046	0.383772	1.43e-48
CST1	65.5401	5.76532	0.638554	1.15e-17
TRDJ1	5.05114	5.75688	1.45284	0.000666594
AC018541.1	109.345	5.73832	0.478215	6.55e-31
MIR205HG	9.16733	5.63928	1.33373	0.000234241
ADRB3	50.1128	5.60271	0.671224	3.47e-15
MIXL1	717.214	5.57	0.263769	2.97e-95
AC090124.1	4.41218	5.56913	1.47364	0.00131293
LINC00237	31.6295	5.51752	0.807292	2.33e-10
SYK	2172.85	5.51382	0.67981	2.31e-14
LINC01108	4.12399	5.46901	1.49058	0.00193486
HTR1D	128.432	5.45253	0.418487	2.24e-36
HAGLR	149.121	5.44422	0.412433	2.53e-37
AL136099.1	14.7491	5.41677	1.13042	2.11e-05
ACOT12	7.66303	5.37776	1.36256	0.000706485
IZUMO1	207.575	5.3729	0.343253	1.94e-52
SYNPR-AS1	3.80511	5.36123	1.57533	0.00470571
AC010880.1	3.7417	5.33201	1.52257	0.0033919
FGF17	1008.93	5.30534	0.267389	4.01e-84
DNAJC5B	7.20684	5.28838	1.48301	0.00274155
TRDD3	7.18603	5.28525	1.37071	0.000992007
PARVG	26.1325	5.23995	0.814917	3.18e-09
C1orf64	13.0208	5.23418	1.1876	0.000113595
OLR1	25.7508	5.22777	0.824976	5.75e-09
MTHFD2P1	284.392	5.19016	0.336853	8.4e-51
SLC4A1	49.5066	5.17242	0.605615	7.09e-16
CD226	343.885	5.16559	0.316624	5.94e-57
SLC11A1	36.2772	5.13843	0.702195	8.73e-12
FGF19	130.621	5.11295	0.397132	1.59e-35
AL031058.1	319.909	5.10349	0.322954	1.94e-53
FUT1	857.058	5.07169	0.240987	1.08e-94
TRGC1	6.14862	5.0549	1.42278	0.00286302
LINC02178	230.885	5.05438	0.29885	3.52e-61
SDR42E1	3.08133	5.05294	1.58239	0.00901376
RPS6P12	3.07044	5.04918	1.66341	0.0143418
ALLC	131.549	5.03687	0.39844	2.97e-34
HTR1F	90.2719	5.02395	0.479498	1.22e-23
AJAP1	3041.45	5.00675	0.315935	1.01e-53
ZAP70	5916.2	5.00011	0.369988	4.18e-39
ECEL1P2	2.97087	4.99659	1.62204	0.0125449
HHIPL2	711.981	4.97528	0.234227	2.84e-96
AC018467.1	2.85071	4.94649	1.66378	0.0170636
NACAP3	2.84526	4.93001	1.61825	0.0138947
TRDJ2	5.62962	4.92955	1.43715	0.00431653
HYAL4	5.58176	4.90447	1.40318	0.00347404
CD5	46.4597	4.89655	0.575921	9.77e-16
AC130469.2	2.7671	4.89614	1.64857	0.0172098
LINC01254	2.72509	4.87858	1.63367	0.0164805
AC011747.2	5.45169	4.87234	1.41627	0.00417418
SLC16A11	90.7482	4.86221	0.984378	1.07e-05
PTGDR2	81.1115	4.85953	0.465867	1.94e-23
SETP4	2.70369	4.85422	1.64772	0.0183479
KRT74	2.65664	4.83314	1.6412	0.018403
AP000777.2	2.67218	4.82813	1.76221	0.0313113
LINC01814	68.6016	4.82745	0.471079	1.22e-22
AC141928.1	1002.1	4.82433	0.247052	1.37e-81
SLC26A4-AS1	2.63564	4.82402	1.65124	0.019642
AC007906.1	2.58353	4.79985	1.65056	0.0203615
FGL2	815.417	4.79146	0.272053	3.04e-66
ZNF831	9.48307	4.76899	1.19531	0.000600811
JCHAIN	5.07424	4.7644	1.46045	0.00730151
LINC00538	2.51002	4.74888	1.67147	0.0242576
CDH26	249.343	4.72356	0.298364	1.26e-53
AC084346.2	4.92762	4.72021	1.45092	0.00750712
AL592043.1	2.45751	4.70921	1.77783	0.039387
CCL7	2.42096	4.70651	1.68639	0.0275125
ASCL2	39.4531	4.68756	0.688749	2.83e-10
AC023794.2	22.587	4.68662	0.773208	3.03e-08
TRGC2	2.37391	4.68282	1.72048	0.032828
AC138123.2	22.4648	4.67369	0.772546	3.23e-08
ADRA2C	2158.98	4.67154	0.269741	4.05e-64
TGM6	2.3428	4.66616	1.72878	0.0346865
VWA2	131.633	4.65582	0.386965	4.51e-31
RASSF6	65.7838	4.65286	0.499997	9.79e-19
SGCZ	8.7896	4.64939	1.19944	0.000920342
AL049651.2	2.30545	4.63129	1.72248	0.0355342
TMEM252	2.27475	4.62896	1.81484	0.0497219
ZBED2	4.53424	4.59494	1.45281	0.009858
Z83820.1	8.44466	4.59481	1.19381	0.00101781
AC092017.4	4.52919	4.59329	1.45036	0.00974221
TRAJ32	2.23234	4.59246	1.74329	0.0407817
AL158210.1	2.22729	4.58944	1.7235	0.037992
AL359915.1	45.9252	4.56276	0.533788	6.71e-16
NPSR1	4.41348	4.5555	1.4633	0.0114279
TBX4	61.325	4.54329	0.519977	1.38e-16
AC010627.1	8.16153	4.54208	1.19767	0.00125106
GRM7-AS1	2.16389	4.53746	1.76416	0.047292
AC243772.3	2.15883	4.53379	1.73024	0.0421554
AC112492.2	4.30867	4.52166	1.54532	0.0194016
NPNT	224.367	4.5171	0.310578	2.96e-45
LINC00299	7.89515	4.49305	1.22344	0.00191268
SLC18A2	96.6365	4.46446	0.387452	1.66e-28
SPOCK1	4968.74	4.45788	0.259767	5.86e-63
DEFA6	11.4556	4.44585	1.0355	0.000180371
NUDT9P1	15.0546	4.42561	0.862505	4.21e-06
AC007277.1	264.933	4.42533	0.253638	4.82e-65
TTC29	613.513	4.41798	0.251023	3.52e-66
AMZ1	18.5729	4.41161	0.787233	3.76e-07
MEI1	4.00533	4.41124	1.48842	0.0174796
OR13A1	3.94678	4.38674	1.48172	0.0176181
AMPD1	3.92638	4.3848	1.60538	0.0320157
RPL7P20	46.7184	4.36563	0.549577	8.45e-14
LARGE2	367.256	4.36035	0.375208	5.47e-29
DKK1	17341.7	4.3301	0.296115	9.75e-46
FLJ12825	664.971	4.31935	1.38667	0.0113734
HOXC5	28.3375	4.31872	1.60594	0.0355081
AL031119.1	6.82545	4.29407	1.25887	0.00458647
LHX4	68.672	4.28184	0.410975	2.18e-23
PLA2G2A	10.187	4.26809	1.10641	0.000986449
AL162726.3	13.4506	4.25917	0.889737	2.16e-05
AC120057.1	3.60163	4.24448	1.51323	0.026623
CD8B2	111.067	4.24316	0.344979	1.96e-32
CPN2	3.57578	4.24171	1.57586	0.0353199
C5orf66	117.678	4.23917	0.345339	2.58e-32
DPEP1	744.274	4.23317	0.258915	3.6e-57
NME8	3.53863	4.2237	1.52243	0.0286395
ECEL1P1	3.54447	4.22309	1.63524	0.0461356
DYSF	718.018	4.21524	0.213337	1.81e-83
CYP4F29P	6.49506	4.19525	1.29503	0.00783296
AC009336.1	3.50692	4.19341	1.51989	0.0298342
PKD2L1	1311.58	4.1913	0.178672	1.17e-117
TCEA3	142.34	4.17609	0.338235	1.13e-32
AC005699.1	3.43402	4.17243	1.53587	0.0332647
SH2D4A	170.237	4.16438	0.361639	1.79e-28
LINC02242	6.34844	4.16003	1.28205	0.00770709
LINC01597	3.36596	4.14835	1.5354	0.0344711
PPIAP14	6.41143	4.1372	1.34893	0.0130663
HAO2	6.17557	4.13493	1.24639	0.00616348
AC073133.2	3.3603	4.12609	1.53162	0.0351118
PRKG1-AS1	207.942	4.12216	0.33838	7.98e-32
AC106738.2	12.3447	4.11732	0.911123	7.08e-05
PRKCQ	520.647	4.11447	0.316256	2.84e-36
CH25H	102.147	4.09864	0.364427	3.55e-27
RHBG	57.9843	4.09401	0.46104	4.15e-17
ZNF506	5.89186	4.09357	1.33994	0.0135497
DSP	6908.33	4.0901	0.311222	5.26e-37
DMBT1	57.3027	4.07922	0.457964	3.29e-17
ENPP3	206.478	4.0752	0.29641	1.83e-40
TMEM61	5.95039	4.07447	1.28424	0.00959637
ISM1	866.882	4.07038	0.270007	1.2e-48
RASGRP3	243.629	4.03721	0.264359	6.17e-50
LEPR	1007.25	4.02984	0.246369	3.33e-57
ENTHD1	14.7479	4.01379	0.826882	1.58e-05
HRAT92	20.122	4.01343	0.70742	2.57e-07
AC012507.2	3.08283	4.01114	1.55393	0.0462633
LINC01967	3.08283	4.01114	1.55393	0.0462633
NALCN-AS1	14.4389	4.01086	0.805879	8.9e-06
GABRA5	639.209	4.01085	0.295994	2.6e-39
AC093627.1	3.07252	4.00046	1.56578	0.049249
HOXD3	5.53196	3.98438	1.33655	0.0167295
LINC01780	42.4475	3.97879	0.498476	6.22e-14
NDNF	391.953	3.9778	0.393407	4.8e-22
LMNTD1	55.0663	3.94316	0.432131	4.94e-18
CRYBB1	354.587	3.91923	0.232858	1.35e-60
AC007493.1	128.444	3.90958	0.327583	1.41e-30
SFN	13.0275	3.89509	1.06984	0.00212546
SP7	328.536	3.89202	0.35445	6.16e-26
KCNQ1-AS1	10.6073	3.88584	0.970607	0.00056976
AC108868.2	5.21711	3.85799	1.30645	0.0179957
TRH	1122.57	3.84139	0.316282	1.21e-31
ADAMTSL2	826.58	3.82706	0.315896	1.68e-31
TUBB1	5.16945	3.82091	1.28169	0.0167295
TMC2	7.41321	3.7987	1.07434	0.00302711
LRCOL1	45.852	3.7884	0.552702	2.05e-10
FOXL2NB	37.2596	3.76889	0.519472	1.35e-11
SPRY4-IT1	14.5923	3.75635	0.767409	1.32e-05
AC087857.1	9.61495	3.74468	0.944232	0.000658446
AL513314.2	52.6931	3.73689	0.477924	2.17e-13
AC089987.1	31.1227	3.73681	0.532961	7.22e-11
HAND2	31.3441	3.73124	0.554845	4.83e-10
AC011287.2	7.15633	3.72807	1.08045	0.00404205
GSG1L2	26.6299	3.72191	0.58869	6.26e-09
GAD1	1258.74	3.71819	0.355572	1.5e-23
DISC1FP1	21.1798	3.69688	0.680624	9.32e-07
RASIP1	285.098	3.68058	0.318552	1.18e-28
NFAM1	227.696	3.68019	0.328034	4.83e-27
MYADML2	87.9988	3.68018	0.374177	7.04e-21
AC003986.3	6.9368	3.67718	1.07265	0.00434053
CCR9	4.62945	3.67159	1.3043	0.025962
PPP1R1B	156.195	3.66489	0.342919	1.36e-24
HOXC4	316.299	3.66213	0.400357	4.06e-18
PRSS22	4.51454	3.65862	1.31623	0.0282645
AC016405.3	4.55209	3.65593	1.37811	0.0389839
PROX1-AS1	100.087	3.64867	0.328782	1.82e-26
AC241377.2	31.5642	3.63768	0.518739	7.17e-11
SP6	2877.66	3.63043	0.276617	6.55e-37
CTSZ	1770.67	3.59312	0.187423	1.25e-78
TFCP2L1	204.621	3.59026	0.259401	5.18e-41
WNT6	53.0029	3.58725	0.587294	2.3e-08
AC087258.1	4.34672	3.58214	1.32781	0.0347937
GLIS1	146.496	3.56775	0.489162	1.03e-11
GRIN3A	321.804	3.54033	1.34685	0.0413676
AC009560.1	18.9961	3.53778	0.655017	1.09e-06
AC021752.1	4.15831	3.53408	1.34197	0.0408664
AC087379.2	8.58959	3.52973	0.967532	0.00207506
SMPD5	27.815	3.52846	0.685337	3.87e-06
TMEM45B	12.6108	3.52696	0.780356	7.06e-05
CACNA2D4	77.6991	3.52474	0.390454	1.16e-17
TRPC3	194.002	3.52004	0.813651	0.000157863
ERVH48-1	28.8713	3.51832	0.565339	1.15e-08
MYO3B	108.29	3.51052	0.335779	1.53e-23
MATN3	91.2498	3.49395	0.351257	2.39e-21
CEBPD	314.66	3.47986	0.423233	9.52e-15
GABRG3	425.308	3.45826	0.408328	1.28e-15
CA4	158.575	3.4435	0.39723	2.47e-16
MLXIPL	66.0127	3.44238	0.429214	4.67e-14
AC015468.3	4.07427	3.43944	1.34765	0.0495667
SMUG1-AS1	13.8432	3.43785	0.741595	4.28e-05
GALR1	15.6552	3.42698	0.73851	4.2e-05
DMRT2	164.661	3.40486	0.280215	1.15e-31
NOTUM	19200.9	3.40459	0.312481	1.51e-25
C9orf153	7.65425	3.39895	1.02782	0.00635678
MYO1D	1635.12	3.39617	0.295791	2.61e-28
TRAC	90.4147	3.37401	0.34909	3.49e-20
TWIST2	590.33	3.36903	0.265417	1.55e-34
TAGAP	64.1191	3.36423	0.402581	3.22e-15
GBP1P1	15.2866	3.35257	0.698342	2.03e-05
PYGL	4089.42	3.35165	0.205269	4.94e-57
ACAP1	66.0245	3.35119	0.374949	2.54e-17
AP005271.1	12.8252	3.34772	0.784755	0.000201296
HPD	33.7078	3.32999	0.561963	6.52e-08
ZBTB32	9.0817	3.32347	0.928309	0.00261914
LINC02378	12.9213	3.32084	0.812364	0.000410033
AC090340.1	22.2281	3.31933	0.573271	1.38e-07
EDAR	306.728	3.31902	0.279029	2.25e-30
AP003390.1	33.3086	3.3148	0.500232	9.11e-10
SP9	39.9052	3.3145	0.509191	1.93e-09
AL356275.1	5.53709	3.30985	1.11876	0.0177232
CES1	125.177	3.30637	0.290226	7.13e-28
IL1R1	980.343	3.30303	0.23236	2.82e-43
SEC14L4	12.6961	3.29389	0.76445	0.000169639
DLX4	112.262	3.28409	0.328443	1.45e-21
THBD	468.834	3.27028	0.28657	5.75e-28
GLRA3	5.40058	3.269	1.14644	0.0236237
AC137932.2	15.726	3.26078	0.688649	2.74e-05
SLC38A8	26.8457	3.24606	0.618173	2.34e-06
UGT8	324.802	3.21212	0.351845	4.76e-18
APCDD1	27562.9	3.20837	0.373556	4.81e-16
CHMP4C	265.383	3.20363	0.311339	8.14e-23
ATP10A	151.611	3.19524	0.288163	1.99e-26
ABHD12B	1116.76	3.17965	0.302782	9.59e-24
POMC	13.2217	3.17792	0.815991	0.000859986
GPR12	137.407	3.17789	0.46563	2.49e-10
PPP1R16B	649.603	3.17147	0.188577	1.61e-60
KCNC2	223.421	3.16496	0.42505	3.46e-12
NIPAL4	8.2963	3.16425	0.922002	0.00429004
AF131215.7	5.06029	3.16396	1.14011	0.0285878
C16orf89	5.00899	3.15837	1.21137	0.0435151
CALHM1	8.40694	3.1534	0.936668	0.00528488
FAM83F	70.46	3.14591	0.362565	2.31e-16
SLC6A7	41.7315	3.14131	0.520723	3.54e-08
GZMH	9.99051	3.13839	0.819396	0.00108941
PRB3	8.21912	3.12546	0.916792	0.00461583
PDP1	2660.93	3.1172	0.203114	1.98e-50
KY	44.9131	3.11047	0.420795	5.11e-12
ASGR2	19.2409	3.10945	0.595208	2.67e-06
ETNPPL	35.6824	3.10356	0.499507	1.22e-08
ST8SIA4	365.187	3.09694	0.333036	1.04e-18
MCOLN3	70.5155	3.09434	0.390538	9.83e-14
FAM105A	876.329	3.09412	0.227637	1.51e-39
GOLGA6L17P	16.0363	3.08689	0.841917	0.00194916
ANKRD34B	8.15065	3.08569	0.925157	0.00584201
CMKLR1	788.757	3.07508	0.644262	2.29e-05
AC026704.1	4.8258	3.06603	1.1782	0.0440249
GRP	33.9023	3.05581	0.498497	2.02e-08
AC109464.3	4.66731	3.05523	1.18189	0.0458827
CYP24A1	30.4317	3.05255	0.593261	3.93e-06
PITX1	698.901	3.04904	0.324155	3.91e-19
CCL18	87.578	3.0378	0.312981	2.41e-20
GLB1L3	27.803	3.02789	0.502823	3.77e-08
TNS4	7.68417	3.02277	0.927955	0.00741291
AC107884.1	59.4047	3.0211	0.365128	6.27e-15
FOXL2	18.1471	3.0025	0.596395	6.77e-06
GIP	31.185	3.00038	0.551616	8.96e-07
TMEM51-AS1	250.065	2.99521	0.263477	9.3e-28
TTPA	148.255	2.9926	0.308267	2.37e-20
SLC20A2	4761.62	2.99208	0.153092	1.1e-81
AC090739.1	14.8928	2.99053	0.70126	0.000202407
PTH	10.3891	2.96777	0.78286	0.00125811
ACVR1C	36.6344	2.96744	0.452878	1.47e-09
AC109462.4	5.87949	2.96574	1.05233	0.0257444
EMB	470.664	2.96246	0.258494	3.31e-28
LINC01305	20.4762	2.96098	0.56969	3.04e-06
AKAIN1	14.6741	2.95848	0.658243	7.86e-05
MPIG6B	5.84293	2.95836	1.02764	0.0219465
AL391261.2	13.0075	2.9544	0.75639	0.000823265
ARSJ	425.45	2.94464	0.639797	4.95e-05
DLX3	629.563	2.93974	0.308105	1.11e-19
SLC7A7	248.95	2.93964	0.241021	6.74e-32
CACNA1I	333.755	2.93832	0.334952	1.03e-16
CD8B	112.196	2.93085	0.32363	9.1e-18
CRYBA1	100.625	2.9287	0.319907	3.82e-18
LIX1	1955.28	2.92648	0.306645	1.09e-19
AC004453.2	7.06948	2.92641	0.983937	0.0170192
NBPF13P	5.84876	2.91815	1.08484	0.0354661
BAAT	261.995	2.91604	0.240315	1.38e-31
PRDM1	123.854	2.91348	0.828296	0.00322038
AL592146.2	5.71107	2.90971	1.03336	0.0259132
CRLF1	440.547	2.90636	0.33891	5.36e-16
SP5	4567.74	2.90184	0.239183	1.4e-31
CASS4	80.0089	2.90121	0.329467	7.78e-17
FGF8	393.727	2.885	0.347759	5.27e-15
CSF2RB	51.0138	2.87563	0.521945	6.24e-07
TLL2	112.646	2.8721	0.275613	2.14e-23
HOXD13	5.5699	2.86798	1.08862	0.0407817
SOX18	57.3581	2.86046	0.53629	1.55e-06
LOXHD1	64.4312	2.85981	0.356983	4.99e-14
PART1	53.1208	2.857	0.401055	3.33e-11
SAT1	7531.01	2.85395	0.201679	6.92e-43
GCGR	146.341	2.85358	0.432937	1.14e-09
HLA-DQB1	97.3808	2.85285	0.32462	9.04e-17
AC092123.1	6.98119	2.85056	0.923382	0.012313
GNAL	1279.32	2.84483	0.219819	6.84e-36
CYP1A2	45.866	2.84359	0.47688	5.28e-08
CRYGN	9.69392	2.84026	0.813042	0.00349487
LAMA2	2545.8	2.82595	0.648513	0.000138453
ASIC2	269.598	2.82418	0.260156	2.29e-25
PDGFA	181.742	2.82401	0.299127	2.84e-19
DSG2	1281.1	2.81879	0.210379	1.97e-38
ACSS3	2216.91	2.81836	0.20768	2e-39
FOXA1	62.9403	2.81281	0.416704	4.09e-10
AC022034.2	5.43457	2.80311	1.07153	0.0425738
ACTBP8	6.62398	2.80184	0.94524	0.0174656
TXK	32.4219	2.79773	0.476843	9.02e-08
CTSH	707.261	2.79038	0.21207	4.32e-37
MYO1F	89.8119	2.78723	0.331011	1.9e-15
ASCL4	231.675	2.78493	0.209285	6.65e-38
AC007608.4	24.989	2.78087	0.513382	1.01e-06
PROX1	2825.91	2.77771	0.164132	3.07e-61
AC104126.1	7.74147	2.77743	0.949517	0.0194501
PENK	279.191	2.77424	0.350079	9.76e-14
AL096803.1	6.51571	2.77386	1.01969	0.0329535
AC110491.1	10.4425	2.76914	0.787309	0.00322077
AC020891.2	5.20356	2.7684	1.05458	0.0416618
TRPA1	6.48301	2.76193	0.962603	0.0224879
SLC1A5	10580.3	2.76055	0.190096	4.01e-45
HHIP	1954.52	2.75552	0.238521	1.19e-28
F7	13.2462	2.75216	0.764797	0.00246413
LINC00504	7.55266	2.74964	0.936839	0.0189033
LINC02418	74.6063	2.74658	0.361545	1.16e-12
SMAGP	138.738	2.74103	0.313409	1.29e-16
LINC00092	6.33115	2.73437	0.954901	0.0228391
AC129507.1	16.6756	2.72688	0.623409	0.000129715
NKX6-1	379.107	2.72675	0.28976	3.77e-19
AC009312.1	11.2452	2.71706	0.761121	0.00270657
DSC2	511.016	2.7136	0.223833	1.53e-31
RORA	709.084	2.70521	0.271437	1.99e-21
CNMD	29.0172	2.70424	0.462675	1.02e-07
CACNA1S	18.5431	2.6957	0.586979	5.17e-05
AC023794.3	16.4205	2.69562	0.620164	0.00014529
TRIM51JP	6.32122	2.69425	0.961747	0.0268078
CKMT2	17.6267	2.69165	0.593825	6.69e-05
AC112206.3	25.6248	2.66493	0.498571	1.46e-06
PIWIL4	65.2921	2.66303	0.326051	1.47e-14
PRKCQ-AS1	171.988	2.66247	0.231688	2.34e-28
VGLL2	14.3092	2.6578	0.713988	0.00160301
PAPSS2	307.909	2.65523	0.348647	1.01e-12
KRT23	8.81826	2.65363	0.872127	0.0140464
CTCFL	6.16331	2.64192	0.989656	0.0373732
CDKN1C	2282.01	2.64181	0.308474	5.89e-16
FER1L6	16.993	2.6393	0.63146	0.000284722
HCRTR2	101.626	2.63799	0.303606	2.09e-16
MME	2469.93	2.63502	0.235553	6.87e-27
CD4	262.128	2.61753	0.322369	2.15e-14
CTNNA3	34.6536	2.61743	0.43205	3.08e-08
GABRA3	1523.1	2.61684	0.226048	9.15e-29
AC008105.3	38.9802	2.61646	0.467474	3.9e-07
SEC14L6	394.179	2.61643	0.309207	1.36e-15
LINC01124	112.031	2.61062	0.287398	7.14e-18
AC007405.2	18.8969	2.6085	0.602977	0.00015793
CDH3	1881.9	2.60253	0.231109	3.04e-27
INMT	10.6647	2.60149	0.728029	0.00267695
SPRY4	1710.58	2.59942	0.230327	2.33e-27
SORCS1	1943.11	2.58874	0.197426	7.57e-37
RGS8	273.988	2.58853	0.32209	4.1e-14
KIAA1644	598.401	2.58334	0.188672	3.9e-40
SLCO6A1	23.3081	2.58216	0.520724	9.73e-06
IRX6	294.432	2.58084	0.271515	1.56e-19
AXIN2	10500.4	2.57378	0.265223	2.44e-20
CYP1B1-AS1	69.0008	2.56479	0.347632	5.65e-12
FOXL1	12.5162	2.56235	0.689448	0.00163497
ZFPM2	424.29	2.55789	0.298284	5.36e-16
SLC35F4	10.5074	2.5575	0.768562	0.00597975
CDH12	58.6585	2.5566	0.481438	1.75e-06
COL6A5	13.1205	2.54504	0.745984	0.00457919
BIK	275.253	2.54099	0.245941	5.32e-23
CCDC192	5.72366	2.53758	0.966099	0.0415522
MYBPH	30.551	2.53708	0.482411	2.25e-06
AC022432.1	6.76259	2.52778	0.905009	0.027379
AC092611.2	5.65541	2.52329	0.989064	0.0496622
SERPINI1	343.766	2.52222	0.30188	3.26e-15
AC006960.3	8.10073	2.52138	0.838326	0.0155262
AC015813.4	7.95314	2.51977	0.841497	0.0161102
RGPD3	76.2847	2.51443	0.352965	3.33e-11
LINC00871	16.8923	2.51336	0.574461	0.00012917
TRIM29	46.0887	2.50086	0.37368	5.94e-10
C11orf87	250.199	2.49817	0.226405	3.5e-26
PRTN3	10.0211	2.49527	0.764102	0.00722905
AC137723.2	7.80654	2.49496	0.840367	0.0172494
GLT1D1	399.134	2.48815	0.187031	6.86e-38
KLC3	20.6877	2.48335	0.595223	0.000292174
LINC01361	10.6973	2.46331	0.75301	0.00710139
GRIN2A	553.74	2.46224	0.372904	1.06e-09
MPP1	1241.57	2.4563	0.232892	5.94e-24
RAMP1	54.5597	2.44968	0.500072	1.29e-05
ATP10D	953.455	2.44669	0.241487	3.94e-22
CCDC187	14.3198	2.43916	0.681228	0.00261723
SRRM1P2	33.6916	2.43856	0.428392	2.34e-07
PTH1R	1428.58	2.43599	0.347748	7.51e-11
CHI3L1	18.9402	2.43058	0.576071	0.000242528
AGMO	15.6973	2.4286	0.630121	0.000997614
LINC02381	944.17	2.42655	0.200506	1.95e-31
AC137723.1	7.45635	2.42626	0.899454	0.0348161
ANGPT2	244.139	2.42075	0.277581	1.59e-16
GPR160	10.6545	2.41676	0.736134	0.00684989
CTSS	117.109	2.41355	0.457295	2.05e-06
DLX5	188.963	2.40754	0.348016	1.35e-10
CCDC68	8.27882	2.39547	0.805699	0.017062
SECTM1	115.38	2.39404	0.355924	4.79e-10
TIMP4	37.6593	2.38731	0.420623	2.55e-07
AP002847.1	23.8345	2.38558	0.494546	1.83e-05
NKX2-5	167.037	2.36795	0.360737	1.36e-09
PLEKHG4B	891.207	2.35051	0.234434	1.11e-21
TENM2	1986.41	2.34371	0.34154	1.95e-10
FGF9	204.982	2.33891	0.242841	4.81e-20
C5orf66-AS1	23.5887	2.33816	0.781823	0.0162732
DOCK9	3784.9	2.3342	0.242462	5e-20
ERAP2	106.437	2.32889	0.345607	4.41e-10
BARX2	19.9176	2.32294	0.555134	0.000278918
ALDH1A2	827.096	2.32258	0.307762	1.67e-12
PCSK7	3471.09	2.31491	0.175902	4.25e-37
AC010894.3	6.81482	2.30903	0.904344	0.049453
EPHA6	62.5613	2.30233	0.365487	7.2e-09
KCNF1	52.8362	2.30185	0.409785	3.5e-07
AC008555.1	150.572	2.29277	0.26507	2.9e-16
FAM160A1	71.5842	2.29122	0.379713	3.52e-08
CD52	9.22533	2.28992	0.834855	0.0310411
AC079160.1	16.8695	2.28703	0.581761	0.000749235
CCNO	379.353	2.28565	0.284037	3.8e-14
BMP4	1204.2	2.28434	0.274065	3.82e-15
AL356309.2	51.3884	2.2836	0.438674	2.92e-06
AC106798.1	53.9564	2.27977	0.363966	8.95e-09
AL356309.3	104.573	2.2757	0.315732	1.89e-11
SLC6A12	271.67	2.27142	0.245074	1.38e-18
PDE3A	1262.36	2.26901	0.217974	2.39e-23
TWIST1	1029.35	2.26843	0.374474	3.08e-08
SLC7A8	6396.46	2.26787	0.305503	4.06e-12
NXPH3	123.078	2.26631	0.260235	1.77e-16
AC008708.1	11.6438	2.26427	0.834374	0.0335113
DNM1P35	32.326	2.26288	0.549436	0.000362916
LIN7A	2377.08	2.25899	0.231174	1.28e-20
AC000095.1	9.93267	2.25865	0.772186	0.0194501
TDO2	342.259	2.25718	0.730751	0.0122678
AC046143.1	27.4215	2.25385	0.55608	0.000470671
SHISA8	17.3021	2.25371	0.727775	0.0119882
BMP5	453.088	2.24779	0.218952	1.03e-22
HCN4	522.027	2.24452	0.201828	1.42e-26
LINC01801	70.7088	2.2435	0.337864	8.33e-10
LINC02204	9.55449	2.2394	0.731033	0.0132094
PAX9	10.51	2.23846	0.701228	0.00904318
AC128688.2	17.2995	2.23839	0.552372	0.000471815
CASC9	96.2177	2.23357	0.30849	1.5e-11
AMACR	77.5479	2.2314	0.345569	2.69e-09
GPR6	14.5886	2.22693	0.668952	0.00596051
NUDT4	4935.59	2.22171	0.212342	1.42e-23
TYMP	45.3805	2.21737	0.398594	4.7e-07
PRKCA	1158.04	2.21645	0.248192	2.71e-17
KCNQ5	48.1901	2.20977	0.349391	6.18e-09
SYTL2	339.916	2.20961	0.295993	3.02e-12
AC022905.1	43.0275	2.20269	0.377324	1.06e-07
TEX15	1042.25	2.20005	0.254547	3.06e-16
PCSK9	1625.33	2.18522	0.281241	3.16e-13
AKNA	1666.6	2.18325	0.205552	2.74e-24
LINC02562	19.1374	2.18205	0.555262	0.0007522
NCMAP	7.34581	2.17825	0.840451	0.0451457
AC092611.3	10.1903	2.17052	0.706158	0.0128167
AC124947.1	16.519	2.16963	0.575129	0.00134475
ALX4	1241.48	2.16948	0.819582	0.03956
LINC01896	72.282	2.15893	0.356568	3.14e-08
PEG13	274.482	2.15371	0.24538	9.96e-17
IGF2	1698.39	2.15171	0.381753	3.16e-07
IL31RA	26.5685	2.15112	0.451049	2.34e-05
CDC14B	1763.69	2.15088	0.182305	6.94e-30
CNR1	2376.35	2.14471	0.149616	5.36e-44
PDGFD	1168.97	2.14119	0.340408	7.63e-09
MCIDAS	63.5954	2.14012	0.355756	3.91e-08
SORBS2	1402.31	2.13165	0.270786	1.45e-13
AC064875.1	22.3596	2.13147	0.517585	0.000363474
MYLK	690.543	2.12756	0.201628	5.67e-24
TMEM132C	8568.92	2.12631	0.216128	6.88e-21
GABRB2	70.3178	2.12505	0.381207	4.42e-07
NKD1	39204	2.12422	0.169167	8.48e-34
GADL1	9.0736	2.12368	0.734015	0.0211457
AC080038.1	152.676	2.12268	0.40271	2.12e-06
KCNJ10	26.9503	2.12102	0.464601	5.82e-05
AL162411.1	31.5073	2.12009	0.421139	6.77e-06
AMIGO2	201.769	2.11998	0.256504	6.74e-15
RASGRF1	77.9834	2.11951	0.315868	5.3e-10
AC112206.4	16.2701	2.11757	0.602357	0.00323968
TSPAN8	21.4354	2.11242	0.517438	0.000419152
DOK7	33.1859	2.1092	0.636312	0.0062213
EFHD1	1596.25	2.10644	0.188255	6.7e-27
ASPSCR1	2897.95	2.10257	0.302266	1.05e-10
ERVMER34-1	149.608	2.09922	0.293107	2.57e-11
VAMP8	540.298	2.09822	0.194351	4.3e-25
CLDN11	267.144	2.0966	0.269215	2.75e-13
LPIN1	2135.89	2.0958	0.143758	1.83e-45
ESRRG	109.566	2.09428	0.34075	1.84e-08
BLVRA	669.267	2.09192	0.244955	7.11e-16
GZMA	51.2106	2.08941	0.42535	1.21e-05
AC116351.2	33.812	2.08901	0.435815	2.1e-05
C2orf72	92.6361	2.08357	0.286854	1.28e-11
MYL3	41.3251	2.08274	0.456968	6.01e-05
JAKMIP3	108.724	2.08231	0.335142	1.22e-08
TMEM163	226.206	2.07987	0.231156	1.5e-17
ATP1A4	14.4277	2.07946	0.753755	0.0298476
PCDHGC4	364.755	2.07482	0.28153	5.96e-12
FRMD1	8.89062	2.0705	0.77701	0.0378096
KCNK9	399.473	2.06855	0.190202	1.86e-25
AC114811.2	57.6554	2.06153	0.340744	3.22e-08
ALPL	2988.76	2.05948	0.220662	7.64e-19
SULT1C2	73.3624	2.05608	0.302987	3.23e-10
CDK15	432.02	2.05284	0.243562	1.78e-15
SPOCK3	278.844	2.05081	0.418788	1.3e-05
AP000221.1	12.0794	2.05003	0.70332	0.0199879
GAPDHP21	15.5516	2.05002	0.624419	0.00684989
MGAM	42.2643	2.04691	0.387297	1.98e-06
CHST15	829.016	2.04557	0.250115	1.35e-14
LINC00923	19.8435	2.04392	0.503804	0.000463346
OXR1	1543.8	2.03629	0.19973	2.08e-22
RNF43	536.896	2.02427	0.243448	4.5e-15
GALNT15	103.924	2.01626	0.287693	7.36e-11
KREMEN2	504.443	2.01487	0.287488	7.36e-11
PHLDB2	2371.79	2.01337	0.190067	3.7e-24
AC023024.2	31.7237	2.01292	0.43947	5.45e-05
DLX6-AS1	17.7356	2.01029	0.729711	0.0301248
SNTG2	79.8943	2.00902	0.27846	1.79e-11
LINC01894	25.3953	2.00598	0.498477	0.000527989
OTOP1	60.3483	2.00543	0.480031	0.000286678
CRYBG2	158.594	2.00486	0.347258	1.51e-07
GALNT13	1564.46	2.00406	0.247311	2.43e-14
BRD7	10003	2.0012	0.162955	2.46e-32
SLC6A20	51.2761	1.98458	0.33677	7.83e-08
RCAN3	568.13	1.98438	0.227107	1.38e-16
RUNX2	405.943	1.98007	0.359735	6.41e-07
SLC44A5	507.949	1.98006	0.275151	2.04e-11
WTAPP1	10.8078	1.97983	0.758105	0.0430527
LINC01134	50.737	1.97913	0.363077	8.48e-07
UFL1	1445.19	1.97844	0.246371	4.31e-14
LINC01902	26.3309	1.97391	0.472818	0.000289459
AC245052.4	20.58	1.97226	0.541962	0.0021369
IL18RAP	11.0125	1.9661	0.728051	0.0345615
PCDH7	2697.44	1.95689	0.244567	5.37e-14
QRFPR	8.92693	1.95409	0.733179	0.0377651
AC110597.1	24.5879	1.95237	0.466181	0.000274923
AC068313.1	9.06461	1.9504	0.747036	0.0431153
MAOB	407.596	1.94912	0.27109	2.13e-11
BRD7P2	18.6163	1.94617	0.531193	0.00196716
SERPIND1	32.7655	1.94557	0.441296	0.000112917
C10orf107	12.1823	1.93865	0.62798	0.012313
EMILIN2	1098.5	1.9349	0.20151	6.34e-20
AMDHD1	26.8926	1.933	0.461134	0.000270851
KRT19	204.028	1.92923	0.243067	8.89e-14
40603	74.6022	1.92798	0.304436	5.88e-09
ACPP	38.9572	1.92037	0.448297	0.000187198
XKRX	16.6822	1.91877	0.63665	0.0152624
ANK1	2315.3	1.90525	0.233562	1.59e-14
AC120036.5	12.6921	1.89448	0.638509	0.0173354
A4GALT	98.809	1.88938	0.330603	2.07e-07
ARHGAP29	491.709	1.88699	0.313182	3.69e-08
FAM20C	760.033	1.88674	0.278665	3.57e-10
KCNQ1OT1	674.447	1.87868	0.203746	2.12e-18
SH3RF2	179.842	1.87459	0.342844	7.77e-07
TMEM51	921.019	1.87338	0.190949	8.87e-21
CITED1	271.498	1.87076	0.218511	6.02e-16
CDKN1A	542.668	1.86778	0.218804	7.33e-16
IL4I1	18.0689	1.86239	0.567878	0.00692213
ZBTB7C	215.719	1.85893	0.230979	3.78e-14
RAB3IL1	752.335	1.85682	0.296369	8.87e-09
EXPH5	273.771	1.85599	0.23576	1.45e-13
LINC01980	37.4956	1.8502	0.402621	5.11e-05
EFEMP1	181.515	1.84601	0.393104	3.27e-05
AC007405.1	15.4997	1.8426	0.584823	0.0102246
STRA6	3877.6	1.8411	0.205006	1.74e-17
NIN	4463.09	1.83692	0.167798	8.79e-26
LINC00598	17.1114	1.83469	0.607965	0.0151041
ST6GAL2	1832.09	1.83401	0.318109	1.58e-07
ITPR1	545.605	1.83163	0.197761	1.45e-18
DCXR	2695.74	1.83049	0.212246	3.59e-16
SPAG6	183.254	1.82744	0.33555	8.68e-07
TMEM74B	174.034	1.82557	0.264256	1.44e-10
TCF7	1666.54	1.82527	0.227591	4.67e-14
SPRY4-AS1	15.2646	1.82526	0.570393	0.00882069
CHST13	16.8281	1.82394	0.617535	0.0179743
MRC2	5495.48	1.82193	0.339591	1.31e-06
NRROS	25.3593	1.82082	0.529522	0.00419573
AC112721.1	17.4429	1.81938	0.528039	0.00410825
CDHR5	26.3055	1.81378	0.509833	0.0028175
AP006284.1	123.779	1.81338	0.319458	2.54e-07
PPP2R2C	122.927	1.80934	0.257762	6.85e-11
RNF182	741	1.80778	0.27131	7.19e-10
MLPH	100.549	1.80638	0.299076	3.41e-08
PCGF5	589.443	1.80621	0.202569	3.06e-17
KLHL29	2366.02	1.80144	0.176033	1.41e-22
KLHL30	46.5696	1.8013	0.346487	3.02e-06
ID2-AS1	53.3844	1.80048	0.357682	6.78e-06
TNFSF4	63.128	1.79972	0.317613	2.68e-07
PTCH1	1750.29	1.79752	0.179186	1.06e-21
SHANK1	1039.67	1.78497	0.629766	0.0246934
PPFIBP2	1526.02	1.78491	0.166418	9.09e-25
LIM2	64.7993	1.77941	0.376402	2.83e-05
ARAP2	106.111	1.77591	0.308792	1.7e-07
GGH	2737.98	1.77583	0.160136	1.98e-26
PRRT4	228.708	1.76766	0.387666	5.96e-05
MYOT	68.0372	1.76673	0.441319	0.000569984
HAVCR2	16.9393	1.76592	0.543296	0.00757749
SLCO1A2	189.918	1.76475	0.262461	4.85e-10
LINC01876	100.579	1.76408	0.276595	4.44e-09
CCL2	307.249	1.76225	0.32205	7.61e-07
LAG3	104.178	1.76179	0.280275	7.82e-09
EGFLAM	3415.07	1.76068	0.197828	3.5e-17
MSX1	4940.58	1.75674	0.302838	1.3e-07
ITPR2	860.012	1.75556	0.198921	6.54e-17
EGR3	97.4193	1.7553	0.479773	0.0020028
SLC26A1	28.2435	1.7538	0.608729	0.0218172
AC126773.2	70.6667	1.75347	0.309178	2.6e-07
LY6G6C	31.7367	1.75002	0.444825	0.000740684
C3orf67	800.877	1.74925	0.184077	1.59e-19
KCNIP4	193.589	1.74408	0.321522	9.66e-07
KCNQ1DN	23.8175	1.74311	0.487331	0.00264865
GYPC	2398.17	1.73698	0.230288	1.71e-12
AL096865.1	17.9527	1.73687	0.521833	0.00596917
PDLIM2	181.676	1.73474	0.209511	6e-15
PALM3	1054.75	1.73208	0.187343	1.69e-18
SOX13	1837.12	1.7306	0.215277	4.03e-14
CHRNA6	61.0575	1.73054	0.304092	2.35e-07
MYBPC2	61.1574	1.72705	0.320728	1.19e-06
CYP39A1	138.201	1.72468	0.251024	1.85e-10
LHFPL3-AS2	20.6525	1.72325	0.540167	0.0090917
NKD2	1190.18	1.72281	0.337753	4.9e-06
NOD2	32.1329	1.72106	0.409136	0.000255193
KIZ	317.676	1.71878	0.193393	3.89e-17
CRH	38.1094	1.7185	0.547596	0.0106186
VENTX	122.268	1.7174	0.252803	3.07e-10
CFHR3	14.3684	1.71726	0.659285	0.0437721
SALL1	598.244	1.71685	0.234719	8.91e-12
DSEL	1295.61	1.71668	0.20786	7.05e-15
NRXN1	553.211	1.71561	0.263646	1.95e-09
TEAD4	323.689	1.71479	0.224217	7.94e-13
GAL3ST1	71.5439	1.71245	0.455163	0.00139237
STX7	3072.24	1.70992	0.215777	9.76e-14
ONECUT3	385.572	1.70769	0.240729	4.11e-11
COL23A1	333.876	1.7075	0.248102	1.71e-10
FADS6	12.915	1.70658	0.603366	0.025071
AKR1C2	86.8225	1.70526	0.317173	1.24e-06
ITGA8	238.597	1.70384	0.331909	4.17e-06
MAPK12	747.489	1.7023	0.219816	3.83e-13
CASP9	681.806	1.70071	0.212368	5.09e-14
RBM20	488.006	1.69924	0.188094	1.1e-17
LINC00491	96.5314	1.6981	0.302915	3.72e-07
COL9A3	1993.47	1.69777	0.308301	6.32e-07
LINC01842	24.1078	1.69728	0.477158	0.00282222
AC009264.1	19.3452	1.69502	0.52098	0.00750459
LINC01315	152.937	1.6924	0.318153	1.67e-06
PTPRR	283.226	1.69234	0.224988	1.99e-12
STARD4-AS1	16.627	1.69063	0.558337	0.0146637
CACNG6	21.8698	1.68836	0.46396	0.002137
SLC34A1	13.4714	1.68794	0.59298	0.0239352
SLC7A11	706.907	1.6879	0.282421	4.89e-08
DOCK11	1009.19	1.6842	0.251704	5.99e-10
HPSE2	17.1208	1.68384	0.539549	0.0111891
FAH	1096.5	1.68366	0.183229	2.83e-18
SDC1	1373.8	1.68245	0.289861	1.27e-07
CRYBA4	12.5784	1.68017	0.62392	0.0351976
TP53AIP1	22.7949	1.67893	0.495763	0.00496026
HNRNPLP2	39.4877	1.6767	0.360245	3.95e-05
LYPD6B	32.2938	1.67208	0.42494	0.000738888
COL8A2	109.215	1.67191	0.351792	2.52e-05
TNNT3	14.4629	1.6715	0.596445	0.0267622
CSMD2	295.905	1.67077	0.236964	5.52e-11
SPTBN5	177.958	1.6705	0.280271	5.36e-08
NOVA1-AS1	25.7964	1.66711	0.435567	0.00110001
DYNC1I1	371.924	1.66622	0.193839	4.54e-16
CPNE7	3125.7	1.66013	0.352979	3.17e-05
SYNDIG1	173.677	1.65675	0.288768	1.82e-07
PLAU	326.061	1.65319	0.201037	9.44e-15
EPHA8	82.4983	1.65083	0.420231	0.000756278
SSC4D	249.578	1.65081	0.323558	4.87e-06
COL26A1	4589.91	1.65065	0.256025	2.86e-09
LMX1B	1708.21	1.64788	0.339217	1.56e-05
DNAJC15	25.9298	1.64787	0.498754	0.00641027
ADORA1	229.358	1.64463	0.228903	2.2e-11
MAN2A1	1638.93	1.64046	0.201933	2.09e-14
IL16	69.8629	1.64011	0.367567	9.03e-05
EPSTI1	141.89	1.63522	0.308775	1.87e-06
CACNB2	37.3884	1.6336	0.440848	0.00169745
AC083964.1	14.5377	1.62882	0.639174	0.0499967
MAP3K8	280.485	1.6284	0.280301	1.24e-07
SHROOM1	139.34	1.62829	0.338197	1.91e-05
SLC5A12	224.922	1.62742	0.206058	1.2e-13
COLEC12	5295.75	1.62724	0.227925	2.99e-11
LNPEP	2346.5	1.62606	0.262981	1.46e-08
SHB	158.301	1.61836	0.289341	3.98e-07
ZDHHC23	124.744	1.61592	0.369805	0.00013222
AC107959.1	24.3721	1.61416	0.50571	0.00904845
ARL4A	877.186	1.6139	0.28288	2.18e-07
IL18R1	169.506	1.61269	0.337625	2.26e-05
GABRE	1049.25	1.61128	0.297735	1.03e-06
AC022031.2	24.0206	1.61049	0.448667	0.00253895
CPEB2	871.634	1.60635	0.194298	6.62e-15
PDXK	2935.75	1.60512	0.156312	1e-22
DAND5	44.7746	1.60491	0.363296	0.00010899
GRAP	45.2535	1.60363	0.352919	6.38e-05
LEF1	4794.24	1.6036	0.213812	2.33e-12
CCDC170	47.0974	1.59993	0.440415	0.00218378
RADIL	491.426	1.59874	0.279695	2.05e-07
SLC40A1	161.131	1.59749	0.313697	5.1e-06
CD74	1628.1	1.59678	0.225457	4.46e-11
AC009126.1	79.0196	1.59361	0.354432	7.81e-05
VRK2	475.624	1.59258	0.236925	4.91e-10
ANGPT4	30.4591	1.59026	0.480652	0.00632226
SOX6	595.83	1.58959	0.268735	6.91e-08
FMNL1	289.149	1.58806	0.294098	1.1e-06
AC063926.2	13.9757	1.58678	0.610609	0.044384
LONRF3	107.677	1.58672	0.275459	1.62e-07
RIMBP2	740.029	1.58523	0.170205	9.12e-19
C3orf58	1182.3	1.58452	0.224994	5.84e-11
AC124067.2	38.0779	1.57829	0.475826	0.00617403
SORBS3	1664.91	1.57708	0.248762	5.65e-09
PNMA6F	14.8116	1.57236	0.570094	0.0298928
CD1D	13.9129	1.56946	0.569033	0.0298928
EPHB1	1642.28	1.56604	0.320254	1.35e-05
HAS2-AS1	24.2227	1.56581	0.493699	0.00962493
PTPRB	40.626	1.56397	0.363511	0.000174143
RBFOX1	463.581	1.56366	0.233468	5.75e-10
AC126175.1	17.8191	1.56232	0.511888	0.0136651
AC010487.1	34.2391	1.56025	0.478097	0.0072802
CHST12	893.714	1.55806	0.223483	9.43e-11
FBLIM1	605.678	1.55591	0.309275	6.88e-06
AC022639.1	32.4827	1.55519	0.534276	0.0201951
KL	17.7313	1.55125	0.532202	0.0199879
GRXCR1	135.006	1.54803	0.307777	6.91e-06
PLCH2	146.303	1.5459	0.448675	0.00410825
PLPPR4	215.932	1.54516	0.2251	1.92e-10
AC116049.2	27.8278	1.54297	0.482873	0.00895459
AC125807.2	145.225	1.53287	0.273294	3.67e-07
PCDHGA1	14.4081	1.53192	0.556298	0.0302011
RHPN2	777.366	1.53147	0.198774	5.18e-13
NPHS1	37.4687	1.53108	0.362744	0.000241141
EFNA4	664.301	1.53035	0.189815	3.38e-14
AL391422.3	67.8689	1.52764	0.401025	0.00117637
AC073365.1	746.105	1.527	0.216656	5.62e-11
FBXO31	1610.17	1.52673	0.166614	3.55e-18
SCN5A	840.185	1.5262	0.278542	7.32e-07
JHDM1D-AS1	85.0209	1.52314	0.278529	7.75e-07
BAMBI	2570.88	1.52183	0.215316	4.9e-11
LMO2	249.699	1.52171	0.314343	1.69e-05
SEMA3A	2990.32	1.5185	0.203835	3.37e-12
ARHGAP25	22.7899	1.5117	0.568831	0.0385235
GADD45A	957.68	1.51145	0.166147	6.37e-18
C10orf82	55.7282	1.51138	0.362302	0.000292755
VGF	1447.26	1.50563	0.343973	0.000128233
ANKMY2	851.382	1.50477	0.18673	3.48e-14
MTCL1	1136.53	1.50424	0.203954	5.73e-12
EIF1AXP1	16.0236	1.50259	0.545213	0.0300493
BEAN1	149.452	1.5012	0.317124	2.75e-05
ACTRT3	20.5305	1.50079	0.478801	0.0107381
TESC	73.2698	1.49891	0.331527	7.02e-05
SLC24A4	349.415	1.49852	0.204846	8.87e-12
FOLH1B	22.211	1.4975	0.499754	0.0160223
PERP	363.198	1.49227	0.292617	4.92e-06
HS3ST3B1	506.328	1.49017	0.181275	9.62e-15
MAFG-AS1	287.392	1.4836	0.219019	3.5e-10
SLC39A8	417.534	1.48013	0.273568	1.04e-06
GLCE	2545.12	1.47704	0.212004	9.72e-11
TMEM150C	381.349	1.47642	0.206033	2.5e-11
PTCH2	136.979	1.47322	0.333564	0.000109447
GATA3-AS1	77.762	1.47309	0.353608	0.000299099
REG1A	27.3198	1.47225	0.41288	0.00274172
TMEM204	85.1103	1.47103	0.425432	0.00394837
ASGR1	368.719	1.46963	0.235882	1.1e-08
MAN1A1	560.671	1.46826	0.286637	4.4e-06
IMPA2	522.364	1.46817	0.182467	3.82e-14
PTPDC1	643.353	1.46754	0.163381	1.72e-17
HSDL1	4371.05	1.46725	0.17029	3.83e-16
ADAMTS20	951.913	1.46611	0.267672	7.4e-07
PAQR5	94.1097	1.46592	0.341508	0.000181059
LGALSL	752.762	1.46407	0.230511	5.25e-09
ITGB5	1575.58	1.46227	0.364758	0.000558641
MCTP2	26.2684	1.45856	0.549803	0.0389839
SLC45A2	65.6027	1.45702	0.415727	0.00336236
PATJ	655.795	1.45632	0.36682	0.000647561
NECTIN1	8012.45	1.45543	0.197852	6.59e-12
SLC12A1	46.5989	1.454	0.436802	0.00596382
ADGRE2	53.6032	1.45026	0.374713	0.000941372
ZNF600	134.481	1.45013	0.242403	4.73e-08
SLC35F1	1304.49	1.44403	0.277157	2.86e-06
TRIM17	65.4436	1.44189	0.36727	0.000763271
LTBP1	2551.91	1.4406	0.260624	5.67e-07
GLDC	1763.65	1.43501	0.144599	2.98e-21
PCSK6	725.368	1.43147	0.223564	3.78e-09
PSTPIP1	100.057	1.4308	0.399483	0.00260713
YBX2	200.056	1.43054	0.250502	2.12e-07
PIK3CD	233.202	1.42911	0.219852	2.04e-09
ECEL1	1223.36	1.423	0.331738	0.000182968
GBX2	24.0301	1.42102	0.438346	0.00777547
ARHGAP20	294.698	1.4199	0.352344	0.000516102
AC004918.3	22.9181	1.41858	0.466365	0.0140832
AC126177.7	27.6141	1.41818	0.473044	0.0159467
AC124254.1	17.786	1.41598	0.50735	0.0275125
SIDT2	2126.25	1.41522	0.186558	1.26e-12
GRN	7417.1	1.4125	0.243834	1.36e-07
SYT7	1551.72	1.41236	0.194864	1.42e-11
GPD1L	778.555	1.4089	0.171848	1.15e-14
AC116609.1	36.0098	1.40746	0.438434	0.00856196
CPB2-AS1	108.688	1.40668	0.258399	8.77e-07
AC008555.5	24.507	1.40639	0.438773	0.00867598
TMEM45A	233.768	1.40349	0.239573	9.47e-08
CRYBA2	24.7176	1.40249	0.457566	0.0131459
NEK10	62.6464	1.40104	0.302351	4.31e-05
CRABP2	6969.05	1.40062	0.223997	9.57e-09
DDAH1	2849.79	1.40045	0.224462	1.04e-08
EFNA2	183.771	1.4001	0.417323	0.00549152
KIF26B	980.114	1.39802	0.196671	3.71e-11
HAS2	529.287	1.39784	0.228892	2.31e-08
PFKFB4	1189.2	1.39475	0.180544	4.42e-13
PRCD	34.9556	1.39173	0.388706	0.00261751
BDNF	1343.5	1.39033	0.280926	1.02e-05
ID2	3511.85	1.38732	0.315356	0.000117236
TRIB2	3362.57	1.38608	0.175758	1.31e-13
SEMA3D	185.624	1.38364	0.262719	2.17e-06
PXK	370.094	1.38213	0.211717	1.72e-09
GALNT7	1214.28	1.38137	0.242563	2.3e-07
B3GNT8	73.087	1.38118	0.389605	0.00293419
HUNK	2691.8	1.37986	0.139426	3.89e-21
LANCL1	3373.78	1.37241	0.17966	8.47e-13
LUZP2	58.7457	1.37234	0.426012	0.00827554
EPCAM	49.3863	1.37045	0.32392	0.00023172
AL161908.1	55.6156	1.36939	0.339491	0.000508304
CASP7	410.196	1.36821	0.242476	3.05e-07
ENPEP	88.0877	1.36456	0.286249	2.36e-05
CYP2D6	86.5273	1.36105	0.326005	0.000289411
PODXL	691.195	1.36086	0.284764	2.24e-05
TRABD2B	501.353	1.35506	0.243281	4.53e-07
RASGRP1	373.85	1.3496	0.331164	0.000430906
DOCK9-AS2	33.4285	1.34676	0.422959	0.00925778
SPIDR	1998.04	1.34467	0.14825	8.04e-18
AC011632.1	27.6758	1.34319	0.432534	0.011695
ADCY8	77.6057	1.34129	0.312345	0.000179804
NTM	602.097	1.34032	0.249658	1.29e-06
RGS6	46.2727	1.34006	0.364344	0.00187579
FAM43A	291.146	1.33869	0.293882	6.07e-05
PARVB	240.244	1.33742	0.236679	2.92e-07
MGAM2	40.7764	1.33582	0.462741	0.0215026
SEZ6	545.167	1.33536	0.246932	1.05e-06
AC105285.1	26.9517	1.33394	0.442629	0.0152663
LINC00648	217.235	1.33295	0.263533	6.03e-06
AC245060.5	84.6319	1.33228	0.316305	0.000249809
FAM83H	411.911	1.3313	0.303675	0.000124686
SLC1A1	51.1666	1.32765	0.348079	0.00115605
KLF4	100.697	1.32735	0.26239	6.01e-06
KCNN1	388.885	1.32617	0.220558	3.97e-08
BMP2	104.792	1.32539	0.322945	0.000384549
BHLHE40	799.875	1.32398	0.179042	5.01e-12
SYTL1	50.9811	1.31821	0.360365	0.00200676
SHE	84.6649	1.31705	0.295823	9.42e-05
AC108704.2	45.2703	1.31494	0.32936	0.000594328
CD7	180.914	1.3127	0.351704	0.00154985
KCNK2	177.5	1.30774	0.236556	5.66e-07
TEC	80.9254	1.3023	0.395312	0.00661263
AL390719.1	78.2305	1.30228	0.264069	1.11e-05
PTPRO	1756.03	1.30103	0.149335	1.72e-16
HAS3	117.82	1.30079	0.269502	1.81e-05
Z84485.1	20.8449	1.29857	0.466852	0.0281513
MMP14	9293.1	1.29726	0.215119	3.58e-08
ECHDC2	47.9951	1.29672	0.356286	0.00213401
CKM	422.966	1.29418	0.298214	0.000149389
AL133325.3	51.3925	1.29405	0.34987	0.00174061
ATP2A3	1301.65	1.2939	0.315974	0.000398913
NEFH	1737.87	1.29318	0.147543	1.1e-16
TNFRSF19	9523.96	1.29286	0.166211	2.96e-13
RAPGEF4	239.111	1.29265	0.269952	2.15e-05
AAED1	228.871	1.29228	0.233055	5.18e-07
KCNQ1	50.9284	1.29202	0.456644	0.0250281
PTPN14	532.681	1.29175	0.279484	4.55e-05
C3orf52	138.658	1.28947	0.286752	7.8e-05
ADAMTS18	392.016	1.28563	0.236978	9.64e-07
LIN28A	2765.1	1.28361	0.25182	4.97e-06
AC104041.1	29.9871	1.28012	0.414518	0.0122849
DYNLT3	311.088	1.2779	0.295021	0.000154619
CCDC150	939.229	1.2754	0.176228	1.53e-11
CHL1	1196.86	1.27497	0.236871	1.2e-06
CSMD1	70.5091	1.27467	0.4462	0.0232681
LRRC9	46.6835	1.27382	0.367875	0.00388212
C8orf31	92.4389	1.27358	0.306071	0.000305194
ZDHHC2	559.769	1.27208	0.247404	4e-06
EEPD1	973.196	1.26441	0.168071	1.98e-12
DACT1	5119.75	1.26432	0.174398	1.4e-11
ADCY10P1	509.195	1.26306	0.162078	2.65e-13
VWA5B2	43.9504	1.2624	0.383094	0.00659329
HHIP-AS1	207.276	1.26098	0.226189	4.42e-07
ST8SIA3	748.311	1.26075	0.275438	5.52e-05
CPXM1	7898	1.26016	0.183703	1.98e-10
SCT	37.0566	1.26009	0.472509	0.0376091
GLIPR2	477.019	1.258	0.171464	7.59e-12
LLGL2	109.311	1.25749	0.371498	0.00498044
ETV5	888.236	1.25678	0.168745	3.42e-12
C20orf204	188.635	1.25554	0.301487	0.00030079
LDB2	524.829	1.25299	0.18343	2.39e-10
CCBE1	327.304	1.24399	0.216543	1.76e-07
TSPAN5	1586.81	1.2423	0.181723	2.31e-10
RGS16	877.039	1.24208	0.191539	2.25e-09
MAF	1279.57	1.24202	0.225323	6.16e-07
SOHLH2	27.5022	1.23778	0.44617	0.0286397
ERAP1	862.068	1.2377	0.184734	5.67e-10
MALT1	1090.21	1.23687	0.248522	8.9e-06
ERMP1	503.568	1.23151	0.235361	2.56e-06
PSPHP1	112.087	1.23071	0.242423	5.51e-06
SLC15A4	792.169	1.22999	0.156868	1.85e-13
TRIM8	2224.28	1.22988	0.200634	2.02e-08
SEMA3B	1755.53	1.22921	0.308858	0.00062395
CHRM3	92.4234	1.22845	0.288924	0.000213111
GLRB	193.822	1.22721	0.232324	2.01e-06
ADAMTS19	1308.97	1.22679	0.221164	5.12e-07
HCK	45.0754	1.22328	0.358119	0.00451533
THSD4	277.06	1.22327	0.335992	0.00212546
LMO7	271.676	1.22209	0.276917	0.000110909
TMEM150A	756.315	1.22132	0.20322	4.03e-08
NABP1	332.305	1.22044	0.224287	8.86e-07
AC116614.1	53.6926	1.21737	0.350358	0.00372702
STIM1	1528.54	1.21703	0.20129	3.29e-08
PRR5L	200.655	1.21004	0.250628	1.8e-05
CD8A	46.5302	1.20862	0.322037	0.00143862
FBXL13	24.5147	1.20732	0.451199	0.0367727
XYLT1	943.856	1.20425	0.207228	1.23e-07
38231	254.192	1.19984	0.236931	5.85e-06
FMO5	24.5602	1.19957	0.468606	0.0486892
ALK	1337.07	1.19849	0.264746	6.84e-05
TIAM2	566.012	1.19601	0.169127	4.79e-11
NR5A2	22.9559	1.19474	0.463493	0.046655
MAPK13	103.323	1.19395	0.257345	4.21e-05
PRKAB2	1267.01	1.19335	0.185618	3.2e-09
PNMT	76.0223	1.18935	0.377947	0.0103443
HABP4	1660	1.18608	0.17274	1.9e-10
MFAP2	2147.5	1.18522	0.318917	0.00163521
SEZ6L	2441.34	1.18435	0.139495	1.08e-15
ZNF469	296.764	1.18363	0.44333	0.0373538
EFNA3	308.999	1.17918	0.227322	3.21e-06
USP43	204.223	1.17744	0.284076	0.00032532
MELTF	124.291	1.177	0.321263	0.00196716
KCNMB2-AS1	42.5641	1.17479	0.406091	0.0211555
NKX1-2	35.6014	1.17414	0.429242	0.0316765
SHISA6	910.831	1.17339	0.235185	8.43e-06
DLGAP1	204.227	1.17181	0.214716	8.22e-07
AK3	1721.46	1.17169	0.205462	2.2e-07
ARHGEF5	35.4433	1.1702	0.395467	0.0176965
ZNF443	256.383	1.16794	0.216423	1.12e-06
BHLHE41	102.49	1.16451	0.2738	0.000212162
ERN1	567.622	1.16261	0.183776	6.12e-09
AC004816.1	70.0354	1.16105	0.34293	0.00496886
SHROOM3	958.368	1.15965	0.382521	0.0145093
LINC02315	70.6704	1.15816	0.283838	0.000422729
ZNF321P	27.722	1.15777	0.415328	0.0277457
PTCHD1	330.818	1.1575	0.358351	0.00806907
FAM3C	998.279	1.15675	0.219517	2.13e-06
ST8SIA2	1959.94	1.15463	0.249803	4.54e-05
RAG1	24.8415	1.15425	0.440272	0.0420192
AGPAT3	1561.97	1.15337	0.223823	3.79e-06
ANKRD33B	119.802	1.15296	0.267071	0.000164015
CCND2	3799.54	1.15265	0.201953	2.15e-07
DBH	97.3923	1.15204	0.388404	0.0173796
ADAMTSL4	31.8317	1.15167	0.448507	0.0477894
ADGRE5	376.725	1.15097	0.227011	5.69e-06
ZNF888	221.791	1.15059	0.207222	4.96e-07
CA8	782.798	1.14732	0.19721	1.18e-07
LRRK2	272.823	1.1456	0.237741	1.87e-05
AC011504.1	32.2503	1.14264	0.420214	0.0330269
TRPV2	382.117	1.14148	0.259723	0.00011924
PLSCR5	619.84	1.14004	0.326446	0.0035069
ARG2	915.972	1.13973	0.171025	7.16e-10
STMN2	15623.6	1.13952	0.193149	7.54e-08
SALL3	240.204	1.13868	0.43458	0.0421554
AL353625.1	109.434	1.13715	0.242361	3.33e-05
ALPK2	119.93	1.13698	0.441876	0.0471699
RASSF8	944.197	1.13522	0.229859	1.07e-05
MMP11	955.79	1.13451	0.312883	0.00223713
TCAF1	2751.91	1.13346	0.191494	6.75e-08
SPTB	258.116	1.13333	0.381233	0.0170734
GRIK4	140.969	1.13021	0.298783	0.00129685
CACHD1	4644.33	1.12758	0.246409	5.55e-05
PMFBP1	71.8628	1.1237	0.293498	0.00109507
CHST11	641.845	1.12101	0.20239	5.34e-07
ZNRF3	2697.72	1.1205	0.214551	2.69e-06
MYH15	69.3273	1.12046	0.285079	0.000751021
FAIM	391.509	1.12036	0.246802	6.5e-05
DARS-AS1	33.7653	1.11682	0.401391	0.0280857
AL137141.1	70.6239	1.11636	0.335285	0.00595013
LAMA3	50.0235	1.11398	0.32643	0.00456459
ROR2	474.172	1.11321	0.383828	0.0207561
FIRRE	511.655	1.11267	0.188702	7.67e-08
RBKS	43.2829	1.11188	0.356838	0.0113447
ZNF799	121.548	1.10803	0.2508	0.000108867
CASZ1	871.882	1.10614	0.253776	0.000137828
MGST2	224.037	1.10611	0.216961	4.95e-06
ME1	153.521	1.10611	0.292623	0.0013092
LRRC17	561.453	1.10564	0.361025	0.0132433
ASMTL	1859.36	1.1048	0.190904	1.4e-07
ODF3B	49.1115	1.10436	0.427274	0.0459222
SNCA	894.279	1.10312	0.228262	1.76e-05
RHOB	6624.77	1.10163	0.216874	5.43e-06
MT1X	39.4813	1.1008	0.382731	0.0221005
PTPN6	37.2577	1.10038	0.410533	0.0363304
PROS1	751.338	1.09847	0.274242	0.000565562
WNT4	250.431	1.09699	0.362756	0.0148273
CASQ1	33.0335	1.09687	0.419129	0.0424812
PPP1R9A	417.623	1.0955	0.296988	0.0018028
PNKD	1125.48	1.09299	0.179761	2.71e-08
GNAI1	1271.79	1.09215	0.204569	1.51e-06
RIMKLA	192.492	1.09164	0.20845	2.5e-06
KDM7A	742.684	1.09158	0.193722	3.19e-07
FAM169A	288.372	1.09113	0.327321	0.00587724
CEP112	458.584	1.08932	0.235726	4.56e-05
FZD7	1895.91	1.08907	0.223617	1.47e-05
DISP1	757.215	1.08653	0.209207	3.1e-06
PDPN	945.086	1.08561	0.156273	1.12e-10
TRPM1	224.181	1.0848	0.30372	0.00269127
SEMA5A	1615.34	1.08462	0.230606	3.16e-05
GOLGA2P5	98.2728	1.08092	0.253786	0.000206899
ARSA	913.67	1.08038	0.267036	0.000483867
LRP12	1755.06	1.08004	0.204688	2.07e-06
PDE8B	75.897	1.07818	0.354942	0.0142457
TMEM200C	585.883	1.07773	0.184517	1.04e-07
NRP1	2385.71	1.0756	0.176715	2.61e-08
NAT16	125.442	1.0756	0.262612	0.000397701
SP140L	74.3404	1.07487	0.283347	0.00124675
CLDN6	155.522	1.07472	0.240162	8.58e-05
ATP1A2	4860.19	1.07409	0.162441	1e-09
STK17A	153.224	1.07388	0.251809	0.000202351
RNF217	329.814	1.07317	0.229446	3.56e-05
IQGAP2	709.198	1.07255	0.257052	0.000291984
ABCD2	61.0459	1.07112	0.322258	0.00605379
CYLD	592.209	1.07075	0.2365	6.83e-05
AFAP1L2	2430.94	1.06952	0.14994	3.13e-11
MAPK14	2150.79	1.06862	0.173268	1.61e-08
NPTX1	5488.29	1.06707	0.222164	2.01e-05
VAV3	307.669	1.0649	0.207963	4.44e-06
FHOD3	1772.94	1.06366	0.157464	3.97e-10
TMEM117	355.026	1.06128	0.276049	0.00103305
DNM3	293.069	1.05924	0.224074	2.84e-05
BRINP1	557.756	1.05726	0.159312	8.53e-10
ESAM	32.2451	1.05668	0.407609	0.0450733
UBE2Q2P1	90.9525	1.05584	0.25333	0.000297052
GALNT8	195.236	1.05572	0.201058	2.34e-06
ACSS2	1176	1.05498	0.153112	1.62e-10
LZTFL1	621.18	1.05408	0.204706	3.86e-06
AC010616.1	91.8173	1.05378	0.349364	0.0151646
PDGFC	1885.42	1.05104	0.205514	4.57e-06
SHANK3	4086.95	1.0475	0.321843	0.00747598
TPST2	427.218	1.04687	0.203586	3.99e-06
ZFP2	80.1113	1.0462	0.282087	0.00167937
COL9A1	2079.29	1.04556	0.174339	4.34e-08
C9orf3	1623.51	1.04519	0.140482	3.6e-12
MICU3	202.662	1.04241	0.261098	0.000594328
KCP	974.234	1.04219	0.31219	0.00578625
RASGEF1B	389.824	1.04023	0.177148	8.79e-08
LAMC3	964.02	1.03988	0.329669	0.0101225
SORCS3	224.711	1.03927	0.220031	2.89e-05
REC8	2097.92	1.0385	0.197662	2.31e-06
AC087783.2	92.9529	1.03768	0.28166	0.00183444
TSHZ1	669.842	1.03747	0.24533	0.000233659
KIAA0895	507.986	1.03667	0.218328	2.57e-05
BAG2	244.504	1.03656	0.221582	3.55e-05
ZNF703	2691.37	1.0352	0.256107	0.000491444
WDR63	97.0084	1.03347	0.383366	0.0349533
AL513318.2	220.302	1.03292	0.216982	2.42e-05
CTSC	3263.13	1.02903	0.162501	5.89e-09
BMX	141.74	1.02863	0.294027	0.00343629
PLCXD2	421.784	1.02791	0.220846	3.95e-05
CCDC186	429.089	1.02586	0.23454	0.000129775
IPMK	385.892	1.02509	0.246597	0.000310331
XDH	89.9248	1.02397	0.315338	0.00764963
PLBD2	3301.16	1.02237	0.18071	2.81e-07
MISP3	68.9627	1.02142	0.285554	0.00264824
PPP1R1C	104.952	1.02114	0.240984	0.000225723
AC007405.3	65.4881	1.01932	0.338889	0.015521
KCNG1	679.362	1.0185	0.304943	0.00575923
IGSF11	104.582	1.0164	0.249346	0.000429361
AC016582.3	126.837	1.01583	0.374448	0.033569
LINC00960	144.957	1.0149	0.247145	0.000380895
SSPN	71.6924	1.01471	0.370622	0.0314826
GPR162	840.363	1.01292	0.222909	6.38e-05
SCYL3	543.281	1.01002	0.171725	8.32e-08
PITPNM1	1971.52	1.00949	0.272256	0.00168418
COL4A2	7229.68	1.00888	0.209399	1.88e-05
RILPL2	280.895	1.00854	0.205906	1.3e-05
ZADH2	593.549	1.00794	0.195423	3.7e-06
CCNG1	3128.07	1.0069	0.187246	1.23e-06
LINC02253	72.1013	1.00667	0.383735	0.0418523
OPRK1	177.784	1.00663	0.23702	0.000217213
PHYH	296.813	1.0052	0.180327	4.42e-07
TNFAIP8L3	39.6017	1.00502	0.359165	0.0270283
LSAMP	3113.81	1.0045	0.195679	4.17e-06
LGALS3	657.612	1.00319	0.196058	4.52e-06
LINC00649	230.462	1.00255	0.249609	0.000543729
TLN2	1921.1	1.00178	0.170098	7.98e-08
PLD2	1053.12	1.00142	0.182262	6.76e-07
PARP4	1580.11	1.00093	0.182483	7.12e-07
H19	437.871	0.999306	0.278446	0.0025432
KIAA1841	836.762	0.998894	0.226332	0.000110863
GGCX	1680.11	0.998872	0.186529	1.38e-06
TSHZ2	247.319	0.997819	0.240053	0.000310576
MET	213.55	0.997817	0.286279	0.00359365
PGGHG	1104.29	0.995839	0.231	0.000168087
IL6R	134.706	0.995624	0.233269	0.000199563
FKBP14	834.203	0.995245	0.220792	7.44e-05
QPCT	363.214	0.993629	0.339739	0.0194652
SLC16A13	116.56	0.991601	0.292405	0.00489153
ADAMTS19-AS1	66.3634	0.991248	0.313029	0.00975176
TMEM44	443.777	0.991008	0.176681	3.67e-07
CEP152	814.349	0.989468	0.187491	2.06e-06
LINGO1	2831.11	0.988485	0.252635	0.000802776
PCP4	78.8454	0.988413	0.367604	0.0355342
CCDC33	216.451	0.987718	0.2826	0.00347468
OLFM3	792.054	0.984635	0.301184	0.00715126
TLCD2	55.4203	0.982893	0.316119	0.0115706
GPHN	1172.18	0.980048	0.157166	1.06e-08
LINC00963	270.681	0.979273	0.239852	0.000418683
KLHDC9	62.5785	0.979249	0.357462	0.0313389
SNX10	189.607	0.979154	0.329824	0.0172548
PLCB1	408.382	0.977393	0.271413	0.00244371
DHCR24	7693.53	0.977343	0.17061	1.92e-07
DHRS7	1162.33	0.977317	0.157933	1.42e-08
BAIAP2L1	150.862	0.97725	0.255733	0.00112571
SFXN2	1145.91	0.975823	0.166695	9.69e-08
C12orf75	254.544	0.974696	0.185725	2.37e-06
ENPP1	172.832	0.97405	0.226493	0.000175334
FOXO1	231.129	0.97273	0.201969	1.89e-05
AFF1	1391.32	0.971643	0.243089	0.000584025
UBE2E2	857.098	0.970449	0.145681	7.27e-10
KIF18A	1133.74	0.970321	0.215852	7.84e-05
COL4A1	4359.61	0.969066	0.215075	7.5e-05
AC007608.3	85.56	0.968612	0.335432	0.0214637
TMEM120A	722.631	0.966884	0.16426	8.12e-08
SNX16	261.946	0.965573	0.286957	0.00531311
RHPN1-AS1	69.6808	0.965382	0.321546	0.0157571
CROCC	1692.19	0.965184	0.333766	0.0212208
POU6F2	167.033	0.965104	0.244333	0.00069784
KANSL1L	473.274	0.964803	0.21102	5.64e-05
DACH1	4234.72	0.964335	0.17731	8.98e-07
SUSD1	473.558	0.963462	0.165543	1.17e-07
WDR41	1383.4	0.962213	0.166222	1.39e-07
FAM174B	314.72	0.962171	0.194317	1.01e-05
CRLS1	874.197	0.962054	0.20482	3.26e-05
MCUB	215.57	0.959657	0.289127	0.00613523
IKBKE	207.565	0.959038	0.280042	0.00438815
EPHX1	939.196	0.955338	0.188245	5.55e-06
AL365205.1	76.003	0.953544	0.276012	0.00398597
DNAAF1	120.183	0.953311	0.329493	0.0211457
FRMPD1	843.246	0.952677	0.234577	0.000455524
SLC22A23	1016.56	0.952669	0.312035	0.0136271
TMBIM1	453.487	0.95017	0.197535	1.94e-05
AL590617.2	73.8971	0.949595	0.280564	0.00498453
KC6	300.019	0.947043	0.191462	1.03e-05
ZNF836	146.943	0.946965	0.224866	0.00025055
PCOLCE2	182.606	0.944285	0.208003	6.5e-05
MGST3	1567.18	0.941291	0.160468	9.08e-08
FMOD	76.1012	0.939775	0.267185	0.00322062
MMD	1844.14	0.93958	0.196552	2.22e-05
EPHA2	631.484	0.939354	0.250493	0.00145492
PTPRG	3155.05	0.937757	0.181395	3.5e-06
ADAMTS10	734.848	0.935662	0.295733	0.00983045
IRS1	1334.69	0.932317	0.209853	9.81e-05
RCN1P2	77.6098	0.930746	0.295817	0.0103563
CPLX2	2826.82	0.926223	0.199107	3.99e-05
FAM155A	225.795	0.92419	0.270301	0.00446751
PHACTR1	1195.58	0.922659	0.201849	5.66e-05
COCH	1032.01	0.922408	0.251806	0.00197028
CCDC162P	140.398	0.922311	0.273155	0.00511497
CDH11	2587.34	0.920011	0.178402	3.72e-06
CAMK1	343.432	0.919483	0.207147	9.98e-05
AVIL	82.8911	0.919342	0.265555	0.00389068
EFNA1	348.227	0.918807	0.181755	6.11e-06
RPL23AP82	373.022	0.918019	0.174496	2.23e-06
RALBP1	2004.89	0.915344	0.154637	6.75e-08
SULT1C4	274.668	0.915315	0.198594	4.82e-05
KCNMA1	200.168	0.91451	0.235238	0.000882184
FERMT2	2695.28	0.914427	0.182278	7.36e-06
RSRC1	1408.84	0.911357	0.255669	0.00275219
COLEC11	87.0211	0.911207	0.28915	0.0102053
TCAF1P1	222.302	0.911188	0.186934	1.44e-05
COMMD3	78.7402	0.91111	0.304537	0.0162208
EFEMP2	534.693	0.908896	0.196906	4.67e-05
KIAA1522	2219.17	0.907566	0.206704	0.000121302
RRBP1	4484.38	0.904203	0.170189	1.72e-06
AC243964.3	71.4722	0.90371	0.267895	0.00517196
SLC7A6	4385.58	0.902919	0.190799	2.77e-05
BZW2	4000.6	0.901635	0.158837	2.54e-07
DDAH2	4328.19	0.899672	0.181367	9.65e-06
PCDHGB7	819.1	0.8987	0.157559	2.19e-07
FOSL2	1177.47	0.897369	0.229288	0.000799738
CTNNA2	2064.28	0.897229	0.235776	0.00119134
DIRAS2	120.605	0.896448	0.303619	0.01802
PRKX	2851	0.895513	0.164243	8.42e-07
VAMP5	194.098	0.89546	0.253369	0.00304377
TWF1	1282.12	0.894442	0.25735	0.00371605
AKAP12	9653.43	0.894346	0.178814	7.91e-06
SRD5A3	318.037	0.894188	0.200007	8.73e-05
KIFAP3	1811.33	0.891992	0.191977	4.09e-05
RAC3	1323.09	0.891357	0.26771	0.00595013
ETV4	332.293	0.891139	0.278273	0.00875199
ZNF320	764.607	0.891025	0.169773	2.37e-06
CDADC1	239.637	0.890745	0.243526	0.00200828
CARMIL3	1063.74	0.890726	0.244381	0.00209692
GOLGA6L5P	83.2626	0.888882	0.341026	0.0436059
GYG1	675.951	0.888535	0.169584	2.48e-06
CTNNBIP1	1797.12	0.888309	0.175165	5.66e-06
FAM92A	727.949	0.8875	0.195919	6.76e-05
MMP16	1191.17	0.887222	0.219219	0.000481632
DTD1	1368.82	0.887062	0.171626	3.51e-06
ADGRG6	2020.78	0.886527	0.215775	0.000377976
MFSD11	557.697	0.883473	0.170264	3.18e-06
UTRN	2075.36	0.883453	0.195294	6.94e-05
SMYD2	1126.18	0.883281	0.157102	3.42e-07
KIAA0556	1111.32	0.883165	0.189948	4.03e-05
MAFG	2132.41	0.882314	0.154238	2e-07
SMARCA2	734.421	0.88179	0.268344	0.00678163
CELF4	252.263	0.881529	0.186664	2.9e-05
ANGPTL2	2031.26	0.881451	0.165816	1.7e-06
XCL1	44.8976	0.880916	0.33613	0.0421219
RSPO4	89.6199	0.880413	0.272685	0.0080936
DAB1	633.209	0.879935	0.178489	1.11e-05
LRRC45	1529.69	0.878751	0.272273	0.00812061
WNT11	185.274	0.878527	0.285089	0.012507
TTC19	1750.42	0.877674	0.15262	1.7e-07
AL669831.5	55.9951	0.876641	0.31969	0.0311031
TST	484.492	0.874703	0.188154	4.04e-05
ALPK3	1199.84	0.872112	0.23897	0.00206546
SLC35D2	438.556	0.871965	0.203707	0.000189652
SLC2A4	218.279	0.871501	0.208721	0.000288896
AC007842.1	74.7867	0.871497	0.265753	0.00692502
PARM1	1993.7	0.871177	0.195497	9.26e-05
PRDM5	170.919	0.870509	0.26007	0.00562897
FRAS1	2650.43	0.869813	0.226533	0.00105123
AC128689.1	53.0672	0.869314	0.310187	0.0267599
MSX2	1682.61	0.869055	0.255147	0.00466119
AC010615.1	162.672	0.868671	0.262343	0.00627737
PBK	445.734	0.867655	0.278357	0.0113074
ATP6V0E2	3122.22	0.86612	0.177237	1.36e-05
LY6G5C	72.9156	0.864593	0.279819	0.0122414
LGMN	1896.1	0.863797	0.158392	8.37e-07
MIR600HG	704.57	0.862468	0.180234	2.17e-05
GNA12	2914.49	0.862374	0.142261	3.02e-08
USP6NL	1432.35	0.862268	0.153433	3.46e-07
DNAJC6	697.832	0.861648	0.168447	4.56e-06
PTBP3	1383.58	0.861532	0.217051	0.000649613
PID1	104.108	0.860497	0.302573	0.0240835
PCDHGB4	529.092	0.85892	0.260959	0.00667874
AL049840.4	148.393	0.858841	0.209651	0.000396576
GET4	248.486	0.857457	0.282623	0.0144059
RRAGD	718.509	0.857278	0.264867	0.00790015
SNX24	374.348	0.857173	0.210805	0.000447144
PPP3CC	282.463	0.856431	0.196404	0.0001369
MINDY2	690.584	0.855102	0.241003	0.00290896
SV2A	1477.83	0.854367	0.193676	0.00011176
RGS14	485.473	0.854091	0.2269	0.00138341
SLC35B3	443.12	0.85367	0.190001	7.92e-05
WIPF1	538.794	0.853358	0.17177	9.3e-06
XPOT	5832.66	0.852037	0.181122	3.15e-05
STRBP	1905.34	0.851926	0.177952	2.15e-05
MYLK2	133.571	0.85181	0.243586	0.00345422
SUFU	2163.35	0.84992	0.154264	6.24e-07
MAP3K15	83.3304	0.84661	0.271346	0.0112098
PLEKHA2	146.837	0.846158	0.249755	0.00493996
PAICS	11006.1	0.845913	0.172327	1.23e-05
LINC00327	124.543	0.844523	0.260916	0.0078991
CHRNA3	292.188	0.84442	0.211239	0.000583273
CFL2	1180.63	0.844042	0.186318	6.76e-05
ESYT2	1619.94	0.843564	0.155512	9.66e-07
ATF7IP2	369.671	0.842728	0.189612	9.74e-05
GSG1L	90.7082	0.841867	0.295435	0.0237219
ZNF823	281.165	0.840214	0.19282	0.000138453
PRMT8	230.64	0.839826	0.217474	0.000972588
CNBD2	132.734	0.839246	0.246303	0.00464113
APLNR	751.301	0.83868	0.214403	0.000805464
AC026412.1	216.437	0.838051	0.203101	0.000351429
TFEB	92.3374	0.837745	0.31272	0.0364775
MOCS1	755.872	0.837311	0.175631	2.35e-05
ERV3-1	771.699	0.837109	0.146747	2.19e-07
PCDHGC3	1453.58	0.836707	0.217788	0.00104366
ITM2B	4776.75	0.835912	0.217647	0.00104778
GPR83	118.724	0.835618	0.274289	0.0138947
PIGQ	1543.92	0.835376	0.281963	0.0175108
IGF2R	10351.4	0.832698	0.146564	2.47e-07
CENPX	1817.98	0.831885	0.188644	0.000112424
TDRP	795.797	0.831107	0.195534	0.000214225
SPATS2L	2251.76	0.830923	0.231817	0.00258074
LCP1	47.4128	0.829426	0.319795	0.0449327
C8orf48	95.0788	0.829186	0.276463	0.0158938
CHRNA4	852.269	0.828923	0.303266	0.0318422
PANK1	1126.88	0.828541	0.203434	0.000435238
EFR3B	1648.95	0.828093	0.172949	2.15e-05
ARPC2	5521.77	0.827806	0.134625	1.8e-08
RASSF8-AS1	185.608	0.827059	0.243597	0.00482548
PRELID2	98.4564	0.826933	0.257766	0.00861255
IGSF3	2974.19	0.824973	0.182254	6.85e-05
SLC38A5	462.407	0.824016	0.259814	0.00962493
CDC20B	203.628	0.823976	0.310217	0.0386613
EPHB6	327.089	0.823396	0.229632	0.00257039
ARSE	205.274	0.822903	0.262104	0.0105762
MPPED2	117.567	0.82171	0.252972	0.00762495
TPPP3	1391.06	0.821287	0.20451	0.000544674
HRC	694.889	0.820691	0.186739	0.000119244
SPINK5	332.208	0.820669	0.18391	9.03e-05
IRX5	744.518	0.820052	0.223053	0.00188554
ZDHHC9	2689.3	0.818862	0.180118	6.32e-05
LPIN3	461.398	0.817601	0.229061	0.00271025
TBCK	1239.55	0.817167	0.176034	4.17e-05
ABCA1	1357.88	0.815999	0.219857	0.00166338
LRRC37A3	202.948	0.813648	0.228183	0.00274172
CYB5R2	442.209	0.812875	0.230605	0.00313995
CABLES1	753.768	0.812161	0.235857	0.00413376
PLA2G3	51.6554	0.8117	0.316106	0.0477894
C10orf35	196.525	0.809449	0.223477	0.00226802
ADCY7	614.216	0.809426	0.211925	0.00113339
TMOD3	1591.57	0.806951	0.209224	0.000988621
GABRB3	2237.91	0.806321	0.166785	1.74e-05
AC067931.2	54.146	0.805892	0.30792	0.0424767
GREB1	3892.72	0.805353	0.21302	0.00130646
PLCG2	143.535	0.804641	0.259348	0.0117846
CEP70	457.872	0.804279	0.259445	0.0118729
BCR	2463.79	0.803459	0.213364	0.0013762
ANXA4	191.204	0.802678	0.236171	0.00477161
FSIP2	405.229	0.80262	0.187517	0.000189758
PTMS	11840	0.800834	0.200983	0.000612953
ETNK1	1728.1	0.800323	0.228529	0.0033919
MYL12A	3221.58	0.800282	0.159693	7.55e-06
TSC22D1	4731.12	0.800002	0.194098	0.000358243
THUMPD2	441.702	0.798065	0.18915	0.000242528
CRYBG3	754.697	0.797816	0.22647	0.00316207
IGSF8	751.082	0.795715	0.227043	0.00336236
BBC3	88.9427	0.795631	0.310983	0.0488602
PXDC1	184.9	0.794829	0.283674	0.0267864
AC092910.3	77.7861	0.794413	0.272391	0.019908
LPIN2	1948.65	0.794323	0.223402	0.00283725
PDE6D	733.131	0.793627	0.145697	8.63e-07
CEP104	1096.19	0.793447	0.144287	6.59e-07
ZNF713	203.34	0.792904	0.222092	0.00270484
DBNDD1	577.293	0.792842	0.264002	0.0157172
TRPS1	441.616	0.792407	0.31054	0.0495985
EHD4	533.295	0.792321	0.163832	1.73e-05
FMNL2	3435.56	0.790723	0.176229	8.12e-05
KHDRBS3	2095.84	0.790418	0.173165	5.83e-05
ATP6V0B	3702.75	0.790335	0.15635	6.11e-06
GNG2	6827.56	0.790073	0.199748	0.000684583
NETO1	152.494	0.78977	0.2574	0.0130189
PDCD10	707.276	0.787495	0.240096	0.00691542
PXDN	7692.27	0.784491	0.188081	0.000293353
AK8	82.679	0.782857	0.279778	0.0270283
MACROD2	93.5041	0.782405	0.251893	0.0116776
SNX9	989.752	0.778888	0.151172	3.8e-06
CLOCK	781.166	0.778152	0.18486	0.000252243
ARHGAP12	1106.62	0.777977	0.197295	0.0007154
C8orf58	281.549	0.777321	0.190139	0.000409705
SLC9A9	297.747	0.775488	0.206307	0.00140909
GPCPD1	796.481	0.774289	0.18657	0.000318726
C1orf27	663.083	0.773991	0.204882	0.00131946
PGBD1	586.277	0.773336	0.182597	0.000227792
DCBLD1	467.108	0.771986	0.169548	6.13e-05
PCDHGB6	1919.1	0.770873	0.205562	0.00145492
GMFB	2546.16	0.770511	0.241768	0.00918317
CTSB	6411.17	0.769818	0.200203	0.00103156
SLC25A13	3931.54	0.769449	0.191134	0.000524889
FADS3	410.87	0.767817	0.239768	0.00875199
NPC1	1377.29	0.76742	0.146763	2.6e-06
CCDC150P1	70.2114	0.766981	0.300045	0.0491222
PAM	2724.22	0.766485	0.280743	0.032102
C4orf19	408.864	0.765718	0.253966	0.0152151
KATNBL1	778.603	0.764732	0.237866	0.00843912
HECW2	1024.29	0.764548	0.168383	6.48e-05
RTTN	1081.3	0.763827	0.174881	0.000133141
SPR	156.136	0.763433	0.231292	0.00648077
ECI1	549.742	0.763202	0.224595	0.00477863
ZNF117	1696.19	0.762979	0.172347	0.000104848
MVP	555.946	0.761041	0.240019	0.00964597
CCDC84	320.454	0.759783	0.236764	0.00859196
TP53INP1	916.406	0.759733	0.211535	0.00252184
COL27A1	2521.53	0.75848	0.197946	0.00108308
FBXO18	2157.93	0.75823	0.134974	3.5e-07
FASTKD1	584.723	0.757962	0.213745	0.00292573
SLC25A51	392.945	0.757125	0.165051	5.29e-05
SLC16A1-AS1	196.84	0.756596	0.235734	0.00857939
GRIP1	388.873	0.75596	0.292516	0.0459475
RBPMS	510.502	0.755612	0.245304	0.0125469
LINC00342	248.855	0.7552	0.202614	0.00157747
PRDM4	2501.38	0.754621	0.136657	5.83e-07
ZNF816	250.048	0.754524	0.199579	0.00130646
PLEKHA8	2127.87	0.753791	0.17433	0.000159287
SPATA33	701.765	0.751366	0.163219	4.93e-05
ZBED9	297.397	0.751199	0.217122	0.00392073
STXBP6	125.292	0.750985	0.25025	0.015817
RPS6KA1	673.592	0.750928	0.15725	2.27e-05
AL121603.2	71.2378	0.750714	0.277818	0.0344402
VPS13C	1691.37	0.748293	0.185812	0.000521891
COMMD8	171.964	0.74811	0.292936	0.0493828
RALB	774.027	0.746747	0.219631	0.00475524
ANTXR2	1205.35	0.74662	0.164589	6.6e-05
ELK3	601.377	0.746568	0.251446	0.0172472
RAP1GDS1	1751.83	0.745294	0.168435	0.000105797
REST	1389.14	0.74488	0.202947	0.00192741
ITM2C	5566.46	0.744286	0.199178	0.0015248
GRB10	2501.37	0.744056	0.22735	0.00706949
FCHO2	309.105	0.74305	0.248701	0.0164074
SLC6A16	167.988	0.741372	0.263653	0.0261688
LAMB1	8002.8	0.741045	0.168586	0.000118934
DENND5B	1671.71	0.740353	0.192386	0.00101993
CDK17	1203.83	0.739981	0.205059	0.00237753
FHIT	112.107	0.739427	0.244392	0.0147642
TTN-AS1	510.694	0.738572	0.180415	0.00040068
LAMP2	2872.41	0.738395	0.208391	0.00294879
TTLL3	449.151	0.736489	0.174031	0.000230804
GAB2	1973.9	0.736082	0.160861	5.55e-05
HEBP2	861.175	0.735826	0.151118	1.48e-05
LINC01572	107.716	0.735363	0.267513	0.0305669
TWSG1	1275.23	0.734868	0.238006	0.0123023
DDR2	1214.68	0.734437	0.226638	0.00780608
MS4A6A	1519.46	0.732796	0.273736	0.0366489
CYSTM1	764.875	0.730959	0.165896	0.000114115
PCSK5	351.132	0.73079	0.285122	0.0483325
ZNF793	541.589	0.729384	0.219576	0.00608946
SRSF12	518.232	0.727902	0.234169	0.0115987
RBBP9	820.852	0.727205	0.199249	0.00206416
STT3B	7381.12	0.727037	0.186842	0.000870674
RBP1	2950.8	0.726722	0.201067	0.00233084
ZHX2	514.707	0.726519	0.222294	0.00717271
ATP8A2	277.895	0.726356	0.250724	0.0209461
PSPN	163.938	0.725859	0.244649	0.0173363
NAALAD2	192.27	0.725511	0.213677	0.00482487
FBXO17	238.949	0.725336	0.261843	0.0289478
SLC17A7	333.348	0.725131	0.195411	0.00166668
GXYLT2	203.986	0.724757	0.229651	0.0100701
MLLT6	2924.93	0.724524	0.190387	0.0011913
ZNF431	1132.64	0.723496	0.204257	0.00296143
COL6A4P2	210.89	0.723374	0.202521	0.00269127
CPS1	1805.08	0.722424	0.159125	6.49e-05
APLP2	11975.9	0.722272	0.163345	0.000107144
C18orf54	410.413	0.72192	0.248956	0.020784
AP1G2	1112.95	0.720407	0.206274	0.00350533
GOLGA7	1608.23	0.720383	0.171126	0.000252191
AGPS	1652.44	0.720369	0.213709	0.00521724
NRSN2-AS1	97.6969	0.720252	0.276024	0.043278
AL662795.2	806.169	0.719986	0.182249	0.000696676
CUEDC1	1823.29	0.719446	0.187105	0.00103156
PTPRU	956.185	0.718995	0.256445	0.0266902
TMEM98	2782.86	0.718942	0.147074	1.36e-05
PCBD2	192.628	0.717862	0.21429	0.00558228
EMC9	240.822	0.717433	0.247846	0.0210713
ENO2	5745.98	0.716429	0.124952	1.86e-07
AC009120.2	102.587	0.716107	0.254397	0.025962
SPRED2	1289.91	0.715968	0.164112	0.000135811
CISD1	434.717	0.715555	0.178239	0.000546922
ZNF667	316.874	0.715538	0.196647	0.00213895
ETV1	639.054	0.713843	0.232024	0.0126967
BMP7	771.577	0.713413	0.221644	0.00834208
NID2	1417.02	0.712993	0.257106	0.0287285
TMEM67	437.123	0.712794	0.215222	0.00626676
RETSAT	867.235	0.712713	0.144312	1.07e-05
EPHB4	2369.55	0.710677	0.182848	0.000885035
UXS1	1351.94	0.710534	0.158024	7.81e-05
TUBD1	266.771	0.70974	0.215095	0.00649952
MBOAT2	1679.57	0.708896	0.194571	0.00210722
SLC7A14	450.878	0.708562	0.174449	0.000455002
RTCA	1006.62	0.706525	0.189527	0.00157469
ATOH8	1053.97	0.706172	0.246362	0.0226725
SLC2A13	303.559	0.706018	0.226665	0.0113743
ARHGAP10	633.32	0.705559	0.169939	0.000316754
FAM114A1	434.245	0.704184	0.184394	0.00113524
TSPAN6	2555.03	0.704031	0.234274	0.0156403
SEMA3C	3182.52	0.701007	0.21656	0.00789706
SPACA9	268.704	0.699556	0.20875	0.00556161
AL049840.3	108.701	0.699319	0.23751	0.0184287
HTRA3	299.959	0.699003	0.229931	0.0141433
RHOBTB1	969.044	0.697076	0.178812	0.000847657
PANX1	1246.71	0.696167	0.185784	0.0014697
UGCG	565.208	0.69616	0.218996	0.00940779
GOLGA8B	432.884	0.694918	0.186329	0.00156522
APOPT1	294.511	0.694336	0.1747	0.000636423
MYO10	4606.47	0.690071	0.148007	3.81e-05
CD99	3569.93	0.689292	0.187918	0.00194102
NAMPT	1339.18	0.688873	0.191263	0.00243915
STX3	1435.76	0.688306	0.150283	5.45e-05
NFE2L3	239.739	0.687762	0.202871	0.00490373
LRRC27	407.766	0.68692	0.163659	0.000265074
CCND1	3417.32	0.686427	0.151409	6.67e-05
PURG	251.988	0.686292	0.229688	0.0164074
SNX13	1022.89	0.685313	0.216365	0.00973486
UTP6	1755.63	0.685025	0.177726	0.000997132
NIPSNAP3A	510.706	0.684929	0.18852	0.00218099
PCK2	456.33	0.684665	0.251345	0.0326332
SLC6A8	2342.12	0.684215	0.250329	0.0318422
NIPA1	678.661	0.683873	0.211781	0.00808759
C5orf42	1393.95	0.683583	0.185008	0.00176526
RFNG	1297.97	0.682902	0.266131	0.048011
AMFR	1407.62	0.68261	0.174383	0.000797702
ODF2L	977.369	0.680851	0.19833	0.00427729
LINC01089	542.707	0.68082	0.239886	0.0244653
GNG11	924.869	0.680593	0.229706	0.0175094
CLIP4	221.602	0.680122	0.236691	0.0222495
SCRN1	6979.68	0.677398	0.148564	5.96e-05
ARL10	2349.3	0.676966	0.166548	0.000449634
KANK1	1118.48	0.676876	0.199926	0.00496886
AC092123.2	278.481	0.676425	0.188165	0.00249529
AAMDC	214.541	0.676113	0.188519	0.00256514
EIF2AK3	1563.01	0.675489	0.188298	0.00255714
PRKAA2	683.15	0.673847	0.236408	0.0236853
JPH3	244.381	0.672658	0.254607	0.040089
FUT4	169.958	0.672436	0.237356	0.0247825
SDHAP3	247.112	0.671161	0.239619	0.0268335
PIP4K2C	905.034	0.670988	0.155111	0.000157975
PEX26	1983.55	0.670599	0.131446	4.88e-06
SPATA7	357.3	0.670281	0.227521	0.0183479
PCBD1	414.984	0.669614	0.178933	0.0014971
SOX12	3334.55	0.669519	0.221193	0.0147103
KCTD10	2858.83	0.668779	0.135858	1.15e-05
CUX1	2731.31	0.668482	0.182631	0.00199107
LAMP1	6765.07	0.667028	0.149093	8.62e-05
ANXA2	7847.68	0.666485	0.177941	0.00147886
FAM13B	2426.2	0.666388	0.186426	0.00266841
CLVS2	241.435	0.666162	0.250716	0.0385734
PCCA	786.708	0.665568	0.153549	0.000152594
NAPG	853.896	0.665054	0.200122	0.00606327
FAR1	2038.88	0.664669	0.221564	0.0158652
SLC25A24	1441.8	0.664039	0.215361	0.0124534
PCYOX1	2437.42	0.663026	0.202602	0.00707172
EXOC1	1379.72	0.662565	0.19263	0.00418317
CHD9	2533.05	0.662541	0.175559	0.00133836
RNF19B	601.934	0.662163	0.156183	0.000223829
TMEM59L	798.974	0.66049	0.252718	0.0428306
HS3ST4	213.443	0.659963	0.220073	0.0159115
TNFAIP8	222.118	0.658102	0.233461	0.0257195
ACP6	500.935	0.656995	0.157322	0.000288406
GALM	386.153	0.656361	0.197606	0.00609213
CAST	1102.42	0.655886	0.188331	0.00362598
ABRAXAS1	636.083	0.655808	0.211071	0.0116464
PKN3	605.298	0.655723	0.224754	0.0198605
KRT8	2112.67	0.655444	0.192124	0.00457919
TM2D2	883.496	0.654734	0.163605	0.000572895
QPRT	3577.72	0.654706	0.138835	2.99e-05
FNDC3B	1283.27	0.65437	0.17189	0.00118602
DIXDC1	1019.06	0.654134	0.185728	0.00317101
CHORDC1	1584.54	0.653898	0.221498	0.0180355
MYO1B	3476.48	0.653841	0.171718	0.00118351
TBL1XR1	1931.92	0.653512	0.192758	0.00490223
SLC3A2	5729.94	0.653339	0.183843	0.00285362
EIF2AK1	4041.51	0.652056	0.138761	3.23e-05
PNRC1	580.211	0.651937	0.212289	0.0129154
ZNF454	88.4214	0.651856	0.251103	0.0446661
CACNA1B	1023.58	0.651339	0.241603	0.0349497
ACSL1	943.691	0.650917	0.189329	0.00420303
RCN1	7262.62	0.6508	0.172736	0.00136671
AACS	1133.19	0.649832	0.155167	0.000274923
KIAA1324L	1301.75	0.648877	0.175787	0.00178859
ZSCAN9	710.463	0.648249	0.162853	0.000622354
ABCB10	660.935	0.645122	0.193225	0.00578156
XPNPEP1	2744.8	0.645098	0.132676	1.53e-05
SPRYD3	337.783	0.644775	0.196572	0.00691298
GAL3ST4	606.013	0.644266	0.203215	0.00965586
TRIM36	753.749	0.641416	0.218017	0.0185483
GNPDA1	2305.93	0.640751	0.147418	0.000145299
PRTG	2665.67	0.639444	0.215376	0.0172494
EML4	4393.16	0.639019	0.163471	0.000813612
FAM234B	560.31	0.638302	0.1639	0.000859986
RAB5B	3864.54	0.638271	0.138633	4.92e-05
MIA3	2355.16	0.637782	0.164501	0.000917819
ZNF260	1545.79	0.636913	0.227181	0.0266902
LAPTM4A	3590.19	0.636747	0.1721	0.00173434
RBM7	401.153	0.636291	0.235443	0.0344165
DYNC2H1	1045.93	0.635056	0.227525	0.0275107
RNGTT	1004.76	0.634627	0.191587	0.00625794
RALGAPA2	1263.04	0.634271	0.174036	0.0020989
MKNK2	3210.48	0.634001	0.218497	0.0206825
AHSA2	1561	0.633487	0.148681	0.000205668
KLF7	2181.17	0.633427	0.182928	0.00388212
ZNF425	326.527	0.633417	0.180385	0.0032845
AFG1L	186.656	0.633196	0.24102	0.0414971
FRA10AC1	392.883	0.632543	0.22414	0.0255282
MRPL33	608.69	0.63239	0.237836	0.0383934
RFPL1S	160.341	0.632256	0.220333	0.022482
BIRC2	1271.49	0.63222	0.204647	0.0122559
MIR22HG	308.462	0.631738	0.173221	0.00208143
POLI	899.081	0.630302	0.201107	0.0107428
HTATIP2	227.966	0.630211	0.189258	0.00594662
ZFAND1	600.477	0.629979	0.224835	0.0267864
ELMOD2	1527.14	0.62984	0.238101	0.0397246
YES1	1470.93	0.629572	0.235069	0.0365382
TCF20	2433.98	0.628573	0.131891	2.37e-05
UBXN10	158.351	0.628044	0.222982	0.0258552
FBXW4	645.524	0.628041	0.178992	0.00331674
SLC38A7	1646.68	0.626973	0.168278	0.00158546
CEP290	1345.36	0.626922	0.246002	0.0499952
BCAP29	540.998	0.62689	0.238561	0.0414291
PWAR6	873.379	0.626674	0.232415	0.0349178
ROCK2	1760.13	0.626618	0.210983	0.0172098
IL6ST	1393.17	0.626591	0.213205	0.0187103
RNF170	694.022	0.625731	0.210036	0.0167951
CRYZ	890.937	0.625315	0.213617	0.0193346
MINDY3	897.534	0.620206	0.195675	0.00967642
SLC4A8	1192.71	0.620089	0.17864	0.00377141
TRPC1	295.464	0.620056	0.194604	0.00919839
UBAC2	1495.77	0.619762	0.136278	6.28e-05
NUMB	1427.88	0.61912	0.140196	0.000109602
MAP3K9	623.76	0.618703	0.213613	0.0209736
RNF152	414.45	0.618385	0.215148	0.022208
ST6GALNAC5	614.101	0.618059	0.164112	0.00137456
SRC	2941.69	0.61775	0.181942	0.00482487
DUSP18	227.606	0.61518	0.209148	0.0185839
IMPA1	594.995	0.614255	0.22097	0.0282545
DNAJC16	786.152	0.613868	0.149586	0.000384858
COX20	784.22	0.613402	0.195793	0.0107826
PAQR8	1140.53	0.612981	0.19462	0.0102525
SLC35B1	1727.89	0.612727	0.146858	0.000292174
CHCHD3	2400.96	0.612525	0.144943	0.000236455
PKN2	1490.08	0.609815	0.204518	0.0167049
CMTM3	1717.35	0.609807	0.1435	0.000215014
MGAT4A	442.203	0.60946	0.199337	0.0134497
JKAMP	1150.44	0.609286	0.173073	0.00318669
ROBO1	5311.24	0.609144	0.163624	0.00160128
PSEN2	894.863	0.608699	0.154049	0.00069472
TUSC3	2404.44	0.608508	0.202775	0.015817
CCDC86	1493.77	0.606937	0.194823	0.011364
STK24	2386.62	0.606467	0.145579	0.000299099
LRRC40	1191.68	0.605244	0.219898	0.0302785
KLHL5	974.916	0.605019	0.218206	0.0287543
CASP6	405.349	0.604383	0.205707	0.0187471
WDR20	678.172	0.602123	0.173026	0.00365976
SLC35F6	951.486	0.601489	0.154666	0.000877968
ARNT2	2207.84	0.601086	0.141669	0.000220958
VPS35	3973.58	0.600947	0.173331	0.00382727
FUCA2	1564.03	0.600778	0.15358	0.000805413
NFXL1	454.252	0.600544	0.169412	0.00293539
BACH1	1327.76	0.600492	0.189131	0.00953137
CD2AP	451.088	0.599954	0.22925	0.0424812
SRD5A1	1461.11	0.599649	0.183848	0.00731522
SLC37A3	1389.38	0.599389	0.162246	0.00176859
WWP1	638.929	0.598967	0.196961	0.0141046
COTL1	14984.8	0.598308	0.185296	0.00808904
IER5	650.111	0.596907	0.213805	0.0274592
CHN1	1962.09	0.596726	0.162718	0.00194565
ZNF518A	1130.71	0.596609	0.179686	0.00611417
SUPT3H	339.103	0.596452	0.167553	0.00279813
LINC01224	334.735	0.595365	0.20272	0.0188105
ARL4C	760.083	0.594067	0.23065	0.0468942
CLK1	1853.59	0.593535	0.195291	0.014178
EML1	1273.39	0.593061	0.195822	0.0146386
UBE2W	407.076	0.592829	0.22664	0.0425859
ABR	4986.41	0.591603	0.158576	0.00155971
NDUFAF4	745.543	0.591335	0.224725	0.0410689
WDR35	1020.59	0.591234	0.165847	0.00274963
CTTNBP2	250.335	0.591055	0.217913	0.0335977
KLF6	1752.94	0.589405	0.149145	0.000693375
ENOX1	487.834	0.589372	0.159758	0.00180067
TSPAN13	1006.62	0.588202	0.200017	0.0186108
YOD1	785.036	0.587969	0.197276	0.016748
VEZT	2167.48	0.58763	0.180349	0.00739323
TM2D1	497.484	0.587255	0.208026	0.0254691
ADAM17	1744.27	0.58709	0.168224	0.00353669
RASL11B	597.064	0.586606	0.208242	0.0258307
AKIRIN2	1860.45	0.58653	0.139884	0.000269618
CHD1L	2064.33	0.585209	0.152747	0.00108492
BAK1	780.535	0.584479	0.165822	0.00314157
PPID	1442.02	0.583132	0.199196	0.0193298
ABCC2	1029.66	0.582303	0.21563	0.0345615
MRPL50	810.626	0.582069	0.213421	0.0323453
AC124045.1	205.84	0.581956	0.201877	0.0217241
MANEAL	1324.66	0.581561	0.227171	0.0486816
COQ10A	369.49	0.581537	0.162722	0.002674
SLC38A9	396.853	0.581479	0.174184	0.00578625
HPS3	651.707	0.581059	0.164936	0.0031618
IDH1	2835.72	0.580627	0.164911	0.00318255
HERC4	1078.98	0.580455	0.181149	0.0087029
AF131215.5	191.264	0.580043	0.209934	0.0295315
JARID2	2584.77	0.579572	0.152548	0.00122035
ASAH1	3861.11	0.579123	0.18208	0.00935769
SWAP70	692.044	0.578911	0.186447	0.0117061
TCEAL1	516.341	0.57852	0.208048	0.0281975
EXTL2	981.68	0.577313	0.179302	0.00831898
GSK3B	4490.99	0.576412	0.159384	0.00231393
B4GALT4	502.755	0.574802	0.218152	0.0407606
HIBADH	540.831	0.573041	0.167429	0.00441819
SNAPC3	2080.87	0.572772	0.184631	0.0117931
C1RL	293.864	0.572755	0.206383	0.0285878
SLC35F5	734.452	0.571074	0.202985	0.0260741
SUZ12	1369.36	0.569883	0.211489	0.0350589
CD46	2128.88	0.569706	0.178789	0.00919676
ZNF286B	394.66	0.569655	0.172926	0.00661434
CISD2	751.285	0.568519	0.220184	0.0461968
CERK	5511.77	0.566805	0.135717	0.000288224
TYW5	291.923	0.565476	0.187427	0.0151316
FKBP3	2952.57	0.565251	0.215064	0.0413965
CYYR1	383.533	0.565041	0.19401	0.0201126
CERS6	2338.48	0.564214	0.181941	0.0118328
ATP8A1	1594.07	0.562975	0.189043	0.0168434
SLC23A2	1542.46	0.562492	0.17185	0.00706098
SEC31B	623.254	0.562224	0.176044	0.00900302
OPTN	1149.26	0.561973	0.199779	0.0261006
ERICH1	530.063	0.559901	0.175989	0.0093381
IFNGR1	774.384	0.559394	0.196336	0.0237439
GOLGA8A	1552.28	0.55912	0.147404	0.00124807
RAB32	542.54	0.559009	0.18833	0.0172766
COA1	1529.61	0.557491	0.160447	0.00372702
TP53I3	722.538	0.557448	0.169599	0.00676836
ZNF493	226.08	0.556574	0.214441	0.0447124
ANO10	718.189	0.555206	0.168723	0.00669275
CLIC1	4745.36	0.554879	0.140208	0.000679209
TRPM7	2031.39	0.554049	0.192831	0.0222523
LMBR1	1362.53	0.553358	0.195975	0.0254256
PIM2	321.409	0.552941	0.191491	0.0214646
CKAP4	5795.87	0.552871	0.136133	0.000455524
DMXL2	2898.4	0.552703	0.145164	0.00118403
DNAH9	312.824	0.552475	0.176664	0.010973
NMT2	539.273	0.551914	0.174305	0.00975777
ZNF667-AS1	525.267	0.551314	0.156062	0.0030605
CEP128	393.258	0.551176	0.18078	0.0138077
AC008443.1	187.927	0.550906	0.203722	0.0342792
NAA30	796.111	0.550622	0.173854	0.00974044
USP25	793.232	0.550346	0.176667	0.0113673
PIK3R3	2138.88	0.550233	0.13702	0.000544816
SDCBP	4354.92	0.549955	0.190018	0.0210957
AKAP13	5316.44	0.548841	0.137797	0.000616627
ZNF10	418.612	0.548841	0.204691	0.0362661
ODC1	8191.11	0.548109	0.169563	0.00800641
SH3BP5-AS1	263.57	0.546277	0.186202	0.0189732
DESI2	1755.48	0.546079	0.168112	0.00762495
CERS2	5026.92	0.546011	0.131652	0.00032212
RNF149	708.304	0.545593	0.180112	0.0146153
CPVL	1058.28	0.545255	0.174186	0.0108693
ZFP30	832.704	0.544716	0.202698	0.0356681
AZIN2	254.139	0.544344	0.208618	0.0432802
GPR155	752.224	0.543953	0.204507	0.038309
AC020915.4	245.762	0.543474	0.188687	0.021861
OLA1	3716.37	0.542342	0.205981	0.0409129
WBP1L	1780.34	0.542167	0.194789	0.0280156
RAVER2	978.429	0.542029	0.170832	0.00959291
ZNF568	234.519	0.541868	0.208424	0.0442741
IFT22	850.041	0.54083	0.194128	0.027838
HLA-A	3067.94	0.540558	0.20185	0.0365478
ZNF891	364.172	0.539972	0.207991	0.0446549
TTC7A	426.612	0.539791	0.192551	0.026698
RANBP10	1429.64	0.538119	0.192267	0.0269844
CYP2U1	322.79	0.535548	0.185309	0.0213226
ELOVL6	617.947	0.534785	0.196453	0.0328034
MAPKBP1	1731.76	0.533602	0.185177	0.0217915
PCBP1-AS1	748.327	0.533206	0.170966	0.0112481
LEPROT	1102.76	0.533097	0.18082	0.0182441
NUAK1	2283.84	0.532491	0.188794	0.0256373
VIM	55302.6	0.532085	0.159172	0.00570917
PCBP2	5742.73	0.531377	0.13426	0.000678665
WNT5A	1462.43	0.530959	0.180791	0.0188105
KIAA1109	2167.94	0.530942	0.187531	0.0249096
ZNF33B	1228.93	0.530875	0.182487	0.0202964
ZNF286A	649.669	0.530524	0.193823	0.0315362
UGGT2	827.231	0.530333	0.186112	0.0237219
CLK4	495.641	0.530061	0.19002	0.0276095
GLUL	12265.6	0.529501	0.138839	0.0011577
HERC2P3	616.099	0.528846	0.173242	0.013643
CTNNB1	13222.3	0.527944	0.189417	0.0277656
AHI1	636.617	0.527385	0.186601	0.0252285
ADCK2	219.539	0.527069	0.199832	0.0405008
PRDX6	4456.96	0.526242	0.147465	0.00271727
GTF2IP4	833.817	0.526036	0.18686	0.0259572
NEU3	539.143	0.52495	0.159269	0.00658053
VWA8	603.629	0.524784	0.180629	0.0205056
DCAF6	803.966	0.524324	0.165305	0.00962048
GFPT2	373.053	0.522934	0.204594	0.0491331
AGO4	932.139	0.522774	0.152767	0.00442395
GTF2E2	690.528	0.522338	0.175329	0.0167951
PMEL	14435.6	0.52164	0.175096	0.0167951
PAFAH1B2	2385.28	0.52152	0.167858	0.0116487
YWHAZ	21192.1	0.521488	0.183006	0.0237219
MAML3	664.842	0.520024	0.183548	0.0247773
SPIN3	608.678	0.519616	0.175238	0.0174111
HGSNAT	920.835	0.518897	0.177072	0.019159
ZNF780B	638.765	0.518652	0.177362	0.019487
ATP6V0E1	1700.8	0.518633	0.158257	0.00697265
FAM160A2	820.718	0.518423	0.166471	0.0113918
ARHGAP17	1990.24	0.517996	0.156727	0.00639194
SWI5	303.593	0.517681	0.186188	0.0282159
RAB3IP	460.436	0.517497	0.199243	0.0445113
TOR1B	632.937	0.517182	0.149314	0.00386945
MRPL48	562.978	0.517129	0.171928	0.015521
EBPL	443.158	0.516506	0.15624	0.0063777
TTC28-AS1	291.35	0.515893	0.198299	0.0440861
RSRP1	1654.55	0.515647	0.160812	0.00864404
FAM98A	1561.7	0.51557	0.161872	0.00923091
KCTD21	474.679	0.515346	0.201257	0.0486147
ALS2	2037.01	0.514883	0.152373	0.00507523
UNC13B	2227.15	0.514776	0.141136	0.00207925
IDE	1330.37	0.514667	0.199132	0.0459281
PPP4R1	2936.05	0.514412	0.144854	0.00287823
ZNF235	297.627	0.514074	0.173669	0.0176412
TMEM123	3064.39	0.512553	0.188062	0.0325071
RNF5	1536.22	0.512394	0.131939	0.000895505
RNF145	2724.7	0.51233	0.159322	0.00842573
QSOX2	1844.74	0.510362	0.152078	0.00547395
OSTC	2281.9	0.509197	0.197494	0.0465852
DPCD	616.679	0.508294	0.170455	0.0166994
ARHGAP32	2641.79	0.508182	0.136933	0.0016648
WASL	1498.59	0.507527	0.170468	0.0168768
OTULIN	678.51	0.506399	0.169933	0.0167635
LRRC49	515.716	0.506153	0.185674	0.0324559
SLC41A1	1132.96	0.504754	0.166633	0.0146153
PPARD	1245.36	0.504403	0.191175	0.0404324
TCF4	2365.14	0.502445	0.176124	0.0235347
BPGM	543.852	0.501225	0.193555	0.045384
ZNF621	1461.85	0.501123	0.168128	0.0167429
ZNF470	522.742	0.501081	0.177741	0.0257047
PLIN2	1582.13	0.500194	0.171241	0.019665
POGLUT1	586.445	0.499666	0.178009	0.0264999
AMOT	3129.65	0.499661	0.142932	0.00346802
SETD4	758.616	0.499646	0.164262	0.0140832
SELENBP1	1092.57	0.498972	0.163772	0.0138901
ARL15	344.1	0.498938	0.184925	0.0347721
BPHL	605.316	0.498582	0.148302	0.00536475
AKR1A1	2025.92	0.498142	0.138656	0.00251294
NUDT10	465.963	0.498136	0.185476	0.0358248
RUFY3	3008.04	0.496238	0.179724	0.029672
TMEM246	844.996	0.495577	0.168662	0.0187401
NDUFC2	480.046	0.495322	0.18108	0.0316765
ZSCAN30	753.413	0.494828	0.152337	0.00762495
ZNF28	505.063	0.493798	0.173792	0.0242507
ACOX1	698.865	0.493418	0.172076	0.0226038
ZNF84	2489.62	0.491726	0.148095	0.00611417
ZNF660	638.737	0.49131	0.178912	0.030784
DNAJC10	3268.11	0.490789	0.188729	0.0442083
EIF3C	465.427	0.490326	0.17497	0.0267638
HOMER2	1555.76	0.489743	0.151454	0.00797945
MYEF2	3238.35	0.489554	0.184111	0.038393
DYM	1718.03	0.489289	0.142029	0.00411293
HINT1	5280.34	0.489257	0.146898	0.00593546
MFSD9	433.385	0.489084	0.173571	0.0257712
CCNJ	1743.96	0.488639	0.18391	0.0385754
CEP68	1051.68	0.488629	0.145887	0.00559043
ARHGAP23	1295.26	0.488464	0.189188	0.0462015
LTA4H	3203.58	0.487872	0.143385	0.00471488
TXNRD1	4394.94	0.487781	0.177658	0.0308171
ZNF468	385.917	0.48766	0.182619	0.0373056
STX2	1425.18	0.487492	0.166896	0.019665
SLC39A11	357.72	0.487003	0.166622	0.0195624
AC245060.4	547.698	0.486399	0.185634	0.0421554
HERC2P2	439.444	0.486376	0.182251	0.0374548
SATB2	333.812	0.486196	0.187476	0.0449538
ZNF638	4137.25	0.485509	0.17627	0.0301691
MTRF1L	542.234	0.485325	0.177534	0.0318173
STRAP	6012.4	0.484795	0.17379	0.0276095
CNDP2	2782.39	0.484514	0.137796	0.00323228
ZNF618	2694.29	0.484303	0.169889	0.0236698
GRB2	3060.8	0.483557	0.128774	0.00142858
AC060780.1	363.129	0.483227	0.183723	0.041202
PRKAR2A	2040.59	0.483006	0.161428	0.0162105
ZNF189	952.809	0.482431	0.168771	0.0231503
DYNC1I2	4719.12	0.482216	0.157393	0.0132015
SH3RF3	572.655	0.481253	0.171804	0.0268207
UBXN2B	1410.82	0.481211	0.167393	0.0221896
EXD2	868.766	0.480851	0.153801	0.0109998
ABCB7	560.941	0.480204	0.169268	0.0245419
NFYA	2490.87	0.479905	0.147104	0.00730151
ISCA1	1215.61	0.479221	0.168424	0.024008
IFRD1	1933.8	0.479057	0.187146	0.0486892
ALDH2	1143.57	0.478396	0.151121	0.00977936
RNF216P1	712.198	0.477605	0.144512	0.00639194
AVEN	310.29	0.477252	0.176003	0.03364
ZNF814	333.616	0.475473	0.171118	0.0283364
FAM118B	957.499	0.472696	0.156976	0.0153675
PRKRA	1495.51	0.472461	0.142176	0.00606537
YIPF5	1151.94	0.472135	0.179654	0.0414185
FTX	739.258	0.4721	0.178057	0.0391262
CAPN7	984.869	0.47183	0.181099	0.0437195
TMEM192	723.222	0.471761	0.178843	0.0404834
ADH5	4387.25	0.471062	0.158593	0.0172015
PSME2	1153.03	0.470648	0.143216	0.00677807
ZNF391	314.575	0.470169	0.174789	0.0354661
STARD3NL	1581.04	0.468508	0.162846	0.022048
ECHS1	2749.62	0.468309	0.137152	0.00453555
AP3B1	1742.81	0.468246	0.155987	0.0157776
NPC2	1673.49	0.467886	0.182879	0.0488602
TBC1D7	522.616	0.467658	0.178246	0.0418206
CARHSP1	1902.25	0.465006	0.179529	0.0453288
GFOD2	1422.72	0.464293	0.157275	0.0180355
TBCE	977.501	0.46421	0.173502	0.0367958
PGD	9457.65	0.46336	0.134086	0.0039729
GSTP1	9565.4	0.463222	0.170325	0.0330051
PSMA1	355.049	0.463009	0.173602	0.0375958
OXSR1	2158.06	0.463	0.161834	0.0230059
ZNF432	602.248	0.462007	0.176304	0.0421438
JAKMIP2	1029.37	0.460663	0.179733	0.0483325
WWOX	344.671	0.460394	0.169555	0.0333843
LRSAM1	840.412	0.45935	0.171179	0.0360424
PLPP3	1463.14	0.45921	0.161887	0.0245617
VEZF1	2586.67	0.459018	0.148525	0.0122199
PAIP1	2182.12	0.458407	0.166502	0.0302424
BBS2	1386.84	0.456693	0.14315	0.0090917
ZPR1	1582.61	0.456183	0.14277	0.00895696
CSTB	1938.75	0.454395	0.173066	0.0416413
SFT2D2	1182.03	0.454357	0.171543	0.0394018
ASXL1	5294.71	0.454197	0.141958	0.0088325
DNAJC7	3679.19	0.452723	0.135162	0.00558987
NOVA1	613.866	0.451754	0.171336	0.0405817
WDR19	1552.16	0.451442	0.142275	0.00959089
TMEM230	2378.62	0.450293	0.174774	0.046795
GSTCD	625.162	0.449762	0.170564	0.0405692
SEC24B	1340.59	0.449695	0.163342	0.0302427
TLDC1	1032.91	0.447786	0.144217	0.0117061
MT-ND1	69544.6	0.445986	0.144573	0.0123954
WASHC2A	2171.78	0.44565	0.135215	0.00658151
KBTBD2	1318.8	0.445096	0.167987	0.0393092
FNBP4	2859.98	0.444274	0.151133	0.018674
ITPRIP	661.66	0.444028	0.172484	0.0470309
TPRG1L	564.583	0.443408	0.158564	0.027154
BIN3	723.806	0.443105	0.147984	0.0161119
IFT57	1090.27	0.442917	0.169307	0.0425738
SGPL1	1707.96	0.442543	0.142962	0.012029
AL390728.4	937.721	0.442298	0.148571	0.016885
CAMK2N1	666.815	0.440247	0.16249	0.0338207
CRMP1	12010.9	0.439972	0.154106	0.023384
ZNF558	1365.71	0.439875	0.140998	0.0112181
SLC36A1	570.58	0.439853	0.162153	0.0335867
DUT	1071.35	0.436534	0.156769	0.0279387
PANK2	1184.22	0.435559	0.16972	0.0479795
USP5	4768.64	0.435266	0.149686	0.0203616
NR2C1	709.268	0.434696	0.160746	0.0342792
VDAC3	3460.54	0.434327	0.147547	0.0184665
ERC1	1918.96	0.434032	0.163987	0.0395867
ZNF561	1600.95	0.433922	0.150979	0.0222154
SMAD7	701.455	0.433526	0.165142	0.0416618
EXT2	1796.13	0.43309	0.149539	0.0209821
GOLGA6L9	359.613	0.431637	0.164831	0.042306
TMSB10	20588.3	0.430529	0.156454	0.030325
DAP3	2064.06	0.430402	0.157788	0.0323142
ING1	709.299	0.430108	0.151925	0.02491
TULP4	1488.99	0.428996	0.145219	0.0179519
KIF3C	2262.81	0.428451	0.162325	0.0403358
CFAP36	942.253	0.428437	0.161489	0.0389799
ZNF224	485.898	0.428115	0.161036	0.0384331
GOLIM4	2466.21	0.427406	0.141746	0.0152062
FKBP1A	3017.68	0.427277	0.16186	0.0403174
LRRFIP2	1201.77	0.427085	0.151541	0.0257444
GLA	717.569	0.426903	0.16589	0.0471334
FARP1	4445.22	0.424539	0.146136	0.0205157
DNAAF2	638.184	0.422145	0.160274	0.0408282
PIGG	1432.29	0.420975	0.146518	0.0222523
ANKRD10	2386.2	0.42061	0.139411	0.0151316
RIPK1	764.019	0.419875	0.158649	0.0395915
SLTM	3426.1	0.419277	0.158951	0.0404834
HPS4	1512.47	0.418275	0.144304	0.0208598
NEK3	390.426	0.418273	0.163178	0.0483325
ZSCAN12	716.221	0.417025	0.162616	0.048185
RBM19	1869.78	0.416551	0.151645	0.0307254
SNF8	2169.26	0.416044	0.140394	0.0174893
GPATCH2L	2378.77	0.416032	0.159744	0.043809
[truncated: 2,638 more rows]

## Sheet: comparison with dani et al 2021
Epithelial	Log2Fc ChPe		Mesenchymal	Log2Fc ChPe		Endothelial	Log2Fc ChPe		Neuronal	Log2Fc ChPe		Glial-like	Log2Fc ChPe		Immune	Log2Fc ChPe
Klk4	-13.4713		Tcf21	-4.53625		Oit3	-3.18781		Sag	-4.27929		Fgf15	-3.8756		Ltc4s	-4.752		#This list corresponds to data used in Figure 7
Kcne2	-8.8715		Colec11	-3.5775		Plscr2	-2.71525		Lhx5	-2.84808		Lect1	-3.732		Tlr2	-3.45333
Ttr	-7.05755		Aip	-3.54093		Cda	-2.60269		Abca4	-2.45681		Epha7	-1.90586		Folr2	-3.39227
Serpinb1b	-7.02569		Mrap	-3.44985		Ly6c1	-2.50783		Barhl1	-2.40508		Fgf8	-1.81341		Tnfrsf13b	-3.09899
Htr2c	-6.87962		Svopl	-3.34426		F11r	-2.39288		Col8a1	-2.19649		Plcd4	-1.79999		Cela1	-2.98156
Dynlrb2	-6.67795		Hpgd	-3.10971		Tmem88	-2.37232		Rab3b	-1.75716		Tmem47	-1.60323		Cd14	-2.92172
Aqp1	-6.37644		Pdlim2	-2.96785		Sult1a1	-2.06185		Gnb3	-1.60329		Wls	-1.53659		Itgb2	-2.86203
Lbp	-6.37406		Rem1	-2.71404		Degs1	-2.04911		Lhx9	-1.59272		Arxes2	-1.52556		Cd79b	-2.8094
Ccdc113	-6.35625		Cp	-2.4836		Pon2	-1.96498		Synpr	-1.52723		Slit2	-1.51496		Cd48	-2.76612
Fam183b	-6.19939		Spon2	-2.36986		Sgk1	-1.89592		Fam134b	-1.43025		Col2a1	-1.46847		Clec4n	-2.69443
Slco1a4	-5.89523		Adamts1	-2.36842		Tnfrsf11b	-1.83572		Zcchc12	-1.34464		Acyp2	-1.40783		Rtp4	-2.6782
Pifo	-5.86031		Smad6	-2.27673		Klhl4	-1.74142		Mrpl34	-0.868641		Arxes1	-1.36541		Tyrobp	-2.4688
Folr1	-5.84205		Matn2	-2.22291		Dusp3	-1.69287		Hap1	-0.75194		Tceal3	-1.31211		Cd84	-2.45205
Slc6a15	-5.75326		Sct	-2.14721		Lrg1	-1.66775		Arf2	-0.737609		Camk2d	-1.29832		Slfn2	-2.41079
Rsph1	-5.51103		Ace2	-2.02265		Clec14a	-1.63456		Psmb7	-0.691638		Paqr4	-1.2254		Il1b	-2.40396
Fxyd1	-5.38145		Gm13305	-1.86874		Npr1	-1.62343		B630019K06Rik	-0.673421		Six3	-1.20226		Casp1	-2.37552
Wfikkn2	-5.34467		Sphk1	-1.84887		Gchfr	-1.61291		Hsp90aa1	-0.667814		Mlc1	-1.19361		Ccl3	-2.36129
Col9a3	-5.28553		Serpine2	-1.81682		Gimap4	-1.54722		Bax	-0.630311		Fbxo2	-1.12907		Ncf4	-2.34567
Col8a2	-5.24978		Rhod	-1.76243		Sdpr	-1.51917		Tmx4	-0.623415		Prr7	-1.09763		P2ry6	-2.30815
Mlf1	-5.24348		Mxra8	-1.73305		Ecscr	-1.5072		Olfm1	-0.591938		Capn6	-1.0896		Neat1	-2.29476
Crb3	-5.03922		Aard	-1.71975		Cav2	-1.50666		Pcmt1	-0.568185		Mgst1	-1.0849		Hexb	-2.26911
Calml4	-4.92847		Abi3bp	-1.67977		Ptp4a3	-1.48482		Neurod4	-0.556756		Hadh	-0.985548		Gm2a	-2.26864
Krt18	-4.7203		Hmgcs2	-1.64241		Sod1	-1.4608		Nt5c3	-0.550606		Pvrl3	-0.976303		Gpr183	-2.2472
Car12	-4.69442		Pla2g4a	-1.59562		Plvap	-1.44406		Mgarp	-0.498387		Hspa13	-0.819166		Dok1	-2.24261
Vat1l	-4.66894		Nenf	-1.54557		Nid2	-1.40925		Zfp444	-0.435403		Usp51	-0.809677		Ccl4	-2.19708
Spa17	-4.63327		Il33	-1.46497		Fam167b	-1.39564		Yeats4	-0.427373		D1Ertd622e	-0.787825		Cd300a	-2.1611
Kcnj13	-4.6254		Moxd1	-1.4473		Myct1	-1.37855		Cxxc5	-0.404658		Pygb	-0.785704		Lipa	-2.14333
Slc16a8	-4.6064		Myl9	-1.43098		Gimap1	-1.35676		Tbpl1	-0.400735		Spcs2	-0.778633		Fcer1g	-2.14169
Chchd10	-4.54121		Copz2	-1.42476		Fzd4	-1.32906		Sms	-0.391568		Npm3	-0.777381		Gm6377	-2.10537
Fbxo36	-4.49406		Ctsl	-1.4225		Atox1	-1.29764		Wrb	-0.374065		Mpst	-0.739889		Tnfaip8l2	-2.105
Nme5	-4.45233		F3	-1.3751		Kctd12b	-1.2919		Mzt1	-0.350604		Siva1	-0.732115		Ctss	-2.09649
Dnajb13	-4.4349		Colec12	-1.31231		Procr	-1.2709		Gtf2f2	-0.340567		Armcx2	-0.60603		Ccl24	-2.06937
Capsl	-4.37791		Gsn	-1.29667		Lrrc8c	-1.25359		Ppa2	-0.332243		Unc119	-0.563425		Shisa5	-2.03671
Clu	-4.33039		Ech1	-1.2858		Ssu72	-1.23326		Bcl2l1	-0.324623		Ccdc90b	-0.538747		Ptpn18	-2.01641
Rsph9	-4.30858		Crtap	-1.27614		Pls3	-1.23278		Ube2b	-0.28304		Wdr6	-0.533771		Alox5ap	-2.00372
Fhit	-4.26823		Fhl2	-1.22055		Asb4	-1.22628		Pnmal2	-0.276957		Magoh	-0.528586		Maf	-2.00209
Enpp2	-4.26479		Oaf	-1.20614		Sypl	-1.22514		Rsrc1	-0.254061		Ndnl2	-0.524062		Uap1l1	-1.97139
Arsg	-4.1468		Gata6	-1.18751		Ginm1	-1.2096		Fam96b	-0.241657		Puf60	-0.522611		C5ar1	-1.97135
Trpm3	-4.12422		Rgs5	-1.16533		Myl6	-1.20252		Prkaca	-0.225493		Pcnp	-0.521383		Khk	-1.96263
Dcaf12l1	-3.99188		Ost4	-1.13549		St3gal5	-1.18379		Cnot7	-0.2062		Cks2	-0.509718		Lrrc25	-1.94633
Ubxn11	-3.90576		Pir	-1.09707		Btbd3	-1.17125		Fyttd1	-0.184995		Btbd1	-0.508222		Fam105a	-1.92321
Lrrc51	-3.8415		Vkorc1	-1.07389		Aplp2	-1.15832		Timm50	-0.147443		Cops2	-0.463239		Clec4a3	-1.82951
Riiad1	-3.76951		Tmed3	-1.06442		Arhgap18	-1.15598		Gdpd1	-0.138885		Smu1	-0.460416		Ms4a7	-1.81202
Pla2g16	-3.50658		Cryl1	-1.05166		Kdr	-1.12568		Nap1l5	-0.112783		Thoc3	-0.453458		Sp110	-1.80425
Msx1	-3.49394		Fam114a1	-1.01106		Scarf1	-1.10558		Rpf2	-0.106554		Nsfl1c	-0.450827		C1qc	-1.77513
Car14	-3.39685		Alpl	-1.00758		Tmem109	-1.07901		Hsdl1	-0.0916119		Cisd2	-0.440562		Cd52	-1.74662
Slc4a2	-3.30129		Crym	-0.997827		Ctla2a	-1.0684		Amn1	-0.0842974		Slc39a1	-0.428151		Fcgr3	-1.74344
Mcee	-3.03907		Ikbip	-0.994749		Mgll	-1.06629		Jkamp	-0.0479598		B3galnt1	-0.422692		Napsa	-1.73995
Sulf1	-3.03784		Crispld1	-0.979391		Tbxa2r	-1.05856		Tomm70a	-0.028915		Eif4e	-0.412917		Pf4	-1.72877
Car2	-3.00678		Gdf10	-0.974043		Ltbr	-1.04133		Fdft1	-0.0205345		Med25	-0.392768		C1qa	-1.72617
Krt8	-3.00343		Efemp2	-0.968114		Pqlc1	-1.01447		Btbd9	-0.0176866		Ptpra	-0.383136		C3ar1	-1.71632
Slc7a10	-2.97121		Mmp2	-0.949472		Coa3	-0.991825		Dnajc2	-0.00676652		Zfhx4	-0.379571		Clec12a	-1.70369
Atp1b1	-2.83381		Islr	-0.94548		Rasgrp3	-0.980976		Tsg101	7e-05		Rad23b	-0.377493		Ccr1	-1.69757
Spint2	-2.79589		Cd38	-0.932588		Cldn5	-0.966433		Fiz1	0.0154273		Skp1a	-0.376988		Fcna	-1.68619
Dpcd	-2.78725		Lman1	-0.931195		Mmrn2	-0.961033		Mrto4	0.0157868		Lsm6	-0.370743		AI662270	-1.6807
Acaa2	-2.73756		Rbbp7	-0.884318		Arl6ip5	-0.953606		Hdgfrp3	0.0258493		Rpa3	-0.363102		Fcgr2b	-1.67477
Slc31a1	-2.4723		Adam12	-0.863354		Egfl7	-0.948182		Ralgds	0.0295293		Mettl9	-0.35177		Dhrs3	-1.66637
Slc16a2	-2.30737		Erp44	-0.862381		Lrp10	-0.945566		Psmd14	0.0346494		Krt19	-0.350644		Ctsb	-1.66566
Lrpap1	-2.30095		Pdgfra	-0.843148		Sigirr	-0.942187		Ppm1b	0.0365167		Cwc15	-0.34539		Ctsa	-1.66204
Bsg	-2.2742		Map1lc3a	-0.825951		Gimap6	-0.935394		Dohh	0.0576514		Mff	-0.342975		Adrb2	-1.64216
Ptgds	-2.25328		Calr	-0.818418		Naa20	-0.934518		Tram1l1	0.0590433		Emc10	-0.34284		Csrnp1	-1.6412
Tmem9	-2.2128		Ebpl	-0.787799		Mgst3	-0.910205		Ddx24	0.0615965		Dnajc24	-0.328706		Lyve1	-1.60615
Bphl	-2.11624		Vstm4	-0.780276		Rer1	-0.903143		Rnf5	0.0649572		Nol7	-0.316752		Tmem8	-1.5917
Clic6	-2.10683		Stt3a	-0.756549		Pdgfb	-0.88694		Stmn4	0.0833629		Pfkl	-0.31275		Tapbp	-1.58596
Slc22a17	-1.92927		Hspa5	-0.733912		Uba52	-0.845325		Gap43	0.0941285		Mid1ip1	-0.308557		Tmem106a	-1.5821
Igfbp2	-1.90484		Gucy1a3	-0.728891		Tmed9	-0.843041		Kif5b	0.0956716		Psmd13	-0.305049		Cd86	-1.57792
Gpx8	-1.85735		Tbx18	-0.72814		Tm2d3	-0.819896		Tubb4a	0.106573		Rp9	-0.298779		Cd200r1	-1.57471
Mt3	-1.83378		Foxc1	-0.709238		Apold1	-0.816111		Pafah1b1	0.116014		Psmd5	-0.295682		Csf1r	-1.54934
Cox8a	-1.81734		Fnta	-0.707781		Airn	-0.791381		Cacna2d1	0.141152		Prkag1	-0.294845		Ncf2	-1.5278
Ndufa4	-1.78754		Ssr1	-0.679974		Psmb1	-0.789878		Celf1	0.149946		Gpd2	-0.28829		Rgs1	-1.51962
Ndufa13	-1.7137		Aldh7a1	-0.661125		Supt4a	-0.787979		Cab39	0.162196		Slc27a1	-0.283416		Ccl9	-1.5129
Atp5g1	-1.68375		Sdc1	-0.624012		Rab2a	-0.776535		Itfg2	0.162851		Ppp1r1a	-0.27625		Fcrls	-1.49525
Sostdc1	-1.51155		Loxl2	-0.616223		Tmem255a	-0.775092		Ppp1r8	0.170853		Gcsh	-0.273298		Rgs10	-1.49239
Sfrp1	-0.638163		Angptl4	-0.61254		Clptm1	-0.767485		Slc39a6	0.171798		Tfg	-0.26877		Was	-1.44883
Perp	-0.209919		Dnajc10	-0.598464		Med28	-0.756334		Npepps	0.1734		Asf1a	-0.267679		Ifi27l2a	-1.44317
Cfap126	#N/A		Tpm2	-0.591702		Chmp2b	-0.748175		Dnajb6	0.17419		Cstf2t	-0.265224		Hexa	-1.3979
Gm29538	#N/A		Rarb	-0.571952		Pomp	-0.731651		Mapk8ip1	0.1775		Ubxn4	-0.238565		Ifi202b	-1.38734
Prr32	#N/A		Tpd52l2	-0.564212		Tmem123	-0.721654		Siah1a	0.180129		Elp4	-0.238245		Bcl2a1b	-1.3668
X1110017D15Rik	#N/A		Morf4l1	-0.563289		Slc31a2	-0.71928		Pkm	0.190796		Stoml2	-0.236314		Ms4a6c	-1.36271
X1500015O10Rik	#N/A		Fap	-0.562341		Ccdc85a	-0.718228		Pfdn4	0.192204		Oxct1	-0.234753		Tpp1	-1.35682
X1700012B09Rik	#N/A		Tmem86a	-0.544414		Scarb1	-0.703185		Ntmt1	0.212997		Upf3b	-0.22159		Pepd	-1.35387
X1700016K19Rik	#N/A		Sec62	-0.538322		Esam	-0.689691		Usf1	0.213029		Bckdk	-0.21807		Psap	-1.35371
X1700088E04Rik	#N/A		Add3	-0.51227		Myo6	-0.684808		Ubqln1	0.220828		Klhl9	-0.217678		Apbb1ip	-1.33616
X1810058I24Rik	#N/A		Cpxm1	-0.512233		Pde8a	-0.674389		Gch1	0.230881		Rrp1	-0.20578		Trem2	-1.32344
X2410004P03Rik	#N/A		Txndc5	-0.509476		Icam2	-0.668999		Rabep1	0.247745		Zfhx3	-0.198335		Gbp7	-1.31014
X4833427G06Rik	#N/A		Cldn11	-0.508685		Fis1	-0.6619		Med22	0.254917		Cdc123	-0.188387		Dab2	-1.30191
			Rarres2	-0.498493		C130074G19Rik	-0.660804		Csnk2a1	0.258158		Cspg5	-0.168009		Lpxn	-1.28632
			Gucy1b3	-0.496762		Nsmce1	-0.658047		Jmjd1c	0.265143		Gdpd2	-0.160963		Clta	-1.26277
			Slc50a1	-0.484346		Ccdc12	-0.651387		Aatf	0.274019		Paics	-0.138297		Cstb	-1.25505
			Itga8	-0.483594		Gimap5	-0.648861		Glyr1	0.274073		Nxn	-0.137384		Slc40a1	-1.23726
			Gmds	-0.471419		Bak1	-0.632134		Med27	0.27598		Dhrs1	-0.136623		Ccr2	-1.22599
			Ptges	-0.461003		Dysf	-0.632088		Chgb	0.281971		Prpf19	-0.115691		Plin2	-1.22065
			Il11ra1	-0.435989		Tmem204	-0.626916		Gadd45gip1	0.285652		Sox2	-0.109723		Plek	-1.214
			Trip6	-0.430572		Tmem252	-0.613483		Usp5	0.290779		Polr3h	-0.109021		Cybb	-1.20981
			Nr2f2	-0.419754		Polr2e	-0.606054		Dnajc5	0.291423		Pbdc1	-0.108956		Ccl12	-1.19944
			Nr3c1	-0.418558		Vwa1	-0.600451		Ppp2r5e	0.316395		Ak2	-0.0700945		Creg1	-1.1988
			Tomm5	-0.401879		Orai1	-0.599428		Ntm	0.317588		Cenpm	-0.0614968		Cx3cr1	-1.19707
			Cyp1b1	-0.395716		Ssna1	-0.590468		Numbl	0.32833		Nop10	-0.0531949		Man2b1	-1.19296
			Surf4	-0.387583		Acat1	-0.587101		Rrn3	0.335228		Cux1	-0.0503465		Stxbp2	-1.18603
			Serping1	-0.377939		Plod1	-0.584212		Cplx2	0.354192		Srsf9	-0.0448667		Ntpcr	-1.18152
			Pofut2	-0.363278		Ier3ip1	-0.582737		Akap9	0.367049		Mrpl50	-0.0264878		Nckap1l	-1.17817
			Bet1	-0.354154		Ablim1	-0.576953		Gng3	0.367135		Fam92a	-0.019513		Ccl6	-1.17522
			Mrps17	-0.353417		Sdhb	-0.57643		Klhl7	0.370146		Rnf10	-0.0138651		F13a1	-1.17493
			Aamp	-0.338997		Gpr182	-0.565372		Hist3h2a	0.379747		Guf1	-0.0120574		Fcgr1	-1.17058
			Pck2	-0.336137		Slco2a1	-0.563166		Snapc3	0.381692		Btf3l4	0.0107264		Lyz2	-1.16703
			Nudt16l1	-0.32964		Ubb	-0.559673		Gpr162	0.383722		Dfna5	0.0138344		Lrmp	-1.16453
			Pde6d	-0.327666		Mrps24	-0.553439		Dda1	0.385838		Ssbp1	0.014845		Bin2	-1.16187
			Cdc26	-0.323815		Hspa12b	-0.553009		Stau1	0.40324		Nars	0.0250933		Slc15a3	-1.1393
			Zfyve21	-0.323445		Cyyr1	-0.544237		Mtf2	0.414808		Mbip	0.0316527		Renbp	-1.12642
			Lancl1	-0.321158		Flt1	-0.537188		Pabpn1	0.41724		Naa50	0.0326178		Clec10a	-1.11921
			Glipr2	-0.320176		Ubald2	-0.535291		Brwd1	0.417731		Tipin	0.0506534		Ncf1	-1.11737
			Creb3l1	-0.306949		Ndufa10	-0.531827		Arid4b	0.419314		Rnf2	0.0531382		Gusb	-1.10867
			Lamb1	-0.303686		Cdc42ep1	-0.531772		Fnbp1l	0.432357		Megf11	0.0543927		Clec4a2	-1.10442
			Foxc2	-0.302441		Prkch	-0.523813		Ppil4	0.43553		Etf1	0.056109		Mrc1	-1.09881
			Copb2	-0.297499		Grrp1	-0.52285		Raf1	0.447044		Hdac3	0.0704331		Il18	-1.09867
			Osr1	-0.286214		Cyb5r3	-0.520105		Kctd5	0.447956		Olig1	0.0773305		Tbxas1	-1.06928
			Golt1b	-0.282562		Fam43a	-0.488496		Dync1li1	0.450052		Irf2bpl	0.0830615		Dcxr	-1.06162
			Smad7	-0.271062		Pvrl2	-0.488118		Zfp358	0.454173		Prkca	0.087617		Lst1	-1.05419
			Actn1	-0.262011		Foxo1	-0.480934		Rnmt	0.455745		Mpp6	0.102174		P2ry12	-1.04912
			Ccdc3	-0.250523		Ube2a	-0.479062		Nsg2	0.459287		Psmd3	0.111477		Il21r	-1.03985
			Shc1	-0.249338		Ctnna1	-0.466811		Ccnt1	0.463394		Cnot2	0.112441		Unc93b1	-1.02439
			Praf2	-0.245102		Cope	-0.463295		Armc10	0.463643		Igfbp5	0.113754		Lamtor4	-1.01694
			Tnfsf12	-0.224107		Actn4	-0.462474		Usp11	0.465001		U2surp	0.114112		Irf8	-0.991897
			Unc5b	-0.211571		Rgs3	-0.460263		Aggf1	0.468377		Tst	0.148521		Syngr2	-0.985588
			Rbms2	-0.211009		Sh2d3c	-0.45472		Fam110a	0.474922		Hs2st1	0.153396		Laptm5	-0.983064
			Adamts9	-0.210236		Robo4	-0.448173		Ahi1	0.480242		Immt	0.159554		Milr1	-0.97695
			Dnajb1	-0.206241		Cd34	-0.436349		Vamp2	0.481486		Glg1	0.160988		Hpgds	-0.960914
			Snai1	-0.205754		Hyal2	-0.427064		Yrdc	0.483258		Tnpo3	0.169591		Cd180	-0.953119
			Serpinf1	-0.197203		Ets2	-0.422049		Mapk8	0.486974		Dcaf8	0.171577		Slc9a9	-0.939179
			Arcn1	-0.18494		Mgat1	-0.420892		Zfp512	0.508971		Naa10	0.17529		Wfdc17	-0.936381
			Ctdsp1	-0.170987		Ipo11	-0.420659		Fdps	0.520707		Mrpl3	0.197456		Slc11a1	-0.936043
			Thbs2	-0.169508		Psmc2	-0.418395		Htatsf1	0.521162		Otx1	0.200922		Tmem9b	-0.933243
			Kdelr3	-0.145139		Pnkd	-0.415284		Lcmt1	0.523831		Dut	0.204313		Dok2	-0.928307
			Lasp1	-0.142226		Plagl1	-0.412609		Zfp292	0.526937		Rad21	0.205038		Lgals3	-0.92184
			Rasl11a	-0.129271		Nck1	-0.412347		Nipsnap1	0.528487		Sema6d	0.206606		Dnase2a	-0.91842
			Mylk	-0.125413		Cct4	-0.408625		Rnd3	0.529554		Ebna1bp2	0.207177		Vav1	-0.910782
			Tlcd2	-0.117536		Pxn	-0.407862		Tmcc1	0.540725		Gtf2i	0.221992		Rac2	-0.892569
			Cmc2	-0.0771045		Cd93	-0.404695		Ndrg3	0.543584		Bfar	0.234601		Ctla2b	-0.885661
			Lrp1	-0.0657348		Babam1	-0.387785		Tdrkh	0.548802		Rfc3	0.237175		Asah1	-0.875517
			Pcolce	-0.064614		St6galnac3	-0.377837		Luc7l	0.566406		Spc25	0.264998		Ifnar2	-0.866233
			Six1	-0.0572773		Ndfip2	-0.373021		Stmn3	0.575043		Msh2	0.270853		Arhgap30	-0.858594
			Spats2l	-0.057256		Gmpr	-0.363028		Alkbh1	0.575711		Tardbp	0.277061		Fermt3	-0.856898
			Ddx50	-0.0542339		Ccdc28b	-0.350262		Strip1	0.582916		Sap30	0.282704		Reep5	-0.846552
			Pddc1	-0.0466494		Itpkb	-0.343102		Stmn2	0.585438		Nusap1	0.290763		Hmha1	-0.818922
			Copg1	-0.0400508		Cnih4	-0.339847		Ankrd12	0.616548		Poldip3	0.300454		Fam96a	-0.818512
			Bcat2	-0.0374883		Gne	-0.335496		Cyp51	0.618169		Zmynd11	0.301013		Pld4	-0.802613
			Nbl1	-0.0307442		Lpar4	-0.335233		Nmral1	0.635956		Cask	0.302195		Fgd2	-0.791108
			Sned1	-0.025805		Bace2	-0.332705		Slc17a6	0.646411		Amd1	0.309817		Abca1	-0.772688
			Cdc42ep5	-0.0231606		Dcps	-0.321307		Top2b	0.661961		Ncaph2	0.311281		Actr3	-0.769735
			Lhfp	-0.00635217		Rasip1	-0.321159		Zfp821	0.664743		Rnps1	0.33823		Ptprc	-0.769114
			Isyna1	0.00191683		Med10	-0.319343		Mab21l1	0.667038		Ilkap	0.346726		Asnsd1	-0.76497
			Prr5	0.0037555		Cdipt	-0.317939		Gamt	0.670264		Dkc1	0.347921		Snx2	-0.764584
			Chpf	0.0156932		Arap3	-0.308565		Zdhhc16	0.686346		Htra1	0.358338		Msr1	-0.754194
			Kcnq1ot1	0.0182293		Prex2	-0.303699		Huwe1	0.690165		Spry2	0.359393		Cnpy3	-0.752863
			Tmem159	0.0206124		Parvb	-0.293039		Ttc9b	0.695072		Rfc1	0.361627		Myo1f	-0.750536
			Btbd2	0.0266819		Slc39a8	-0.270222		Zfp68	0.736979		Rpa2	0.384207		C1qb	-0.74386
			Lpp	0.0320442		Igfbp3	-0.269953		Txnrd1	0.773696		Rrm1	0.385226		Ebi3	-0.731344
			Rnf26	0.0344842		Rbm42	-0.263915		Ehmt1	0.790311		Dclk1	0.4197		Stab1	-0.72499
			Pkdcc	0.0473284		Fgd5	-0.263266		Zfp553	0.792458		Slc1a3	0.431906		Pkib	-0.710018
			Cped1	0.0526243		Syf2	-0.252932		Afap1	0.794074		Kif21a	0.434931		AF251705	-0.707162
			Akt1	0.0533063		Pdcd10	-0.251804		Ap1ar	0.799606		Cdca8	0.45343		Aif1	-0.697113
			Ube2s	0.0562755		Pcdh12	-0.246481		Ctps	0.807234		Cbx3	0.459501		Gatm	-0.680666
			Golgb1	0.0580372		Slc43a3	-0.245878		Dcc	0.833268		Xrn2	0.464399		Gpr34	-0.67004
			B3gnt9	0.0716366		Ppdpf	-0.245578		Ypel1	0.834656		Cdca3	0.467048		Nfe2l2	-0.659244
			Mbtps1	0.0722975		Tspan15	-0.242648		Cadm3	0.851868		Nipbl	0.469562		Sec11c	-0.655685
			Foxd1	0.0787823		Arhgap29	-0.238559		Trp53bp1	0.851988		Eprs	0.479855		Wwp1	-0.649352
			Nab2	0.0908204		Mrps11	-0.238474		Tcerg1	0.864972		Gart	0.486618		Rnf130	-0.647863
			Sec61a1	0.0925254		Nelfb	-0.235216		Gse1	0.875074		Smarcd3	0.51376		Samsn1	-0.64504
			Kansl3	0.105229		Pecam1	-0.227052		Msantd3	0.875418		Ube2c	0.517333		Tmem219	-0.641947
			Nfat5	0.105925		Dapk3	-0.222659		Patz1	0.875465		Pbk	0.519901		Atp6ap1	-0.638895
			Il6st	0.11301		Zdhhc20	-0.220814		Lsm14b	0.878791		Mcm2	0.524285		Lsp1	-0.623888
			Rora	0.114372		Rgl2	-0.205025		Baz2b	0.889415		Il17rd	0.53415		Rbfa	-0.614048
			Ggnbp2	0.1208		Sox18	-0.18706		Tbc1d16	0.897973		Med4	0.540591		Paox	-0.600569
			Bend5	0.12442		Slmo2	-0.183225		Tmem57	0.905972		Tbl1x	0.543354		Tifa	-0.599514
			Ndufa4l2	0.124824		Uqcrc1	-0.172175		Gdap1l1	0.907096		Aif1l	0.548217		S100a8	-0.5941
			Bicc1	0.131842		Fam114a2	-0.170738		Smarcc2	0.929928		Fgfr1	0.548456		Psmb10	-0.591635
			Ghr	0.159816		Tie1	-0.160946		Srpk1	0.930134		Ckap5	0.563092		Rnase4	-0.588958
			Tpst1	0.160836		Tgfbr2	-0.15625		Smarcd1	0.941063		Ccna2	0.569901		Il16	-0.582381
			Hdlbp	0.160877		Tjp1	-0.149678		Usp3	0.945531		Snx1	0.575985		Dera	-0.571686
			Fkbp14	0.162136		Cds2	-0.148196		Homer2	0.955544		Zfp664	0.580827		Zfp622	-0.539405
			Uba5	0.171415		Nme2	-0.143204		Ptbp2	0.968338		Lyar	0.589307		Cndp2	-0.524804
			Rbms3	0.174088		Irx3	-0.136854		Whsc1	0.978065		Mapre2	0.60066		Tifab	-0.51781
			Copa	0.182387		Tnfaip8l1	-0.136848		Dach1	0.978124		Kitl	0.65108		Cept1	-0.491121
			Topors	0.183415		Ndufv1	-0.136156		Lmo1	0.980602		Maz	0.65124		AI607873	-0.477279
			Cd248	0.186509		Pgm1	-0.134983		Tmeff1	0.991246		Racgap1	0.689056		Fam213b	-0.471013
			Mfsd10	0.195258		Fam198b	-0.133586		Hsph1	0.991278		Sfxn5	0.69794		Serp1	-0.466798
			Naalad2	0.200401		Ramp3	-0.131292		Rufy3	0.991876		Rhno1	0.713682		Blvra	-0.464429
			Pros1	0.207303		Arpc5l	-0.128122		Map2	1.01007		Sesn3	0.718267		Ucp2	-0.45021
			Prrx2	0.224802		Fam129b	-0.117232		Nbea	1.01691		Ipo5	0.73265		Rnf13	-0.448922
			Coq10b	0.228416		Prdx6	-0.116236		Acvr2b	1.0211		Usp1	0.767595		Mrps15	-0.444097
			Sec31a	0.235778		Ushbp1	-0.115629		Acly	1.04095		Tpx2	0.769721		Sh3kbp1	-0.427766
			Cyth3	0.268797		Napa	-0.115058		Cacnb3	1.05376		Mcm5	0.792908		Evi2a	-0.419531
			Scarf2	0.274709		Dll4	-0.113854		Ephb2	1.08426		Cenpf	0.803344		Mpeg1	-0.418548
			Pcdh18	0.276135		Thoc7	-0.103092		Celf4	1.09216		Top2a	0.867692		Sdf2l1	-0.4167
			Ctsk	0.328234		Itga5	-0.103049		Shmt2	1.09325		Rrm2	0.936522		Inpp5d	-0.405825
			Olfml3	0.331777		Map3k11	-0.100834		Kdm1a	1.09865		Psat1	0.954141		Ptpn6	-0.405577
			Adam10	0.345997		Chmp6	-0.0928925		Fsd1	1.10765		Tmem132c	0.957306		Fyb	-0.397002
			Ptpn9	0.37262		Podxl	-0.0861577		Camta1	1.12453		Jarid2	1.04802		Pdcd6ip	-0.393047
			Arfgap1	0.37721		Ptprb	-0.0812222		Ccng2	1.12815		Bcat1	1.12483		Spic	-0.384762
			Col23a1	0.379403		Lamc1	-0.0779613		Mllt11	1.13372		Myh10	1.14918		Amdhd2	-0.38004
			Apod	0.406413		Tek	-0.0724386		Midn	1.13418		Ptprz1	1.287		Stx7	-0.363028
			Vgll4	0.413081		Hspg2	-0.070341		Cmip	1.14587		Mllt3	1.30043		Ms4a6b	-0.351904
			Postn	0.438703		Tspan18	-0.064258		Ina	1.14811		Lrrn1	1.48492		Arhgap25	-0.34969
			Nr1h3	0.44458		Sh2b3	-0.0545501		Slc38a1	1.18047		Ttyh1	1.49721		Ebp	-0.347393
			Pdgfrb	0.44983		Myzap	-0.0528069		Gatad2b	1.20461		Id4	1.57596		Bin3	-0.3406
			Pkd2	0.462596		Cr1l	-0.0496872		Gramd1a	1.20588		Hes5	1.59546		Igsf6	-0.337896
			Nfic	0.473873		Crk	-0.0474557		Palm	1.20806		Cdo1	1.7086		Taf6l	-0.330524
			Pth1r	0.476482		Mef2a	-0.0287964		Elavl4	1.25939		Tgfb2	1.99217		Pla2g15	-0.321354
			Dcn	0.487806		Yes1	-0.00882487		Kctd13	1.30289		Fgf17	2.17593		Rab32	-0.302287
			Pten	0.48857		Oxa1l	-0.00759857		Proser1	1.30545		Atp1a2	2.22506		Slc7a7	-0.300734
			Ccdc127	0.493692		Fam101b	-0.0034526		Reln	1.3254		Lix1	2.4527		Cyth4	-0.29352
			Mrc2	0.496901		Fbxw2	0.00446018		Rtn2	1.34054		Creb5	2.53619		Abhd12	-0.285002
			Lix1l	0.500868		AU021092	0.00816478		Mapt	1.3514		Cxcr4	2.67046		Hk3	-0.273403
			Zfp260	0.520359		Igf2r	0.00894606		Panx1	1.38768		Aldoc	2.75763		Cltc	-0.271311
			Lum	0.559749		Gtf2e2	0.0136724		Rgs16	1.40573		Eln	2.85182		AI413582	-0.26013
			Golim4	0.560831		Col15a1	0.0149436		Mpp3	1.40941		Dab1	2.94078		Twf1	-0.253536
			Pgf	0.566442		Rab1b	0.0166936		Ap3b2	1.41921		Dok5	3.46621		Ms4a6d	-0.251663
			Cxcl12	0.585103		Arhgef15	0.0233772		Snap25	1.42024		Bcan	5.13552		Dtnbp1	-0.251509
			Mylip	0.587467		Fmnl3	0.0376377		Cep170	1.44147		Fam204a	#N/A		Spg21	-0.250179
			Cdh11	0.595236		Samm50	0.0415253		Rundc3a	1.44379		Gm28050	#N/A		Prr13	-0.248897
			Flna	0.59541		Tspan9	0.0448008		Fam210b	1.48024		Gm29478	#N/A		Ubl3	-0.248318
			Arhgef25	0.601799		Piezo2	0.0493959		Rab3a	1.49662		Hnrnpll	#N/A		Hcls1	-0.247096
			Pxdn	0.606863		Pim3	0.0532065		Mdga1	1.4967		Lockd	#N/A		Chst12	-0.243882
			Lima1	0.645782		Gja4	0.054918		Mex3b	1.5323		Nkx2.1	#N/A		Sirpa	-0.243049
			Rest	0.656838		Kank3	0.0565295		Dner	1.54191		Pfdn6	#N/A		Stard8	-0.232281
			Errfi1	0.671749		Efna1	0.0617411		Neurod1	1.59207		Sf3b6	#N/A		Fes	-0.231251
			Rab22a	0.674055		Crem	0.065682		Tecpr1	1.61066		X0610007P14Rik	#N/A		Akr1b3	-0.219931
			Lama2	0.679712		Erg	0.069652		Parp6	1.63461		X1110001J03Rik	#N/A		Efhd2	-0.211832
			Sh3pxd2a	0.683021		Dcbld1	0.0715144		Sez6l2	1.64223		X1810022K09Rik	#N/A		Msrb1	-0.209474
			Stbd1	0.699763		Ciapin1	0.0767366		Tagln3	1.65186		X2810004N23Rik	#N/A		Plgrkt	-0.207863
			Srpx	0.704131		Rapgef3	0.0832731		Nova2	1.68462		X4930402H24Rik	#N/A		Snx8	-0.199291
			Pard6g	0.704923		Erf	0.0896993		Khdrbs2	1.69238		X4931429I11Rik	#N/A		Sirt2	-0.197171
			Prrc2c	0.710061		Pdcl3	0.11942		Draxin	1.71124			#N/A		Szrd1	-0.195884
			Smarca2	0.731378		Sec14l1	0.123341		Tubb3	1.76688			#N/A		Nfkbiz	-0.176186
			P2ry14	0.733905		Urm1	0.126047		Fam57b	1.79159			#N/A		Mvp	-0.17519
			Gjb6	0.743224		Sox17	0.131621		Cdk5r1	1.87988			#N/A		Arhgdib	-0.172675
			Col16a1	0.746944		Icam1	0.134746		Socs2	1.90001			#N/A		Smap2	-0.171632
			Col26a1	0.756108		Snrk	0.139683		Mycn	1.92752			#N/A		Vps26a	-0.16954
			Cdh10	0.764464		Rassf3	0.139903		Tmod2	1.9741			#N/A		Rhoh	-0.164333
			Mfap4	0.770119		S1pr1	0.14799		St8sia2	1.97824			#N/A		Gna15	-0.155473
			A830082K12Rik	0.784993		Aplnr	0.151499		Dcx	1.9982			#N/A		Ptgs1	-0.153472
			Mycbp2	0.787371		Ece1	0.156941		Islr2	2.01189			#N/A		Rnf115	-0.13767
			Wisp1	0.788394		Bcl6b	0.160277		Elavl2	2.02371			#N/A		Aup1	-0.132118
			Clmp	0.790014		Tspan14	0.176709		Insm1	2.02562			#N/A		Nmt1	-0.130409
			Ccdc8	0.792775		Stk25	0.181701		Dll3	2.05685			#N/A		Lap3	-0.128484
			Bmper	0.798347		Ccdc85b	0.187473		Soga3	2.06569			#N/A		Pgd	-0.128461
			Hic1	0.804519		Sh3glb2	0.203317		Crmp1	2.11408			#N/A		Ly86	-0.127489
			Cox4i2	0.805033		Grasp	0.209034		Sbk1	2.12049			#N/A		Gpr65	-0.121978
			Spred1	0.810559		Dok4	0.226325		Rnd2	2.13523			#N/A		Scamp2	-0.115845
			Alcam	0.815685		Ddx54	0.245675		Trim2	2.17213			#N/A		Traf3ip3	-0.0830748
			Fam110b	0.825871		Sbds	0.255375		Bcl7a	2.19654			#N/A		Rtfdc1	-0.0811351
			Srm	0.850142		Exoc3l	0.256039		Kif5c	2.2425			#N/A		Acads	-0.0786285
			Kcnj8	0.859447		Luzp1	0.259261		Rcor2	2.2782			#N/A		Arhgap9	-0.0749701
			Ecm1	0.897031		Afap1l1	0.265599		Elavl3	2.36646			#N/A		Ap1b1	-0.0692362
			Col5a1	0.897312		Thsd1	0.268286		Scg3	2.37096			#N/A		Prkcd	-0.0570798
			Stx16	0.900831		Mrpl4	0.273138		Onecut2	2.62606			#N/A		Il4ra	-0.0377751
			Hpca	0.91031		Sox7	0.274156		Igsf21	2.84205			#N/A		Tuba1c	-0.0232592
			Bok	0.934264		Pcdh17	0.292542		Dpysl4	2.86427			#N/A		Ogfrl1	-0.0171694
			Fzd2	0.936512		Ctnnbip1	0.297197		Rnf165	2.97025			#N/A		Cd36	-0.0119129
			Col5a2	0.955448		Lta4h	0.321886		Bhlhe22	3.06495			#N/A		Igf1	-0.0100293
			Gjc1	0.959123		Clec1a	0.321954		Srrm4	3.32865			#N/A		Fam111a	-0.00451598
			Ptprd	1.05783		Adrm1	0.323662		Chga	3.38032			#N/A		Apobec1	-0.00231484
			Lox	1.06627		Ephb4	0.345056		Lhx2	4.04041			#N/A		Rnpep	0.0146502
			Cdc42ep4	1.08974		Mob2	0.35809		Eomes	4.83229			#N/A		Cmtm7	0.0402147
			Ptk7	1.09173		Kti12	0.359983		Lzts1	4.85421			#N/A		Stk17b	0.0417114
			Tmem100	1.11225		Traf7	0.387502		Chd3os	#N/A			#N/A		Abi1	0.0571875
			Lrrc17	1.1302		Mkl2	0.387842		Clcn4	#N/A			#N/A		Wdr26	0.0592251
			Ednra	1.17675		Lifr	0.38898		43525	#N/A			#N/A		Tor1aip1	0.0622029
			Nr2f1	1.1784		Slc7a5	0.404535		43529	#N/A			#N/A		Commd8	0.0726878
			Sfrp2	1.26472		Macf1	0.409239		Mycl	#N/A			#N/A		Bin1	0.0789264
			Abcc9	1.26557		Tln2	0.414679		Plppr3	#N/A			#N/A		P2rx4	0.0795538
			Nfatc4	1.27752		Pak2	0.421872		43711	#N/A			#N/A		Trib1	0.0809825
			Twist1	1.29289		Hmg20b	0.428102		X1700037H04Rik	#N/A			#N/A		Ifi30	0.0816066
			Tmem45a	1.33376		Pcdh1	0.428187		X4833420G17Rik	#N/A			#N/A		Pycard	0.0900166
			Dpep1	1.33712		Rab35	0.42939			#N/A			#N/A		Cd53	0.0905996
			Tmem119	1.34126		Elf2	0.437965			#N/A			#N/A		Psmb8	0.0922941
			Cygb	1.34638		Heg1	0.458805			#N/A			#N/A		Cryba4	0.0941551
			Mgp	1.37193		Mast4	0.463793			#N/A			#N/A		Imp4	0.101208
			Efnb1	1.38991		Cpsf3l	0.46499			#N/A			#N/A		Cyfip1	0.107171
			Prrx1	1.40349		Nfkb1	0.478757			#N/A			#N/A		Nrm	0.119081
			Foxn3	1.43439		She	0.47961			#N/A			#N/A		Cln8	0.129371
			Fbn2	1.44193		Apbb2	0.480596			#N/A			#N/A		Arid3a	0.134126
			Adamts2	1.45686		Myo18a	0.502695			#N/A			#N/A		Selplg	0.138689
			Col1a1	1.47522		Aars	0.504436			#N/A			#N/A		Por	0.154133
			Fbln1	1.52268		Mum1	0.513405			#N/A			#N/A		Mfsd1	0.154207
			Svil	1.56337		Pde2a	0.527679			#N/A			#N/A		Commd4	0.157361
			Fn1	1.56518		Plxnd1	0.528192			#N/A			#N/A		Csf2ra	0.161843
			Gjb2	1.63838		Cdc42ep2	0.528672			#N/A			#N/A		N4bp2l1	0.162989
			Col3a1	1.73697		Fam13c	0.551675			#N/A			#N/A		Rragc	0.169178
			G0s2	1.80525		Ubn1	0.564754			#N/A			#N/A		Mndal	0.194867
			Figf	1.85418		Plp2	0.56828			#N/A			#N/A		Ocel1	0.199114
			Runx1t1	1.96297		Cav1	0.580982			#N/A			#N/A		Pkn1	0.202819
			Col6a3	2.17748		Pald1	0.588543			#N/A			#N/A		S100a6	0.204651
			Col6a1	2.24941		Apln	0.607316			#N/A			#N/A		Npl	0.20993
			Dact1	2.26106		Rbck1	0.613838			#N/A			#N/A		Nme4	0.222425
			Col6a2	2.31866		Slc44a2	0.614692			#N/A			#N/A		Crlf3	0.224494
			Brinp1	#N/A		Hdac7	0.638173			#N/A			#N/A		Parvg	0.233638
			Gm10073	#N/A		Homer3	0.644065			#N/A			#N/A		Snx20	0.236713
			Gm26917	#N/A		Kctd20	0.660048			#N/A			#N/A		Irf5	0.239995
			Gm42418	#N/A		Plekha1	0.676893			#N/A			#N/A		Capza1	0.24405
			Inafm1	#N/A		Acot9	0.695288			#N/A			#N/A		Mknk1	0.245391
			mt.Co2	#N/A		Vamp5	0.699822			#N/A			#N/A		Acp5	0.252983
			mt.Co3	#N/A		Mcam	0.708552			#N/A			#N/A		Acsl5	0.262593
			P3h1	#N/A		Hmbox1	0.755248			#N/A			#N/A		Sesn1	0.265304
			Rpl10.ps3	#N/A		Unc45b	0.760261			#N/A			#N/A		Plekho2	0.287003
			Rps12.ps3	#N/A		Rarg	0.802675			#N/A			#N/A		Atp13a2	0.289455
			Rps26.ps1	#N/A		Wwtr1	0.816546			#N/A			#N/A		Csf2rb	0.294384
			Saraf	#N/A		Ndrg1	0.817347			#N/A			#N/A		Cd68	0.297726
			Snhg18	#N/A		Hbegf	0.818398			#N/A			#N/A		Arl8b	0.299248
			X1500009L16Rik	#N/A		Map4	0.826262			#N/A			#N/A		G6pdx	0.313898
			X1700123O20Rik	#N/A		Net1	0.836686			#N/A			#N/A		Sgpl1	0.320538
			X2810428I15Rik	#N/A		Tcf15	0.85224			#N/A			#N/A		Tmem55b	0.321625
			X2810474O19Rik	#N/A		Gm13889	1.01436			#N/A			#N/A		Daglb	0.322332
			Zfp950	#N/A		Jup	1.03235			#N/A			#N/A		Nadk	0.331202
						Gpihbp1	1.03518			#N/A			#N/A		Plekhj1	0.366416
						Nrarp	1.05376			#N/A			#N/A		Ly96	0.366437
						Bhlhe40	1.09057			#N/A			#N/A		Dusp2	0.366535
						Agrn	1.09806			#N/A			#N/A		Arhgap17	0.370464
						Mcf2l	1.12182			#N/A			#N/A		Pim1	0.378281
						Smtn	1.1549			#N/A			#N/A		Gpsm3	0.389482
						Cdc42ep3	1.1663			#N/A			#N/A		Stra13	0.390897
						Phldb2	1.17721			#N/A			#N/A		Cd37	0.410256
						Ralgps2	1.18992			#N/A			#N/A		Ikzf1	0.414591
						Ggta1	1.24263			#N/A			#N/A		Ap2a2	0.417525
						Tonsl	1.26229			#N/A			#N/A		Nagpa	0.418655
						Mllt4	1.28489			#N/A			#N/A		Mbnl1	0.431643
						Chst15	1.37199			#N/A			#N/A		Hmgcl	0.436242
						Ppp1r16b	1.68217			#N/A			#N/A		Glipr1	0.436333
						Smarcd2	1.71727			#N/A			#N/A		Rnf149	0.454694
						Tmem44	1.92247			#N/A			#N/A		Elf1	0.463398
						Gadd45g	1.95533			#N/A			#N/A		Coro1a	0.471273
						Limch1	1.99747			#N/A			#N/A		Samhd1	0.474775
						Notch1	2.02597			#N/A			#N/A		Slco2b1	0.481384
						Efnb2	2.07619			#N/A			#N/A		Ccdc50	0.482
						Pam	2.5332			#N/A			#N/A		Egr2	0.484249
						Abhd17c	#N/A			#N/A			#N/A		Psmb9	0.499483
						Adgrf5	#N/A			#N/A			#N/A		Adrbk1	0.509782
						Adgrl4	#N/A			#N/A			#N/A		Edem1	0.510804
						Bvht	#N/A			#N/A			#N/A		Map2k1	0.515534
						Card19	#N/A			#N/A			#N/A		Syngr1	0.526482
						Cracr2b	#N/A			#N/A			#N/A		E2f4	0.530624
						Gm11808	#N/A			#N/A			#N/A		Gsdmd	0.531405
						Marc2	#N/A			#N/A			#N/A		Clec4a1	0.53506
						Rab1a	#N/A			#N/A			#N/A		Lbr	0.565007
						Rps27rt	#N/A			#N/A			#N/A		Taok3	0.621145
						Sept4	#N/A			#N/A			#N/A		Akap13	0.643634
						Uqcc3	#N/A			#N/A			#N/A		Hck	0.649781
						X0610037L13Rik	#N/A			#N/A			#N/A		Gna12	0.674605
						X1700020I14Rik	#N/A			#N/A			#N/A		Ehbp1l1	0.720425
						X1810011O10Rik	#N/A			#N/A			#N/A		Vrk1	0.760184
						X2900026A02Rik	#N/A			#N/A			#N/A		Cfp	0.763947
						X4930523C07Rik	#N/A			#N/A			#N/A		Dusp11	0.782033
						X4931406P16Rik	#N/A			#N/A			#N/A		Ppp1r18	0.784609
						X8430408G22Rik	#N/A			#N/A			#N/A		Cd44	0.791526
						X9430020K01Rik	#N/A			#N/A			#N/A		AB124611	0.811455
															Stk24	0.812303
															Nfkbid	0.813784
															Emilin2	0.831101
															Dok3	0.839767
															Arrb2	0.848621
															Gas7	0.857405
															Cnppd1	0.914174
															Cebpa	0.930511
															Sirt7	0.93639
															Atf3	0.943392
															Dusp5	0.99273
															Il6ra	1.02782
															Ssh2	1.02809
															Rnasel	1.08178
															Myo5a	1.08277
															Eps15	1.12754
															Arhgap19	1.14989
															Ubald1	1.18024
															Anxa1	1.18244
															Tnfaip3	1.2729
															Skap2	1.2742
															Ethe1	1.2825
															Cd74	1.40238
															Sla	1.44652
															Ccl7	1.53448
															Rasgef1b	1.58006
															Ccrl2	1.65244
															B4galnt1	1.69848
															Cd83	1.74273
															Hk2	1.95495
															Baz1a	1.99046
															Cxcl1	2.06303
															Crybb1	2.16656
															Lcp2	2.33598
															Ccl2	2.56621
															Hcst	2.79721
															Runx1	2.84871
															Syk	3.42855
															Nfam1	4.24111
															Ptpre	5.04434
															Pglyrp1	6.5952
															Cdk2ap2	NA
															Cxcl2	NA
															Adgre1	#N/A
															Gm10116	#N/A
															Gm12166	#N/A
															Gm16286	#N/A
															Gm26522	#N/A
															Gm26532	#N/A
															H2.DMa	#N/A
															Hacd4	#N/A
															Lilrb4a	#N/A
															Spi1	#N/A
															Tmem261	#N/A
															Vsir	#N/A
															X1600014C10Rik	#N/A
															X2510039O18Rik	#N/A
															Zeb2os	#N/A
														)
