# Supplementary material for: Constitutive activation of canonical Wnt signaling disrupts choroid plexus epithelial fate
Source: Nat Commun. 2022 Feb 2;13:633. doi: 10.1038/s41467-021-27602-z (PMC8810795; doi:10.1038/s41467-021-27602-z)
Supplement: Supplementary file 5 — Source Data [file 41467_2021_27602_MOESM5_ESM.xlsx]

## Sheet: Figure 1e & j
Source data Figure 1 e							Source data Figure 1 j
β-CATENIN immunohistochemistry intensity (grey value) measurements across three ChPe cells at GW11 shown in Figure 1 D							β-CATENIN intensity (grey value) measurements from mouse E12.5 embryos (N=3)
							background (bkgd)						choroid plexus (ChP)					Hem
Distance from the arrow heads	Grey values (0-255 scale)						neuclei quantified	nuclear area	Intensity	Intensity/area			neuclei quantified	nuclear area	Intensity	Intensity/area		neuclei quantified	nuclear area	Intensity	Intensity/area
Distance (µM)	Cell 1 (Orange arrow)	Cell 1 (green arrow)	Cell 1 (Blue arrow)			Biological replicate 1	1	32.417	0	0			1	45.596	59.85	1.31262		1	22.831	92.714	4.06088
0	0	1.334	0				2	33.815	0	0			2	28.223	74.608	2.64352		2	20.169	103.337	5.12356
0.1554	0	0.013	0				3	33.548	0	0			3	30.22	96.941	3.20784		3	25.028	102.771	4.10624
0.3107	0	0	0				4	37.941	0.005	0.000131784			4	39.739	64.238	1.6165		4	31.085	69.818	2.24604
0.4661	0	1.35	0				5	48.392	0	0			5	65.033	66.386	1.0208		5	20.968	90.238	4.30361
0.6215	0	1.99	0				6	44.332	0	0			6	47.527	64.968	1.36697		6	18.105	91.456	5.05142
0.7769	0	1.237	0				7	43.733	0	0			7	33.149	91.004	2.7453		7	17.706	104.838	5.92104
0.9322	0	1.684	0				8	45.663	0.171	0.00374483			8	30.686	67.542	2.20107		8	24.895	124.88	5.01627
1.0876	0	20.467	0				9	29.554	0	0			9	22.166	71.673	3.23347		9	23.431	93.665	3.99748
1.243	0	56.322	0				10	51.587	0.003	5.81542e-05			10	54.915	61.269	1.11571		10	35.811	75.102	2.09718
1.3983	0	71.375	0				11	52.319	0	0			11	42.002	66.42	1.58135		11	28.889	85.359	2.95472
1.5537	0	74.109	0				12	53.917	0	0			12	38.74	107.421	2.77287		12	29.554	105.937	3.58452
1.7091	0	95.8	0.358				13	60.174	0	0			13	44.398	91.457	2.05994		13	20.701	140.695	6.79653
1.8644	0.208	136.024	10.414				14	51.387	0	0			14	50.722	117.619	2.3189		14	21.966	76.709	3.49217
2.0198	3.054	146.596	44.201				15	49.524	0.031	0.000625959			15	49.856	104.619	2.09842		15	28.29	146.44	5.17639
2.1752	17.353	176.547	74.249				16	30.753	0	0			16	44.864	62.178	1.38592		16	25.76	105.687	4.10276
2.3306	35.53	192.6	104.701				17	34.014	0	0			17	52.186	89.619	1.7173		17	30.952	97.508	3.1503
2.4859	53.154	164.615	102.308				18	54.582	0	0			18	36.477	78.936	2.16399		18	22.632	154.091	6.80855
2.6413	103.858	118.55	102.69				19	42.601	0	0			19	31.219	68.81	2.20411		19	36.277	112.661	3.10558
2.7967	76.629	119.529	96.09				20	47.327	0	0			20	55.714	72.871	1.30795		20	41.336	114.195	2.7626
2.952	77.852	141.917	83.406				21	64.168	0	0			21	31.884	62.724	1.96726		21	31.618	74.808	2.36599
3.1074	119.159	136.325	91.77				22	37.609	0	0			22	50.189	133.973	2.66937		22	31.485	75.068	2.38425
3.2628	105.67	154.321	96.121				23	61.505	0	0			23	47.127	97.028	2.05886		23	33.815	72.685	2.14949
3.4181	88.6	166.337	101.689				24	55.115	0	0			24	50.722	94.385	1.86083		24	31.618	146.52	4.63407
3.5735	122.556	178.6	103.246				25	62.37	0	0			25	41.27	62.263	1.50867		25	26.093	94.819	3.63389
3.7289	114.128	160.974	96.197				26	58.976	0	0			26	71.623	63.035	0.880094		26	19.836	99.171	4.99955
3.8843	91.739	147.054	112.126				27	43.799	6.579	0.150209			27	50.722	64.02	1.26217		27	35.212	104.11	2.95666
4.0396	132.929	132.659	117.314				28	42.468	0	0			28	51.654	64.803	1.25456		28	29.887	102.817	3.44019
4.195	98.331	133.667	96.736				29	62.37	0	0			29	30.886	47.416	1.53519		29	30.553	107.222	3.50938
4.3504	80.572	114.399	106.984				30	45.663	0	0			30	33.548	58.26	1.73662		30	32.017	99.857	3.11887
4.5057	89.068	112.5	109.437				31	45.596	0	0			31	45.796	75.339	1.6451		31	39.938	99.58	2.49336
4.6611	89.333	114.043	116.605				32	36.743	0	0			32	43.133	60.562	1.40408		32	36.411	102.801	2.82335
4.8165	103.169	103.6	99.083				33	37.742	0	0			33	40.737	79.24	1.94516		33	27.025	118.069	4.36888
4.9718	32.613	127.363	84.85				34	33.016	0	0			34	56.313	62.04	1.1017		34	23.896	87.755	3.67237
5.1272	72.31	96.017	75.474				35	37.342	0	0			35	34.68	74.33	2.14331		35	35.079	98.08	2.79597
5.2826	74.26	68.906	70.142				36	46.395	0	0			36	45.13	65.58	1.45314		36	42.268	85.213	2.01602
5.438	43.531	71.6	84.619				37	33.082	0	0			37	37.808	62.34	1.64886		37	31.884	91.95	2.88389
5.5933	71.801	68.935	128.293				38	44.065	0	0			38	53.784	63.505	1.18074		38	24.496	107.812	4.40121
5.7487	92.106	81.983	97.157				39	30.153	0	0			39	50.722	63.349	1.24895		39	28.489	126.262	4.43196
5.9041	79.505	96.747	101.531				40	38.407	0	0			40	56.38	69.194	1.22728		40	24.496	117.226	4.78552
6.0594	65.752	81.667	92.896				41	65.166	0	0			41	40.671	88.917	2.18625		41	32.616	101.831	3.12212
6.2148	44.161	83.251	68.945				42	38.541	0	0			42	43.466	77.93	1.7929		42	40.937	94.779	2.31524
6.3702	37.832	131.9	73.907				43	33.881	0	0			43	48.392	63.561	1.31346		43	24.296	80.871	3.32857
6.5255	43.691	98.577	75.69				44	51.587	0	0			44	45.596	65.895	1.44519		44	37.076	104.452	2.81724
6.6809	53.971	108.983	75.286				45	38.541	0	0			45	37.409	63.217	1.68989		45	33.881	111.961	3.30454
6.8363	36.446	124.828	77.137				46	39.073	0	0			46	49.39	57.753	1.16933		46	35.146	92.39	2.62875
6.9917	66.11	132.5	75.124				47	39.339	0	0			47	44.664	65.486	1.46619		47	37.409	106.993	2.86009
7.147	78.878	172.845	84.68				48	33.948	0	0			48	45.13	55.081	1.2205		48	43.4	115.11	2.6523
7.3024	81.067	139.2	84.836				49	46.062	0	0			49	34.813	72.912	2.09439		49	42.202	110.189	2.61099
7.4578	111.854	128.204	59.315				50	44.997	0	0			50	72.888	76.162	1.04492		50	23.896	139.019	5.81767
7.6131	80.859	111.333	54.07
7.7685	100.311	124.819	38.684			Biological replicate 2	1	24.794	0.399	0.0160926			1	21.911	53.127	2.42467		1	32.77	78.974	2.40995
7.9239	79.732	114.817	80.738				2	59.198	0.17	0.00287172			2	24.505	47.149	1.92406		2	32.194	78.394	2.43505
8.0792	88.184	120.047	72.795				3	26.331	0.146	0.0055448			3	19.604	30.676	1.56478		3	32.866	82.412	2.50752
8.2346	71.111	159.562	66.591				4	29.022	0.136	0.0046861			4	21.622	58.556	2.70817		4	29.983	72.753	2.42648
8.39	65.117	110.516	47.395				5	41.996	0.135	0.00321459			5	23.737	59.316	2.49888		5	40.746	56.038	1.3753
8.5454	68.698	98.533	59.228				6	16.625	0.173	0.010406			6	27.773	37.052	1.3341		6	57.372	59.057	1.02937
8.7007	64.872	116.172	76.74				7	27.388	0.112	0.00408938			7	29.887	46.447	1.55409		7	52.759	61.084	1.15779
8.8561	60.969	104.833	71.918				8	26.908	0.146	0.0054259			8	28.349	47.315	1.66902		8	55.161	71.826	1.30212
9.0115	69.873	82.857	77.01				9	36.518	0.239	0.00654472			9	24.89	53.394	2.1452		9	34.98	69.495	1.98671
9.1668	58.963	77.25	85.125				10	40.266	0.131	0.00325337			10	32.194	54.821	1.70283		10	28.253	65.687	2.32496
9.3222	63.732	57.982	84.066				11	33.923	0.181	0.00533561			11	20.758	47.625	2.2943		11	29.983	83.189	2.77454
9.4776	62.484	83.9	75.367				12	50.453	0.211	0.00418211			12	17.298	41	2.37022		12	35.269	103.215	2.92651
9.6329	36.941	99.603	64.44				13	32.194	14.863	0.46167			13	21.238	65.276	3.07355		13	28.446	120.943	4.25167
9.7883	92.694	77.2	54.898				14	19.797	0.112	0.00565742			14	23.737	57.283	2.41324		14	23.544	97.498	4.1411
9.9437	94.016	51.521	43.909				15	14.031	0.288	0.020526			15	20.181	62.695	3.10663		15	45.263	57.125	1.26207
10.0991	74.094	65.037	30.608				16	16.817	0.229	0.0136172			16	23.448	53.758	2.29265		16	31.04	48.427	1.56015
10.2544	112.448	44.277	25.391				17	19.797	0.107	0.00540486			17	19.7	47.8	2.4264		17	30.272	69.038	2.28059
10.4098	92.759	58.7	63.359				18	18.932	0.213	0.0112508			18	30.848	51.623	1.67346		18	27.965	52.993	1.89498
10.5652	79.374	77.478	38.488				19	35.461	0.312	0.0087984			19	25.274	34.817	1.37758		19	35.269	55.845	1.5834
10.7205	109.848	70.104	23.498				20	28.157	0.154	0.00546933			20	14.031	43.76	3.11881		20	49.107	62.605	1.27487
10.8759	96.652	76.219	21.927				21	23.641	13.459	0.569308			21	25.466	45.151	1.77299		21	26.716	66.025	2.47137
11.0313	50.11	55.4	13.68				22	31.713	9.5	0.299562			22	26.716	39.198	1.46721		22	29.31	81.839	2.79219
11.1867	35.119	86.757	10.989				23	37.383	1.648	0.0440842			23	28.446	58.422	2.05379		23	34.788	71.746	2.06238
11.342	46.911	105.467	14.782				24	29.791	0.239	0.00802256			24	21.334	49.644	2.32699		24	37.191	72.987	1.96249
11.4974	27.194	97.391	13.544				25	18.643	0.376	0.0201684			25	36.134	64.63	1.78862		25	30.656	51.969	1.69523
11.6528	20.986	79.083	13.469				26	26.524	0.638	0.0240537			26	27.773	37.08	1.33511		26	32.194	56.922	1.76809
11.8081	20.791	54.307	12.375				27	34.019	0.138	0.00405656			27	30.368	53.12	1.74921		27	20.662	55.428	2.68261
11.9635	2.113	44.688	7.526				28	25.274	0.183	0.00724064			28	49.588	57.595	1.16147		28	33.731	66.538	1.97261
12.1189	2.687	19.462	11.07				29	35.461	0.152	0.0042864			29	29.695	49.524	1.66776		29	36.71	55.618	1.51506
12.2742	7.669	8.333	17.452				30	14.607	0.145	0.00992675			30	23.16	46.041	1.98795		30	40.746	67.821	1.66448
12.4296	8.952	11.762	6.663				31	20.373	0.259	0.0127129			31	24.121	47.661	1.97591		31	31.425	69.817	2.2217
12.585	1.105	8.804	0.176				32	18.547	0.218	0.0117539			32	29.983	54.49	1.81736		32	26.62	67.108	2.52096
12.7404	3.43	6.669	1.402				33	18.643	0.077	0.00413024			33	45.744	53.611	1.17198		33	32.001	70.153	2.19221
12.8957	17.905	0.9	4.735				34	22.007	0.301	0.0136775			34	22.391	49.283	2.20102		34	32.386	57.006	1.76021
13.0511	6.987	2.969	6.328				35	11.532	0.608	0.0527229			35	34.115	46.935	1.37579		35	31.905	59.614	1.86848
13.2065	4.727	1.487	5.177				36	23.448	0.193	0.00823098			36	17.49	41.901	2.39571		36	30.656	104.533	3.40987
13.3618	4.765	4.069	5.557				37	20.662	0.381	0.0184396			37	20.758	42.361	2.04071		37	34.404	76.369	2.21977
13.5172	2.937	0	3.648				38	32.097	0.207	0.0064492			38	17.779	48.573	2.73204		38	23.448	78.512	3.34835
13.6726	5.807	4.645	6.33				39	13.935	0.097	0.00696089			39	13.646	45.873	3.36164		39	25.851	50.673	1.96019
13.8279	7.523	1.312	7.751				40	21.142	0.195	0.00922335			40	22.968	64.142	2.79267		40	31.04	74.108	2.3875
13.9833	0.655	1.391	3.859				41	12.877	0.224	0.0173954			41	26.235	45.194	1.72266		41	22.391	46.142	2.06074
14.1387	1.212	1.15	1.97				42	20.662	0.214	0.0103572			42	24.505	68.824	2.80857		42	25.563	63.662	2.4904
14.2941	5.309	0.272	0.644				43	18.163	0.106	0.00583604			43	16.049	44.976	2.80242		43	39.689	52.077	1.31213
14.4494	16.228	1.271	2.196				44	19.797	0.252	0.0127292			44	16.049	61.216	3.81432		44	30.464	50.265	1.64998
14.6048	1.264	6.453	3.202				45	24.89	0.224	0.0089996			45	22.007	48.913	2.22261		45	26.908	76.568	2.84555
14.7602	10.962	5.6	5.484				46	10.187	0.358	0.0351428			46	24.217	46.754	1.93063		46	22.391	46.086	2.05824
14.9155	1.298	9.953	1.372				47	9.13	0.947	0.103724			47	21.43	57.946	2.70397		47	29.31	64.911	2.21464
15.0709	1.483	3.404	0.368				48	18.739	0.159	0.00848498			48	19.989	47.38	2.3703		48	30.752	50.003	1.62601
15.2263	0.802	8.472	1.047				49	14.992	0.199	0.0132737			49	10.859	39.92	3.67621		49	37.479	52.008	1.38766
15.3816	1.374	0	2.809				50	34.596	0.214	0.00618569			50	40.746	59.469	1.45951		50	17.298	99.683	5.76269
15.537	8.497	0	2.466
15.6924	1.192	0	1.156			Biological replicate 3	1	24.794	3.647	0.147092			1	28.926	54.841	1.89591		1	14.895	42.368	2.84444
15.8478	4.295	0	0.758				2	59.198	2.474	0.041792			2	24.505	61.69	2.51745		2	23.448	63.922	2.72612
16.0031	5.746	0	0.548				3	26.331	3.445	0.130834			3	26.716	55.543	2.07902		3	10.763	77.473	7.19809
16.1585	6.354	0	0				4	29.022	2.586	0.0891048			4	33.635	65.486	1.94696		4	23.929	60.876	2.54403
16.3139	8.48	0	0.596				5	41.996	2.975	0.0708401			5	33.827	62.736	1.85461		5	18.932	48.477	2.56059
16.4692	7.111	0	0.424				6	16.625	3.861	0.232241			6	23.737	56.571	2.38324		6	24.794	78.31	3.15843
16.6246	2.882	3.7931	1.461				7	27.388	1.961	0.0716007			7	44.398	50.996	1.14861		7	19.412	64.04	3.29899
16.78	0.266	11.755	4.634				8	26.908	4.007	0.148915			8	17.01	51.169	3.00817		8	21.43	57.874	2.70061
16.9353	0.506	22.7784	3.114				9	36.518	3.034	0.0830823			9	36.614	50.955	1.39168		9	11.148	58.448	5.24291
17.0907	0	10.5	0.198				10	40.266	2.484	0.0616898			10	29.599	46.13	1.5585		10	18.355	56.45	3.07546
17.2461	0.015	13.6	9.691				11	33.923	2.771	0.081685			11	43.149	46.991	1.08904		11	27.965	74.68	2.67048
17.4015	1.419	17.417	9.171				12	50.453	3.11	0.0616415			12	27.388	54.375	1.98536		12	24.121	81.195	3.36615
17.5568	0.981	29.334	10.709				13	32.194	1076.19	33.4282			13	14.415	50.767	3.52182		13	21.43	55.377	2.58409
17.7122	0.737	46.775	4.219				14	19.797	1.495	0.0755165			14	26.716	47.151	1.7649		14	15.664	35.84	2.28805
17.8676	1.197	91.756	11.011				15	14.031	1.062	0.0756895			15	32.674	45.638	1.39677		15	21.142	41.9	1.98184
18.0229	0.517	88.2	11.107				16	16.817	1.697	0.10091			16	25.37	58.735	2.31514		16	16.817	62.537	3.71868
18.1783	2.723	126.609	11.283				17	19.797	4.107	0.207456			17	45.359	57.907	1.27664		17	27.869	49.034	1.75945
18.3337	3.839	145.854	7.213				18	18.932	3.107	0.164114			18	27.485	51.448	1.87186		18	14.607	53.566	3.66715
18.489	0.169	174.779	8.854				19	35.461	6.279	0.177068			19	27.196	65.572	2.41109		19	26.908	53.675	1.99476
18.6444	0.557	134.75	16.731				20	28.157	3.73	0.132471			20	28.157	53.386	1.89601		20	18.547	51.394	2.77101
18.7998	0	111.808	28.656				21	23.641	1075.93	45.5114			21	29.31	63.282	2.15906		21	18.547	48.259	2.60198
18.9552	0.271	62.562	44.099				22	31.713	688.388	21.7068			22	17.49	50.357	2.87919		22	23.352	62.082	2.65853
19.1105	0	44.775	76.408				23	37.383	104.992	2.80855			23	20.758	59.69	2.87552		23	22.391	44.318	1.97928
19.2659	0.18	76.2	155.937				24	29.791	5.477	0.183847			24	19.316	51.338	2.6578		24	14.127	54.612	3.86579
19.4213	0.656	53.879	163.283				25	18.643	12.381	0.66411			25	12.877	51.903	4.03067		25	25.466	57.109	2.24256
19.5766	0	28.875	171.224				26	26.524	20.348	0.767154			26	22.487	54.286	2.41411		26	16.145	73.065	4.52555
19.732	0.035	16.833	170.229				27	34.019	3.777	0.111026			27	30.944	55.891	1.8062		27	18.836	44.811	2.37901
19.8874	2.061	0.583	147.334				28	25.274	2.304	0.0911609			28	25.274	55.061	2.17856		28	23.448	51.52	2.1972
20.0427	4.227	19.444	123.596				29	35.461	3.786	0.106765			29	35.077	53.945	1.5379		29	18.739	80.349	4.2878
20.1981	27.898	43.558	130.217				30	14.607	4.23	0.289587			30	38.536	52.913	1.37308		30	20.277	50.531	2.49204
20.3535	22.396	31.417	145.364				31	20.373	3.429	0.168311			31	32.77	40.595	1.23879		31	20.565	52.902	2.57243
20.5089	30.545	12	166.427				32	18.547	1.617	0.0871839			32	43.822	46.322	1.05705		32	21.911	58.64	2.67628
20.6642	8.061		166.312				33	18.643	3.68	0.197393			33	31.425	39.884	1.26918		33	19.028	44.465	2.33682
20.8196	23.349		164.04				34	22.007	5.983	0.271868			34	24.794	55.686	2.24595		34	26.62	53.347	2.00402
20.975	30.807		162.241				35	11.532	2.175	0.188606			35	28.061	56.408	2.01019		35	29.791	39.065	1.3113
21.1303	29.716		149.485				36	23.448	2.623	0.111865			36	24.313	55.253	2.27257		36	23.641	52.195	2.20782
21.2857	35.99		126.017				37	20.662	3.665	0.177379			37	22.776	51.759	2.27252		37	23.544	65.69	2.7901
21.4411	51.399		66.159				38	32.097	3.617	0.11269			38	27.677	53.312	1.92622		38	14.895	46.406	3.11554
21.5965	91.62		33.081				39	13.935	7.366	0.528597			39	20.95	63.537	3.03279		39	38.248	54.47	1.42413
21.7518	111.81		7.964				40	21.142	2.786	0.131776			40	22.68	55.097	2.42932		40	16.337	65.235	3.99308
21.9072	121.611		1.666				41	12.877	1.888	0.146618			41	20.469	63.587	3.1065		41	19.604	71.069	3.62523
22.0626	59.91		0.216				42	20.662	4.567	0.221034			42	28.734	69.532	2.41985		42	13.742	52.797	3.84202
22.2179	14.09		0.444				43	18.163	3.746	0.206243			43	25.659	65.273	2.54386		43	39.882	59.181	1.4839
22.3733	3.12		0.412				44	19.797	2.966	0.149821			44	20.95	68.064	3.24888		44	20.181	60.352	2.99054
22.5287	0.192		3.331				45	24.89	3.073	0.123463			45	16.529	52.163	3.15585		45	17.394	65.16	3.74612
22.684			5.252				46	10.187	3.736	0.366742			46	32.674	47.759	1.46168		46	19.316	93.159	4.82289
22.8394			0.415				47	9.13	53.326	5.84074			47	29.31	50.538	1.72426		47	20.469	73.089	3.57072
22.9948			2.079				48	18.739	2.036	0.10865			48	24.986	46.469	1.8598		48	20.085	68.828	3.42684
23.1502			0.273				49	14.992	2.897	0.193236			49	16.721	54.109	3.23599		49	19.22	55.69	2.8975
23.3055			1.948				50	34.596	3.078	0.0889698			50	29.118	51.33	1.76283		50	26.716	84.324	3.15631
23.4609			5.98
23.6163			3.18e-11
23.7716							Statistical test	One-way analysis of variance
23.927							P value	< 0.0001
24.0824							P value summary	***
24.2377							Number of groups	3
24.3931							F	20.24
24.5485							R squared	0.08304
24.7039							ANOVA Table	SS	df	MS
							Treatment (between columns)	352	2	176
* This quantification is performed from 1 human embryonic brain (GW11) and the values represent a quantitative description of Figure 1D. No statistical tests are performed because the quantification only signifies the presence or absesnce of β CATENIN staining .							Residual (within columns)	3887	447	8.695
							Total	4239	449
							Dunnett's Multiple Comparison Test	Mean Diff.	q	Significant? P < 0.05?	Summary	95% CI of diff
							bkgd vs Choroid plexus	-1.225	3.597	Yes	***	-1.981 to -0.4686
							bkgd vs hem	-2.16	6.343	Yes	***	-2.916 to -1.404

## Sheet: Figure 2 c,g & i
Source data Figure 2C										Source data Figure 2I																								Source data Figure 2G
Intensity/area quantitation of 294 nuclei (control) and 301 (GOF); N=3										Intensity / area quantification for LEF1: N=5, 505 nuclei from control and 500 nuclei from GOF										SOX9 N=4, 457 nuclei from control and 444 nuclei from GOF															Fold change (Mean±SEM)
	Control					GOF					Control					GOF					Control						GOF								Statistical test: two-tailed unpaired Student’s t-test with unequal variance					confidence interval	95% confidence interval
Replicates	nuclei quantified	nuclear area	Intensity	Intensity/area		nuclei quantified	nuclear area	mean grey value	Intensity/area		nuclei quantified	nuclear area	Intensity	Intensity/area		nuclei quantified	nuclear area	mean grey value	Intensity/area			nuclei quantified	nuclear area	mean grey value	intensity/area		nuclei quantified	nuclear area	mean grey value	intensity/area				Markers	Control			GOF		P value	Replicates
	1	20.62	50.261	2.43749		1	31.3	76.549	2.44565	Biological replicate 1	1	34.692	11.64	0.335524		1	30.56	106.601	3.48825		Biological replicate 1	1	21.719	93.5	4.30499		1	49.299	0.784	0.015903					mean fold change SEM			mean fold change SEM
Bioreplicate 1	2	22.454	40.339	1.79652		2	51.121	80.58	1.57626		2	31.521	21.726	0.689255		2	21.911	141.684	6.46634			2	17.202	87.575	5.09098		2	45.455	1.391	0.0306017				Axin2	1	0		7.12644	0.1764	0.0005	N=3,n=2
	3	21.892	31.058	1.41869		3	43.311	74.969	1.73095		3	36.422	11.678	0.32063		3	21.815	159.714	7.32129			3	19.028	89.207	4.6882		3	41.515	0.634	0.0152716				Lef1	1	0.02186		4.52723	0.1453	0.0003	N=3,n=2
	4	25.708	29.748	1.15715		4	29.022	75.133	2.58883		4	43.533	7.115	0.163439		4	43.053	135.371	3.14429			4	25.274	109.791	4.34403		4	38.728	1.176	0.0303656
	5	27.276	48.092	1.76316		5	31.448	69.754	2.21807		5	46.512	7.207	0.154949		5	45.936	147.255	3.20566			5	32.194	87.313	2.71209		5	37.287	0.825	0.0221257
	6	27.602	57.004	2.06521		6	31.625	71.225	2.25217		6	33.539	21.186	0.631683		6	35.173	133.555	3.79709			6	30.464	83.574	2.74337		6	44.59	3.422	0.0767437
	7	26.211	57.295	2.18591		7	35.619	69.962	1.96418		7	37.191	8.91	0.239574		7	21.046	131.726	6.25896			7	25.755	70.116	2.72242		7	56.315	0.321	0.00570008				Source data Figure 2E
	8	24.407	44.721	1.8323		8	52.482	75.916	1.44651		8	33.827	12.267	0.362639		8	36.614	123.877	3.38332			8	24.313	67.506	2.77654		8	33.731	0.174	0.00515846				Normalized reads
	9	16.035	39.86	2.48581		9	38.43	87.32	2.27218		9	52.855	7.076	0.133876		9	42.284	98.25	2.32357			9	28.638	58.758	2.05175		9	27.485	0.587	0.0213571					Ctrl1	Ctrl2	GOF1	GOF2
	10	28.075	44.567	1.58743		10	31.122	64.683	2.07837		10	37.767	18.15	0.480578		10	55.45	84.095	1.51659			10	17.298	63.433	3.66707		10	45.359	1.911	0.0421306				Axin2	6314.62	6267.18	28742.9	24185.3
	11	22.809	24.484	1.07344		11	50.973	84.3	1.65382		11	49.203	14.076	0.28608		11	24.505	162.149	6.61698			11	21.334	41.707	1.95495		11	41.515	2.058	0.0495724				Myc	464.73	305.716	1561.02	1213.88
	12	24.584	35.845	1.45806		12	34.791	76.135	2.18835		12	50.453	6.324	0.125344		12	44.494	115.922	2.60534			12	11.148	50.767	4.55391		12	41.804	0.616	0.0147354				Jun	1225.01	1757.35	3790.53	4241.9
	13	25.294	43.771	1.73049		13	42.453	84.72	1.99562		13	61.312	4.375	0.0713563		13	45.84	129.078	2.81584			13	29.022	57.55	1.98298		13	68.423	4.657	0.0680619				Tcf1	1215.84	1172.95	3282.29	3871.08
	14	19.792	32.383	1.63617		14	41.95	59.783	1.4251		14	31.136	15.778	0.506745		14	35.557	128.703	3.61962			14	32.097	65.338	2.03564		14	57.948	0.658	0.011355				Lef1	3589.43	2967.73	7755.49	8305.57
	15	21.419	33.499	1.56399		15	35.471	86.865	2.4489		15	31.905	23.09	0.723711		15	32.77	84.167	2.56842			15	33.635	77.586	2.3067		15	44.59	0.696	0.0156089				Mycbp2	4938.78	8652.59	10169.2	13287.1
	16	24.969	26.242	1.05098		16	33.637	89.571	2.66287		16	37.959	28.466	0.749914		16	37.287	76.018	2.03873			16	30.175	73.831	2.44676		16	45.071	52.814	1.1718				Ccnd1	7357.21	8318.8	11120.1	9394.47
	17	28.667	31.966	1.11508		17	35.235	103.732	2.944		17	33.923	8.805	0.259558		17	30.272	110.34	3.64495			17	42.765	88.031	2.05848		17	32.578	1.897	0.0582295				Sox17	308.801	341.071	226.67	485.55
	18	26.862	27.107	1.00912		18	38.43	67.493	1.75626		18	62.753	18.227	0.290456		18	50.453	96.213	1.90698			18	35.173	103.126	2.93196		18	45.84	0.591	0.0128927				Wif1	703.21	577.117	21158.3	19676
	19	14.555	32.203	2.2125		19	25.62	100.931	3.93954		19	58.141	13.213	0.227258		19	36.614	109.121	2.98031			19	32.482	116.337	3.58158		19	33.347	0.352	0.0105557				Wnt4	750.091	590.635	1893.94	1377.77
	20	19.407	27.604	1.42237		20	37.453	89.078	2.37839		20	50.356	6.893	0.136885		20	28.446	99.767	3.50724			20	45.84	121.505	2.65063		20	37.767	0.191	0.00505733				Dkk2	617.602	1000.34	1025.33	1051
	21	14.407	47.076	3.26758		21	28.578	97.466	3.41053		21	60.735	20.144	0.33167		21	34.692	106.745	3.07693			21	36.326	108.397	2.98401		21	40.266	0.53	0.0131625				Neurod1	832.641	663.424	2140.97	2369.36
	22	13.313	29.969	2.25111		22	52.097	107.583	2.06505		22	52.759	13.144	0.249133		22	25.274	118.894	4.7042			22	39.497	137.09	3.4709		22	41.035	0.269	0.00655538				Cdx1	2.03829	0	818.138	501.94
	23	14.999	36.331	2.42223		23	37.158	97.03	2.61128		23	54.681	8.924	0.163201		23	73.132	110.105	1.50557			23	37.575	117.46	3.12601		23	35.269	0.431	0.0122204				Sfrp2	1518.53	1171.91	3024.63	3439.82
	24	15.058	44.002	2.92217		24	52.305	123.454	2.36027		24	50.741	21.22	0.418202		24	49.78	93.071	1.86965			24	22.872	124.286	5.43398		24	30.079	0.342	0.0113701				Pitx2	20.3829	0	79.6888	124.973
	25	14.052	40.766	2.90108		25	51.239	113.685	2.21872		25	57.179	16.8	0.293814		25	29.214	97.615	3.34138			25	42.188	114.472	2.71338		25	27.581	0.488	0.0176933				Met	101.914	214.209	384.277	389.26
	26	21.33	32.996	1.54693		26	46.536	106.293	2.2841		26	51.221	19.492	0.380547		26	41.707	95.719	2.29503			26	49.107	102.098	2.07909		26	46.032	0.211	0.00458377				Sostdc1	22037	19664.6	7834.29	6790.53
	27	30.708	41.513	1.35186		27	87.362	107.249	1.22764		27	49.78	8.427	0.169285		27	24.986	123.462	4.94125			27	31.905	107.699	3.37562		27	49.107	1.928	0.0392612				Sox9	6418.57	9364.89	2577.49	4014.49
	28	21.833	40.039	1.83388		28	41.98	105.62	2.51596		28	68.904	7.343	0.106569		28	17.202	152.173	8.84624			28	30.272	123.59	4.08265		28	36.71	0.44	0.0119858				Cldn1	15138.4	15367.9	695.949	1085.83
	29	21.36	40.726	1.90665		29	51.328	116.516	2.27003		29	48.627	7.277	0.149649		29	21.815	127.758	5.85643			29	33.443	126.517	3.78306		29	35.845	2.748	0.0766634
	30	23.105	36.937	1.59866		30	42.897	108.399	2.52696		30	54.2	4.392	0.0810332		30	22.103	110.013	4.97729			30	37.383	126.283	3.37809		30	38.728	0.27	0.0069717
	31	23.076	31.509	1.36544		31	34.525	44.403	1.28611		31	46.608	1.713	0.0367533		31	27.677	150.424	5.43498			31	42.188	116.087	2.75166		31	47.377	0.712	0.0150284
	32	21.567	32.38	1.50137		32	23.993	60.832	2.53541		32	41.227	5.392	0.130788		32	16.337	114.571	7.01298			32	38.921	121.807	3.1296		32	26.812	0.344	0.0128301
	33	26.004	38.213	1.4695		33	25.945	97.201	3.74643		33	47.185	12.198	0.258514		33	30.079	103.578	3.44353			33	49.107	113.611	2.31354		33	35.749	0.301	0.00841982
	34	14.762	27.242	1.84541		34	28.963	94.022	3.24628		34	38.056	1.912	0.0502417		34	28.83	112.977	3.91873			34	37.575	128.992	3.43292		34	31.521	1.174	0.037245
	35	39.376	42.095	1.06905		35	19.23	70.5	3.66615		35	45.551	9.724	0.213475		35	35.557	122.559	3.44683			35	36.326	144.743	3.98456		35	41.9	0.603	0.0143914
	36	18.579	38.962	2.0971		36	20.295	70.308	3.4643		36	49.876	3.871	0.0776125		36	31.04	161.399	5.19971			36	34.596	123.506	3.56995		36	64.483	0.563	0.00873098
	37	32.335	33.254	1.02842		37	14.23	65.967	4.63577		37	58.044	2.687	0.0462925		37	29.118	138.492	4.75623			37	38.152	145.877	3.82357		37	35.845	0.475	0.0132515
	38	29.466	36.947	1.25389		38	16.715	82.765	4.95154		38	37.767	3.786	0.100246		38	47.377	126.087	2.66135			38	46.128	142.494	3.0891		38	36.71	1.136	0.0309452
	39	21.005	39.003	1.85684		39	14.526	94.088	6.47721		39	49.684	2.845	0.0572619		39	21.911	171.268	7.81653			39	42.861	129.897	3.03066		39	45.648	0.571	0.0125088
	40	31.951	34.036	1.06526		40	14.91	101.724	6.82254		40	40.843	6.108	0.149548		40	28.926	110.379	3.81591			40	44.11	114.928	2.60549		40	55.642	0.876	0.0157435
	41	24.259	33.184	1.3679		41	16.301	83.797	5.1406		41	44.59	4.022	0.0901996		41	23.737	162.984	6.86624			41	46.32	90.99	1.96438		41	43.822	1.033	0.0235726
	42	23.046	42.837	1.85876		42	26.152	82.507	3.1549		42	37.287	1.907	0.0511438		42	41.707	157.263	3.77066			42	51.606	110.274	2.13684		42	41.804	0.251	0.00600421
	43	24.525	27.612	1.12587		43	42.512	76.649	1.803		43	32.386	3.62	0.111777		43	32.866	149.921	4.56158			43	42.765	99.901	2.33605		43	27.965	0.928	0.0331843
	44	20.413	42.628	2.08828		44	38.992	103.877	2.66406		44	36.326	9.267	0.255107		44	40.266	154.838	3.84538			44	32.482	100.32	3.08848		44	35.749	0.688	0.0192453
	45	19.94	42.08	2.11033		45	43.932	74.72	1.70081		45	61.216	8.501	0.138869		45	52.182	118.845	2.27751			45	27.1	87.784	3.23926		45	51.221	2.634	0.0514242
	46	15.62	37.551	2.40403		46	38.578	62.392	1.61729		46	35.845	5.196	0.144957		46	15.953	155.127	9.724			46	30.272	121.086	3.99993		46	32.866	4.485	0.136463
	47	17.987	27.253	1.51515		47	39.524	82.714	2.09275		47	47.089	14.308	0.30385		47	36.518	128.174	3.50989			47	42.765	161.501	3.77648		47	27.965	9.034	0.323047
	48	19.259	39.539	2.05301		48	19.821	79.607	4.0163		48	31.809	11.148	0.350467		48	40.266	136.561	3.39147			48	28.061	72.315	2.57706		48	36.326	3.333	0.0917525
	49	12.366	43.981	3.55661		49	20.235	74.266	3.67018		49	31.232	5.022	0.160797		49	25.37	139.394	5.49444			49	31.713	122.088	3.84978		49	39.497	2.134	0.0540294
	50	12.751	40.557	3.18069		50	19.289	64.905	3.36487		50	36.998	5.478	0.148062		50	30.079	136.466	4.53692			50	41.131	138.194	3.35985		50	39.497	1.192	0.0301795
	51	19.525	37.736	1.9327		51	27.188	65.005	2.39094		51	53.047	3.428	0.0646219		51	31.713	159.858	5.04077			51	36.902	135.391	3.66893		51	33.539	0.533	0.0158919
	52	15.739	32.929	2.09219		52	24.614	76.221	3.09665		52	38.248	8.49	0.221972		52	37.671	170.747	4.53258			52	35.173	133.691	3.80096		52	42.476	0.219	0.00515585
	53	18.017	33.358	1.85147		53	18.697	67.603	3.61571		53	39.305	14.599	0.371429		53	60.255	106.576	1.76875			53	37.575	128.714	3.42552		53	34.116	0.33	0.00967288
	54	21.922	46.086	2.10227		54	19.614	61.481	3.13455		54	38.44	2.607	0.06782		54	30.464	157.855	5.18169			54	48.531	131.479	2.70918		54	34.98	1.03	0.0294454
	55	11.508	32.003	2.78094		55	22.543	78.354	3.47576		55	49.299	2.825	0.0573034		55	46.32	134.031	2.89359			55	35.269	177.97	5.04607		55	20.373	0.547	0.0268493
	56	23.549	24.22	1.02849		56	42.039	69.278	1.64795		56	39.497	5.38	0.136213		56	18.067	146.644	8.11668			56	38.632	153.592	3.97577		56	26.235	1.223	0.0466171
	57	26.33	35.317	1.34132		57	30.915	76.83	2.4852		57	35.749	1.997	0.0558617		57	20.469	128.582	6.28179			57	44.206	166.448	3.76528		57	32.77	0.845	0.0257858
	58	31.773	33.547	1.05583		58	28.134	66.117	2.35007		58	36.038	8.677	0.240774		58	23.737	136.283	5.74137			58	51.894	168.819	3.25315		58	18.259	0.416	0.0227833
	59	18.727	47.06	2.51295		59	27.691	58.575	2.11531		59	23.833	1.319	0.0553434		59	31.329	125.767	4.0144			59	41.131	158.78	3.86035		59	22.872	0.454	0.0198496
	60	19.525	35.92	1.83969		60	26.448	34.012	1.286		60	14.607	1.691	0.115766		60	33.731	110.473	3.27512			60	38.921	157.81	4.05462		60	24.217	0.183	0.00755668
	61	26.744	38.147	1.42638		61	32.957	34.199	1.03769		61	28.061	5.955	0.212216		61	21.43	129.83	6.05833			61	31.713	117.221	3.69631		61	28.253	0.391	0.0138392
	62	25.028	30.849	1.23258		62	36.27	98.17	2.70664		62	26.812	2.219	0.0827615		62	31.425	123.908	3.94298			62	38.632	144.644	3.74415		62	27.292	0.676	0.0247692
	63	30.324	38.245	1.26121		63	33.489	67.876	2.02681		63	28.349	5.492	0.193728		63	21.911	151.368	6.90831			63	45.167	149.336	3.30631		63	43.341	0.65	0.0149973
	64	22.425	16.489	0.735295		64	35.412	64.132	1.81102		64	53.336	25.025	0.469195		64	26.908	129.982	4.83061			64	29.599	121.75	4.11331		64	32.77	1.413	0.0431187
	65	27.809	66.046	2.37499		65	35.797	105.991	2.96089		65	43.918	30.967	0.70511		65	40.843	153.871	3.76738			65	49.107	128.317	2.61301		65	29.214	1.257	0.0430273
	66	26.123	21.344	0.817058		66	40.145	81.842	2.03866		66	76.207	7.396	0.0970515		66	11.051	147.07	13.3083			66	36.999	74.997	2.027		66	37.479	0.638	0.0170229
	67	19.437	35.218	1.81191		67	34.022	108.257	3.18197		67	33.827	15.349	0.45375		67	18.067	131.181	7.26081			67	32.29	84.533	2.61793		67	33.251	0.185	0.00556374
	68	21.685	44.4	2.0475		68	35.353	31.438	0.88926		68	36.038	13.936	0.386703		68	37.095	108.609	2.92786			68	26.428	72.655	2.74917		68	38.728	0.427	0.0110256
	69	21.833	45.168	2.06879		69	35.027	126.835	3.62106		69	52.182	27.411	0.525296		69	38.056	131.735	3.46161			69	37.671	95.579	2.5372		69	31.136	0.673	0.0216149
	70	35.737	28.638	0.801354		70	29.081	106.059	3.64702		70	23.256	2.521	0.108402		70	56.987	160.501	2.81645			70	25.851	99.204	3.83753		70	24.794	0.62	0.025006
	71	15.206	19.554	1.28594		71	32.572	100.536	3.08658		71	29.407	14.252	0.484647		71	37.095	144.57	3.89729			71	31.233	75.323	2.41165		71	35.557	0.659	0.0185336
	72	22.573	39.957	1.77012		72	29.88	99.951	3.34508		72	42.188	41.913	0.993482		72	47.954	172.86	3.6047			72	28.638	102.017	3.56229		72	42.38	0.481	0.0113497
	73	26.241	38.832	1.47982		73	28.075	119.039	4.24004		73	29.214	33.26	1.1385		73	46.897	160.252	3.41711			73	23.545	136.049	5.77825		73	38.44	0.417	0.0108481
	74	16.656	35.767	2.14739		74	35.856	100.263	2.79627		74	38.92	24.252	0.623124		74	44.494	124.469	2.79743			74	39.401	132.607	3.36557		74	34.884	0.22	0.00630662
	75	13.934	9.406	0.675039		75	39.968	96.101	2.40445		75	39.305	30.064	0.76489		75	41.707	132.051	3.16616			75	28.926	111.076	3.84001		75	32.674	0.324	0.00991614
	76	17.04	26.625	1.5625		76	25.413	91.383	3.59592		76	30.175	17.357	0.575211		76	31.521	157.402	4.99356			76	33.347	207.02	6.20805		76	39.209	0.353	0.00900304
	77	14.91	30.062	2.01623		77	25.975	89.476	3.4447		77	55.45	19.872	0.358377		77	28.734	131.635	4.58116			77	18.74	118.513	6.32407		77	39.593	0.425	0.0107342
	78	17.1	41.943	2.45281		78	35.412	89.995	2.54137		78	51.798	0.8	0.0154446		78	39.113	156.803	4.00897			78	17.779	98.443	5.53704		78	35.461	1.266	0.0357012
	79	18.046	19.252	1.06683		79	39.968	76.235	1.9074		79	38.056	5.414	0.142264		79	38.056	147.848	3.88501			79	20.469	119.648	5.84533		79	40.65	0.508	0.0124969
	80	17.484	45.557	2.60564		80	21.774	62.635	2.8766		80	47.185	3.395	0.0719508		80	49.299	144.548	2.93207			80	29.214	107.464	3.67851		80	42.668	0.48	0.0112496
	81	15.147	27.363	1.8065		81	28.992	41.907	1.44547		81	54.969	2.862	0.0520657		81	32.097	123.865	3.85908			81	29.118	96.38	3.30998		81	29.503	2.127	0.0720944
	82	10.857	44.161	4.06751		82	17.07	24.851	1.45583		82	43.726	3.563	0.0814847		82	25.274	137.228	5.42961			82	31.521	92.863	2.94607		82	59.966	1.446	0.0241137
	83	17.395	44.005	2.52975		83	16.508	54.57	3.30567		83	36.71	8.01	0.218197		83	35.077	134.329	3.82955			83	24.698	108.389	4.38857		83	48.627	8.484	0.174471
	84	21.596	34.899	1.61599		84	32.927	63.937	1.94178		84	15.184	4.329	0.285103		84	48.915	123.01	2.51477			84	33.347	120.254	3.60614		84	36.71	0.757	0.0206211
	85	14.141	24.134	1.70667		85	27.75	84.819	3.05654		85	20.469	3.803	0.185793		85	63.714	132.676	2.08237			85	38.632	105.371	2.72756		85	30.656	0.376	0.0122651
	86	21.3	26.339	1.23657		86	26.478	75.751	2.8609		86	33.539	5.88	0.175318		86	43.341	141.171	3.25722			86	36.038	124.955	3.46731		86	26.235	0.538	0.020507
	87	16.33	20.83	1.27557		87	25.827	68.824	2.66481		87	37.959	20.253	0.533549		87	43.341	106.135	2.44884			87	32.29	110.562	3.42403		87	20.95	0.362	0.0172792
	88	11.686	56.6	4.8434		88	33.815	58.882	1.7413		88	35.845	9.504	0.265142		88	42.764	117.438	2.74619			88	20.854	110.724	5.30948		88	29.022	0.656	0.0226035
	89	9.112	42.104	4.62072		89	38.489	91.834	2.38598		89	39.401	10.529	0.267227		89	52.567	117.051	2.2267			89	22.487	108.115	4.80789		89	24.121	0.45	0.0186559
	90	23.673	45.879	1.93803		90	36.832	77.178	2.09541		90	27.773	16.83	0.605984		90	34.212	121.84	3.56132			90	24.409	124.752	5.1109		90	26.139	33.901	1.29695
	91	16.579	40.418	2.4379		91	41.418	102.389	2.47209		91	26.62	26.527	0.996506		91	34.212	121.84	3.56132			91	18.932	95.579	5.04854		91	26.139	0.14	0.00535598
	92	20.192	29.736	1.47266		92	39.051	99.983	2.56032		92	31.617	19.52	0.617389		92	28.061	111.678	3.97983			92	29.503	66.15	2.24214		92	29.695	0.356	0.0119886
	93	22.398	37.809	1.68805		93	37.779	118.991	3.14966		93	33.058	13.965	0.422439		93	27.485	136.661	4.9722			93	19.893	98.048	4.92877		93	33.251	0.442	0.0132928
	94	23.54	39	1.65675		94	46.033	118.918	2.58332		94	26.524	19.246	0.725607		94	37.671	116.288	3.08694			94	38.824	81.787	2.10661		94	34.5	0.565	0.0163768
	95	20.166	30.74	1.52435		95	32.572	119.09	3.65621		95	41.611	10.309	0.247747		95	39.978	109.228	2.7322			95	27.485	81.587	2.96842		95	35.365	0.731	0.0206702
	96	15.277	33.473	2.19107		96	21.567	120.1	5.56869		96	41.707	10.005	0.239888		96	30.944	144.211	4.66039			96	22.007	68.83	3.12764		96	31.809	0.976	0.0306831
	97	23.567	42.549	1.80545		97	31.152	125.393	4.0252		97	32.866	17.874	0.543845		97	40.266	109.647	2.72307			97	32.097	73.045	2.27576		97	32.866	1.605	0.0488347
	98	17.243	53.626	3.11002		98	46.713	99.057	2.12054		98	25.37	12.686	0.500039		98	25.37	122.492	4.82822			98	37.575	60.89	1.62049		98	35.653	1.625	0.0455782
	99	18.891	54.172	2.86761		99	20.176	107.315	5.31894		99	21.43	12.018	0.560803		99	21.142	127.673	6.03883			99	19.508	63.064	3.23273		99	54.393	0.708	0.0130164
	100	13.55	49.506	3.65358		100	42.305	116.601	2.7562		100	35.461	11.282	0.318152		100	42.188	121.92	2.88992			100	23.448	76.07	3.2442		100	25.082	0.571	0.0227653
	101	9.299	51.671	5.55662													Area	mean grey value
	102	7.094	28.352	3.99662						Biological replicate 2	1	43.726	105.037	2.40216		1	42.764	143.16	3.34768		Biological replicate 2	1	22.007	172.162	7.82306		1	35.845	1.475	0.0411494
	103	20.883	37.744	1.8074							2	39.785	110.123	2.76795		2	41.227	155.949	3.78269			2	20.181	161.081	7.98181		2	42.861	2.675	0.062411
	104	13.391	33.054	2.46837							3	26.716	107.554	4.02583		3	36.326	128.156	3.52794			3	26.812	191.839	7.15497		3	40.939	3.162	0.0772369
	105	20.192	29.383	1.45518							4	24.121	116.705	4.83832		4	46.128	147.944	3.20725			4	32.674	138.621	4.24255		4	36.518	2.213	0.0606003
	106	11.531	35.585	3.08603							5	24.89	105.965	4.25733		5	41.419	137.216	3.31288			5	12.974	101.674	7.83675		5	31.713	2.164	0.068237
	107	17.748	34.54	1.94613							6	15.472	114.671	7.41152		6	39.785	153.372	3.85502			6	25.851	95.517	3.69491		6	17.01	2.034	0.119577
	108	13.922	29.048	2.08648							7	19.893	126.338	6.35088		7	42.668	187.032	4.38343			7	19.989	143.067	7.15729		7	36.71	1.62	0.0441297
	109	13.311	29.836	2.24145							8	49.588	98.82	1.99282		8	42.668	178.968	4.19443			8	28.638	157.188	5.48879		8	33.347	3.086	0.0925421
	110	17.934	33.603	1.8737							9	23.737	137.874	5.8084		9	24.313	189.32	7.78678			9	19.22	139.79	7.27315		9	50.164	43.797	0.873076
	111	16.101	37.563	2.33296							10	46.224	139.123	3.00976		10	29.983	147.08	4.90545			10	25.274	145.635	5.76225		10	39.978	52.849	1.32195
	112	12.62	36.352	2.88051							11	29.31	129.436	4.4161		11	43.149	139.521	3.23347			11	34.308	128.647	3.74977		11	75.919	79.482	1.04693
	113	11.132	43.943	3.94745							12	41.9	117.268	2.79876		12	35.653	112.197	3.14692			12	34.884	136.537	3.91403		12	191.335	84.223	0.440186
	114	9.219	61.193	6.6377							13	50.26	121.554	2.4185		13	24.602	97.793	3.975			13	27.581	135.843	4.92524		13	55.065	32.597	0.591973
	115	10.92	39.949	3.65833							14	46.32	115.305	2.48931		14	34.019	116.63	3.42838			14	21.43	117.735	5.49393		14	51.317	33.039	0.643822
											15	43.341	120.477	2.77975		15	37.959	137.17	3.61364			15	30.368	129.924	4.27832		15	26.331	34.591	1.3137
											16	48.338	121.871	2.52123		16	19.797	146.393	7.39471			16	17.682	127.424	7.20642		16	66.597	20.369	0.305855
											17	54.393	147.594	2.71347		17	38.248	139.402	3.64469			17	22.776	134.156	5.89024		17	18.643	21.948	1.17728
											18	65.252	139.508	2.13799		18	30.752	150.6	4.89724			18	14.703	127.673	8.68347		18	35.173	17.276	0.491172
											19	48.819	146.522	3.00133		19	24.986	128.973	5.16181			19	35.653	150.181	4.2123		19	69.48	13.098	0.188515
											20	42.572	128.695	3.023		20	30.752	120.741	3.92628			20	50.837	123.794	2.43512		20	44.783	36.021	0.804345
											21	46.512	132.347	2.84544		21	42.38	169.728	4.00491			21	56.699	117.981	2.08083		21	52.951	20.145	0.380446
Bioreplicat 2	1	41.566	40.005	0.962445		1	39.051	51.558	1.32027		22	49.492	126.301	2.55195		22	33.154	185.962	5.60904			22	29.791	141.677	4.7557		22	24.698	48.191	1.95121
	2	33.46	43.511	1.30039		2	36.388	51.39	1.41228		23	43.629	112.507	2.57872		23	29.695	116.968	3.93898			23	26.716	139.345	5.21579		23	47.089	51.659	1.09705
	3	21.715	54.432	2.50665		3	38.104	52.723	1.38366		24	30.944	114.876	3.71238		24	30.752	131.222	4.2671			24	29.022	130.507	4.49683		24	23.448	50.016	2.13306
	4	29.702	51.398	1.73046		4	37.838	52.181	1.37906		25	37.671	126.852	3.36736		25	24.409	189.898	7.77984			25	29.599	117.383	3.96578		25	34.692	50.1	1.44414
	5	18.815	47.436	2.52118		5	23.933	52.702	2.20206		26	32.77	125.633	3.83378		26	26.908	150.329	5.58678			26	25.755	113.937	4.42388		26	65.252	110.457	1.69278
	6	23.874	43.021	1.802		6	31.98	50.268	1.57186		27	39.497	124.078	3.14145		27	33.827	166.915	4.93437			27	23.256	92.314	3.96947		27	38.44	43.532	1.13247
	7	28.696	52.901	1.8435		7	40.737	48.842	1.19896		28	44.206	111.122	2.51373		28	33.058	134.561	4.07045			28	26.331	120.854	4.5898		28	36.999	60.803	1.64337
	8	22.898	51.983	2.2702		8	32.927	46.85	1.42284		29	42.957	108.658	2.52946		29	19.989	172.082	8.60883			29	24.506	147.584	6.02236		29	40.074	59.614	1.4876
	9	33.282	46.257	1.38985		9	26.803	56.48	2.10723		30	55.161	123.373	2.2366		30	32.482	156.281	4.81131			30	28.926	163.146	5.64012		30	33.539	74.026	2.20716
	10	15.236	48.544	3.18614		10	32.72	49.289	1.50639		31	56.987	138.482	2.43006		31	40.939	123.214	3.0097			31	32.29	159.089	4.92688		31	51.125	29.487	0.576763
	11	25.708	26.127	1.0163		11	25.146	51.064	2.0307		32	39.978	96.998	2.42628		32	22.583	150.017	6.64292			32	33.539	81.427	2.42783		32	36.902	40.122	1.08726
	12	32.72	33.348	1.01919		12	28.992	60.772	2.09616		33	28.253	113.983	4.03437		33	22.199	127.303	5.73463			33	29.983	81.321	2.71224		33	24.025	14.972	0.623184
	13	30.738	38.447	1.2508		13	16.035	57.683	3.59732		34	54.297	110.078	2.02733		34	51.894	141.504	2.72679			34	30.079	125.463	4.17112		34	21.238	15.543	0.731849
	14	24.673	30.145	1.22178		14	14.319	62.099	4.33683		35	28.926	114.336	3.95271		35	25.659	131.588	5.12834			35	37.767	69.003	1.82707		35	56.891	14.88	0.261553
	15	18.312	42.817	2.33819		15	25.265	68.274	2.70232		36	26.908	118.121	4.38981		36	20.854	118.484	5.6816			36	20.758	64.148	3.09028		36	90.334	2.472	0.0273651
	16	23.342	60.71	2.60089		16	38.518	60.473	1.56999		37	25.563	104.263	4.07867		37	19.22	171.89	8.94329			37	27.965	85.942	3.0732		37	51.317	3.221	0.0627667
	17	20.738	40.712	1.96316		17	33.578	60.564	1.80368		38	40.074	90.11	2.24859		38	27.581	160.568	5.82169			38	37.095	70.073	1.88901		38	53.239	2.347	0.0440842
	18	12.248	61.312	5.00588		18	21.478	51.658	2.40516		39	20.565	95.864	4.66151		39	43.245	124.64	2.88218			39	38.824	141.181	3.63644		39	33.251	2.121	0.0637876
	19	26.862	36.206	1.34785		19	22.247	29.503	1.32616		40	22.295	117.207	5.2571		40	42.957	152.823	3.55758			40	29.311	140.659	4.79885		40	41.419	2.413	0.0582583
	20	51.032	35.401	0.693702		20	48.044	74.501	1.55068		41	30.944	109.882	3.551		41	45.455	150.774	3.31699			41	23.352	113.979	4.88091		41	58.237	3	0.0515136
	21	28.963	48.732	1.68256		21	42.601	81.375	1.91017		42	32.77	109.235	3.33338		42	45.936	133.874	2.91436			42	29.022	112.563	3.87854		42	42.092	2.352	0.0558776
	22	24.939	38.218	1.53246		22	24.791	77.465	3.12472		43	23.256	82.058	3.52847		43	36.806	124.681	3.38752			43	24.313	123.708	5.08814		43	49.299	2.708	0.0549301
	23	34.258	33.389	0.974634		23	35.382	80.178	2.26607		44	36.038	112.867	3.13189		44	33.443	133.914	4.00425			44	27.1	121.511	4.4838		44	60.927	2.276	0.0373562
	24	35.382	34.501	0.9751		24	29.584	87.776	2.96701		45	46.993	104.822	2.23059		45	44.975	140.256	3.11853			45	24.698	121.774	4.93052		45	53.912	3.005	0.055739
	25	26.803	33.043	1.23281		25	24.022	86.266	3.59112		46	32.866	114.915	3.49647		46	36.038	135.824	3.76891			46	31.136	144.546	4.64241		46	51.029	5.047	0.0989045
	26	26.981	26.783	0.992662		26	30.057	82.297	2.73803		47	26.62	97.094	3.64741		47	34.404	147.324	4.28218			47	24.986	140.569	5.62591		47	39.401	2.663	0.0675871
	27	25.945	31.783	1.22501		27	24.91	81.252	3.26182		48	27.485	105.958	3.85512		48	60.159	130.289	2.16574			48	30.848	102.888	3.33532		48	54.873	1.573	0.0286662
	28	30.383	30.988	1.01991		28	24.436	68.898	2.81953		49	20.565	145.621	7.08101		49	35.845	178.946	4.99222			49	29.022	150.987	5.2025		49	56.603	9.752	0.172288
	29	32.424	26.451	0.815785		29	35.885	67.182	1.87215		50	30.368	110.025	3.62306		50	21.526	139.625	6.48634			50	32.29	132.673	4.1088		50	57.18	3.128	0.0547044
	30	28.992	37.485	1.29294		30	37.956	61.867	1.62997		51	27.1	129.298	4.77114		51	39.113	158.15	4.04341			51	32.001	120.703	3.77185		51	49.203	1.996	0.0405666
	31	27.898	37.773	1.35397		31	27.691	51.082	1.84471		52	34.98	113.308	3.23922		52	36.806	143.057	3.88678			52	34.692	67.471	1.94486		52	34.116	2.031	0.0595322
	32	33.016	36.134	1.09444		32	41.27	58.28	1.41216		53	61.312	129.831	2.11755		53	31.905	160.669	5.03586			53	33.539	108.14	3.22431		53	49.107	2.937	0.0598082
	33	29.525	35.481	1.20173		33	30.472	77.877	2.55569		54	28.83	108.81	3.77419		54	44.783	143.702	3.20885			54	29.407	112.526	3.8265		54	50.549	2.175	0.0430276
	34	37.986	36.115	0.950745		34	33.164	88.266	2.6615		55	48.915	86.344	1.76518		55	31.617	138.298	4.37417			55	29.311	92.269	3.14793		55	50.26	2.493	0.0496021
	35	22.099	28.134	1.27309		35	20.679	93.721	4.53218		56	35.845	106.504	2.97124		56	49.107	137.358	2.79712			56	32.77	145.021	4.42542		56	44.11	2.865	0.0649513
	36	24.466	35.037	1.43207		36	32.602	80.257	2.46172		57	47.569	94.838	1.99369		57	37.863	118.074	3.11845			57	41.611	130.58	3.13811		57	19.124	1.075	0.0562121
	37	18.845	28.592	1.51722		37	29.259	73.043	2.49643		58	48.146	137.359	2.85297		58	31.713	105.188	3.31687			58	33.058	160.084	4.84252		58	32.482	2.32	0.0714242
	38	22.247	29.346	1.3191		38	43.074	80.68	1.87306		59	39.305	80.196	2.04035		59	52.567	104.541	1.98872			59	25.37	120.587	4.75313		59	35.365	1.954	0.0552524
	39	33.282	26.704	0.802356		39	40.648	72.556	1.78498		60	44.398	113.569	2.55798		60	28.83	108.803	3.77395			60	23.352	111.593	4.77873		60	66.117	2.714	0.0410484
	40	29.969	30.091	1.00407		40	32.572	87.68	2.69188		61	20.758	114.912	5.53579		61	39.593	139.493	3.52317			61	40.554	123.557	3.04673		61	45.455	3.387	0.0745133
	41	25.856	31.011	1.19937		41	25.886	76.606	2.95936		62	47.569	87.788	1.84549		62	22.776	105.11	4.61495			62	36.999	90.865	2.45588		62	30.848	6.268	0.20319
	42	30.708	32.725	1.06568		42	47.896	47.325	0.988078		63	44.206	109.585	2.47896		63	23.737	92.36	3.89097			63	36.038	119.829	3.32507		63	46.609	2.887	0.0619408
	43	30.501	26.93	0.882922		43	28.312	66.1	2.3347		64	39.305	62.086	1.5796		64	28.349	134.769	4.75392			64	26.235	70.454	2.6855		64	49.011	1.757	0.0358491
	44	27.306	34.6	1.26712		44	27.572	58.543	2.12328		65	48.146	89.499	1.85891		65	43.822	108.649	2.47933			65	38.536	92.91	2.41099		65	48.434	5.079	0.104864
	45	37.542	26.931	0.717357		45	23.874	61.87	2.59152		66	31.521	105.902	3.35973		66	55.258	91.701	1.65951			66	31.617	54.617	1.72746		66	40.65	1.511	0.037171
	46	36.684	32.77	0.893305		46	23.076	43.247	1.87411		67	44.11	103.492	2.34623		67	82.55	61.623	0.746493			67	35.461	53.64	1.51265		67	55.642	2.553	0.0458826
	47	38.223	37.827	0.98964		47	30.383	52.744	1.73597		68	25.659	114.243	4.45236		68	72.652	84.407	1.1618			68	30.944	60.547	1.95666		68	41.611	2.894	0.0695489
	48	24.318	33.682	1.38506		48	25.472	53.295	2.0923		69	34.404	99.243	2.88464		69	40.746	86.014	2.11098			69	24.698	51.619	2.09001		69	44.398	3.236	0.0728862
	49	31.892	39.638	1.24288		49	22.218	54.478	2.45198		70	46.224	142.05	3.07308		70	51.221	61.683	1.20425			70	24.986	82.781	3.3131		70	37.767	2.481	0.0656923
	50	24.111	27.853	1.1552		50	21.537	63.827	2.9636		71	41.419	98.91	2.38803		71	73.324	76.623	1.04499			71	27.869	66.562	2.38839		71	53.816	4.405	0.081853
	51	20.443	33.894	1.65798		51	21.3	80.518	3.78019		72	42.476	134.921	3.17641		72	62.369	77.331	1.23989			72	31.809	84.402	2.6534		72	40.458	2.297	0.0567749
	52	20.59	30.434	1.4781		52	25.176	51.123	2.03062		73	74.285	139.903	1.88333		73	46.705	42.92	0.918959			73	14.511	113.417	7.81593		73	48.627	2.836	0.0583215
	53	35.027	34.19	0.976104		53	25.975	59.371	2.2857		74	50.645	138	2.72485		74	40.17	53.514	1.33219			74	14.896	77.355	5.193		74	45.936	5.163	0.112396
	54	32.72	35.048	1.07115		54	21.833	58.623	2.68506		75	64.483	125.565	1.94726		75	31.521	120.119	3.81076			75	12.685	86.25	6.79937		75	66.982	5.993	0.0894718
	55	19.437	37.18	1.91285		55	14.259	67.674	4.74606		76	42.284	95.486	2.25821		76	23.544	93.208	3.95889			76	27.485	83.469	3.03689		76	57.564	2.526	0.0438816
	56	16.035	47.083	2.93626		56	35.442	76.875	2.16904		77	42.092	91.815	2.18129		77	27.485	115.629	4.20699			77	27.677	63.594	2.29772		77	50.837	3.312	0.0651494
	57	28.756	32.501	1.13023		57	24.703	76.99	3.11663		78	47.666	122.589	2.57183		78	27.292	89.708	3.28697			78	25.274	82.114	3.24895		78	49.972	12.415	0.248439
	58	36.655	33.303	0.908553		58	30.649	49.625	1.61914		79	37.287	127.111	3.40899		79	40.458	80.691	1.99444			79	18.259	64.305	3.52182		79	49.876	2.518	0.0504852
	59	32.986	30.926	0.937549		59	30.59	60.72	1.98496		80	39.305	128.147	3.26032		80	46.32	102.313	2.20883			80	23.545	69.208	2.93939		80	39.401	2.98	0.0756326
	60	25.916	32.991	1.273		60	32.927	68.188	2.07088		81	36.134	92.968	2.57287		81	27.292	98.208	3.59842			81	29.887	76.961	2.57507		81	51.51	2.955	0.0573675
	61	32.247	26.97	0.836357		61	34.258	56.889	1.6606		82	61.6	97.805	1.58774		82	22.007	103.843	4.71863			82	24.313	54.099	2.22511		82	21.238	3.217	0.151474
	62	23.283	27.013	1.1602		62	29.288	75.285	2.57051		83	48.531	78.145	1.61021		83	39.882	138.749	3.47899			83	18.355	43.937	2.39373		83	27.004	3.406	0.126129
	63	20.738	30.428	1.46726		63	40.944	53.311	1.30205		84	47.185	82.57	1.74992		84	17.01	107.842	6.33992			84	27.485	58.178	2.11672		84	38.344	2.338	0.0609743
	64	18.934	34.466	1.82032		64	59.434	71.611	1.20488		85	53.912	92.217	1.71051		85	28.061	115.942	4.13178			85	32.482	81.654	2.51382		85	39.497	1.131	0.0286351
	65	22.957	40.954	1.78394		65	57.275	66.809	1.16646		86	46.416	84.764	1.82618		86	37.287	78.023	2.0925			86	49.107	58.012	1.18134		86	42.668	4.356	0.102091
	66	29.436	26.557	0.902195		66	38.607	71.901	1.86238		87	54.681	102.719	1.87851		87	37.095	86.601	2.33457			87	22.968	69.318	3.01803		87	66.501	2.01	0.0302251
	67	18.017	32.294	1.79242		67	54.79	73.484	1.34119		88	52.567	93.051	1.77014		88	42.284	86.636	2.04891			88	24.986	46.719	1.86981		88	52.567	1.673	0.0318261
	68	18.105	58.585	3.23585		68	30.235	62.984	2.08315		89	49.972	98.277	1.96664		89	26.139	87.89	3.36241			89	22.295	51.836	2.32501		89	55.354	3.41	0.0616035
	69	12.366	27.306	2.20815		69	43.4	68.952	1.58876		90	38.824	100.319	2.58394		90	53.047	82.668	1.55839			90	21.623	106.356	4.91865		90	62.849	2.859	0.04549
	70	15.088	53.367	3.53705		70	53.37	46.024	0.862357		91	39.689	96.702	2.43649		91	41.419	84.086	2.03013			91	19.701	67.961	3.44962		91	51.894	2.469	0.0475778
	71	20.295	33.214	1.63656		71	47.334	57.117	1.20668		92	42.188	121.46	2.87902		92	28.253	65.776	2.32811			92	15.184	62.101	4.0899		92	49.395	1.965	0.0397814
	72	14.999	27.647	1.84326		72	38.578	63.632	1.64944		93	36.806	100.352	2.72651		93	40.939	110.392	2.6965			93	25.947	56.059	2.16052		93	61.408	3.397	0.0553185
	73	16.123	42.615	2.64312		73	47.334	60.894	1.28647		94	62.753	58.539	0.932848		94	32.578	88.534	2.7176			94	19.22	72.845	3.79006		94	48.242	1.954	0.0405041
	74	13.964	53.941	3.86286		74	46.979	60.348	1.28457		95	49.203	50.279	1.02187		95	37.191	74.537	2.00417			95	21.046	53.096	2.52285		95	53.047	2.096	0.0395121
	75	13.49	59.373	4.40126		75	38.163	51.78	1.35681		96	32.29	82.783	2.56373		96	36.326	90.481	2.49081			96	30.368	68.918	2.26943		96	70.922	2.459	0.0346719
	76	16.242	47.617	2.93172		76	36.181	100.073	2.7659		97	36.902	101.516	2.75096		97	33.539	107.023	3.191			97	28.157	69.454	2.46667		97	33.923	1.357	0.0400024
	77	18.845	34.457	1.82844		77	39.731	104.848	2.63895		98	49.395	92.037	1.86329		98	42.861	110.41	2.576			98	29.695	59.434	2.00148		98	54.489	1.658	0.0304282
	78	7.81	54.174	6.93649		78	36.684	126.285	3.44251		99	51.125	129.12	2.52557		99	30.752	83.722	2.72249			99	23.256	77.541	3.33424		99	35.941	2.064	0.0574275
	79	13.683	58.359	4.26507		79	27.217	90.129	3.3115		100	51.99	118.022	2.27009		100	43.245	89.869	2.07814			100	22.295	87.103	3.90684		100	46.032	3.935	0.085484
	80	11.079	34.393	3.10434		80	26.271	49.22	1.87355		101	39.593	124.709	3.14977
	81	9.193	43.65	4.74818		81	45.471	86.945	1.9121		102	59.102	59.567	1.00787							Biological replicate 3	1	21.334	88.874	4.16584		1	49.78	45.828	0.920611
	82	10.628	36.038	3.39085		82	53.695	71.211	1.32621		103	48.434	103.042	2.12747								2	17.779	78.508	4.41577		2	41.611	42.508	1.02156
	83	10.734	40.574	3.77995		83	48.222	67.144	1.39239		104	49.972	105.44	2.10998								3	17.779	76.562	4.30632		3	45.84	27.792	0.606283
	84	19.608	32.585	1.66182		84	32.01	72.694	2.27098		105	77.745	89.173	1.14699								4	21.046	76.904	3.65409		4	47.185	27.578	0.584465
	85	18.519	34.575	1.867		85	27.75	77.68	2.79928													5	22.103	88.813	4.01814		5	38.248	32.957	0.861666
	86	16.526	29.193	1.76649		86	18.52	78.211	4.22306	Biological replicate 3	1	79.282	120.561	1.52066		1	34.596	125.461	3.62646			6	15.088	68.987	4.57231		6	68.712	17.218	0.250582
	87	19.342	38.352	1.98284		87	31.744	72.658	2.28887		2	55.546	129.839	2.3375		2	44.11	197.686	4.48166			7	11.82	71.472	6.0467		7	90.238	25.656	0.284315
	88	13.258	32.729	2.46862		88	23.933	88.696	3.70601		3	63.33	142.804	2.25492		3	28.83	156.28	5.42074			8	12.301	68.25	5.54833		8	73.709	23.621	0.320463
	89	18.067	38.797	2.1474		89	28.075	66.322	2.36232		4	51.894	134.087	2.58386		4	26.908	163.186	6.06459			9	16.625	83.133	5.00048		9	63.522	54.357	0.855719
	90	12.169	29.273	2.40554		90	38.193	123.336	3.22928		5	22.007	149.974	6.81483		5	38.728	155.581	4.01727			10	24.217	77.897	3.21662		10	50.933	45.9	0.901184
	91	14.347	29.052	2.02495		91	24.525	106.328	4.33549		6	29.214	135.993	4.65506		6	16.914	166.909	9.8681			11	14.511	81.126	5.59066		11	64.483	15.286	0.237055
	92	13.71	39.161	2.85638		92	41.891	91.503	2.18431		7	34.019	141.938	4.17232		7	20.085	167.88	8.35848			12	25.082	87.697	3.49641		12	72.171	18.285	0.253357
	93	16.845	30.222	1.79412		93	37.601	89.256	2.37377		8	48.915	116.54	2.3825		8	27.485	166.811	6.06916			13	18.451	99.698	5.40339		13	40.746	16.392	0.402297
	94	15.011	31.704	2.11205		94	47.127	113.207	2.40217		9	39.401	133.083	3.37766		9	31.809	120.589	3.79103			14	14.319	75.034	5.24017		14	29.407	22.997	0.782025
	95	15.171	37.532	2.47393		95	45.204	117.052	2.58942		10	47.281	117.457	2.48423		10	33.923	122.867	3.62194			15	12.781	77.098	6.03224		15	104.076	7.102	0.0682386
	96	10.335	37.617	3.63977		96	43.459	100.261	2.30703		11	29.983	149.087	4.97238		11	34.019	95.511	2.80758			16	16.914	85.386	5.04824		16	168.848	14.154	0.0838269
	97	17.429	31.86	1.82799		97	41.358	109.508	2.64781		12	31.04	168.712	5.43531		12	27.869	98.2	3.52363			17	29.311	73.905	2.52141		17	121.278	11.464	0.0945266
	98	15.437	33.367	2.1615		98	44.672	115.318	2.58144		13	41.707	116.267	2.78771		13	26.235	197.571	7.53082			18	35.461	81.808	2.30699		18	142.228	12.796	0.0899682
						99	44.169	86.958	1.96876		14	44.879	126.535	2.81947		14	27.869	152.093	5.45743			19	25.274	85.27	3.37382		19	80.916	23.728	0.293242
						100	37.513	105.116	2.80212		15	43.341	128.789	2.97153		15	45.744	165.408	3.61595			20	16.914	64.653	3.82245		20	75.15	18.762	0.249661
											16	36.614	110.136	3.00803		16	25.37	145.36	5.7296			21	22.199	82.26	3.70557		21	113.11	24.984	0.220882
											17	48.723	104.355	2.1418		17	33.731	155.308	4.60431			22	18.932	44.782	2.36541		22	79.283	26.716	0.33697
											18	46.608	99.878	2.14294		18	25.178	177.103	7.03404			23	18.836	51.934	2.75717		23	69.48	19.048	0.274151
Bioreplicate 3	1	27.316	30.593	1.11997		1	74.729	80.627	1.07893		19	34.692	128.463	3.70296		19	40.266	163.48	4.06			24	22.968	81.268	3.53831		24	61.216	23.846	0.389539
	2	23.136	29.814	1.28864		2	67.333	81.29	1.20728		20	31.521	100.021	3.17315		20	54.681	145.137	2.65425			25	24.602	74.562	3.03073		25	57.083	23.62	0.413783
	3	26.307	24.048	0.914129		3	47.689	79.353	1.66397		21	39.497	155.949	3.94838		21	44.206	128.443	2.90556			26	12.205	80.937	6.63146		26	80.051	18.375	0.229541
	4	19.412	27.14	1.3981		4	59.523	78.638	1.32114		22	39.497	141.097	3.57235		22	27.292	157.074	5.75531			27	21.719	85.058	3.91629		27	100.521	19.313	0.192129
	5	22.487	27.613	1.22795		5	63.99	77.888	1.21719		23	34.212	156.253	4.5672		23	34.115	156.208	4.57887			28	22.487	81.675	3.6321		28	138.48	17.251	0.124574
	6	17.706	23.355	1.31904		6	48.932	72.522	1.4821		24	52.278	94.423	1.80617		24	30.175	168.825	5.59486			29	16.433	57.544	3.50173		29	187.683	17.748	0.0945637
	7	26.764	34.382	1.28464		7	34.968	58.452	1.67159		25	39.978	83.423	2.08672		25	19.028	141.328	7.42737			30	12.397	52.558	4.23957		30	40.458	17.444	0.431163
	8	25.683	32.992	1.28459		8	27.306	84.566	3.09698		26	30.175	97.229	3.22217		26	27.869	132.562	4.75661			31	18.067	61.335	3.39486		31	168.079	11.851	0.0705085
	9	24.481	22.55	0.921123		9	28.756	82.933	2.88402		27	41.515	121.998	2.93865		27	42.38	152.349	3.59483			32	25.851	48.781	1.88701		32	136.078	13.327	0.0979365
	10	19.725	31.158	1.57962		10	45.826	75.533	1.64826		28	36.23	138.645	3.8268		28	42.092	171.018	4.06296			33	36.999	44.135	1.19287		33	115.897	16.769	0.144689
	11	21.094	13.581	0.643832		11	52.216	74.079	1.4187		29	20.662	105.698	5.11557		29	29.983	155.423	5.1837			34	21.719	37.04	1.70542		34	86.778	33.127	0.381744
	12	13.094	24.031	1.83527		12	67.422	79.313	1.17637		30	41.323	77.035	1.86422		30	33.058	165.901	5.01848			35	28.734	48.358	1.68295		35	89.95	17.166	0.190839
	13	12.733	22.638	1.7779		13	44.346	65.623	1.4798		31	31.521	82.93	2.63094		31	19.124	128.849	6.73755			36	30.752	58.891	1.91503		36	55.161	14.66	0.265767
	14	19.196	21.548	1.12253		14	39.14	72.943	1.86364		32	46.224	133.915	2.89709		32	32.77	163.264	4.98212			37	27.869	68.624	2.46238		37	61.888	9.48	0.15318
	15	13.742	17.846	1.29865		15	51.269	66.908	1.30504		33	65.252	123.471	1.89222		33	32.962	132.324	4.01444			38	29.887	56.958	1.90578		38	27.581	25.01	0.906784
	16	15.616	13.326	0.853356		16	41.388	66.802	1.61404		34	48.723	125.095	2.56747		34	37.863	170.155	4.49397			39	23.16	48.432	2.09119		39	15.376	17.769	1.15563
	17	25.442	17.772	0.69853		17	42.69	81.8	1.91614		35	46.608	117.41	2.5191		35	53.72	145.088	2.70082			40	23.833	38.286	1.60643		40	63.426	2.583	0.0407246
	18	32.986	24.117	0.731128		18	39.998	71.7	1.79259		36	38.344	158.333	4.12928		36	52.471	126.524	2.41131			41	29.695	50.408	1.69752		41	76.111	3.062	0.0402307
	19	24.433	16.088	0.658454		19	29.673	72.51	2.44364		37	37.479	120.236	3.20809		37	48.434	104.611	2.15987			42	20.95	75.339	3.59613		42	101.866	3.403	0.0334066
	20	24.433	17.317	0.708755		20	32.099	81.001	2.52347		38	55.45	130.194	2.34795		38	39.497	100.669	2.54878			43	23.448	40.082	1.7094		43	89.95	3.147	0.0349861
	21	17.754	23.227	1.30827		21	32.897	76.585	2.32802		39	27.196	145.092	5.33505		39	25.466	133.185	5.22991			44	24.409	52.504	2.15101		44	96.773	0.026	0.00026867
	22	22.391	23.797	1.06279		22	27.691	64.453	2.32758		40	38.152	139.191	3.64833		40	42.861	137.659	3.21175			45	23.641	52.15	2.20591		45	91.391	2.148	0.0235034
	23	20.613	14.35	0.696163		23	35.56	71.891	2.02168		41	73.228	113.324	1.54755		41	31.713	135.364	4.26841			46	21.238	57.905	2.72648		46	143.862	1.788	0.0124286
	24	16.697	22.321	1.33683		24	47.394	67.145	1.41674		42	46.608	109.019	2.33906		42	22.007	149.472	6.79202			47	18.547	53.42	2.88025		47	107.632	2.454	0.0227999
	25	16.601	21.103	1.27119		25	46.417	77.62	1.67223		43	45.744	118.922	2.59973		43	30.464	150.883	4.95283			48	27.965	40.591	1.45149		48	87.355	8.397	0.096125
	26	18.307	27.127	1.48178		26	36.181	96.824	2.6761		44	37.095	73.484	1.98097		44	23.544	147.208	6.25246			49	25.37	42.746	1.6849		49	194.026	5.879	0.0303001
	27	14.775	23.872	1.6157		27	37.305	88.971	2.38496		45	50.453	120.808	2.39447		45	33.251	123.04	3.70034			50	19.604	44.279	2.25867		50	45.744	2.025	0.0442681
	28	18.667	15.139	0.811003		28	52.571	53.175	1.01149		46	41.803	83.876	2.00646		46	42.38	137.633	3.24759			51	17.202	45.542	2.64748		51	68.808	2.75	0.0399663
	29	15.04	14.701	0.97746		29	48.547	81.368	1.67607		47	23.641	118.248	5.00182		47	31.521	159.784	5.06913			52	20.854	73.843	3.54095		52	207.096	4.452	0.0214973
	30	18.235	19.165	1.051		30	69.315	75.447	1.08847		48	22.968	131.519	5.72618		48	23.641	160.898	6.80589			53	27.196	41.852	1.5389		53	129.351	5.493	0.0424658
	31	19.821	21.257	1.07245		31	50.559	62.669	1.23952		49	38.056	130.636	3.43273		49	27.581	145.237	5.26584			54	13.935	33.662	2.41564		54	113.398	11.475	0.101192
	32	12.012	18.212	1.51615		32	57.511	60.965	1.06006		50	25.37	122.034	4.81017		50	35.749	144.489	4.04176			55	15.088	35.879	2.37798		55	107.824	12.223	0.113361
	33	17.923	15.954	0.890141		33	51.121	78.109	1.52792		51	33.827	131.287	3.88113		51	44.014	119.83	2.72254			56	36.518	78.279	2.14357		56	71.21	6.896	0.0968403
	34	22.848	12.903	0.564732		34	40.441	43.356	1.07208		52	58.044	96.798	1.66767		52	38.44	115.8	3.01249			57	22.487	46.979	2.08916		57	55.93	1.256	0.0224566
	35	17.779	19.693	1.10766		35	48.399	46.699	0.964875		53	30.656	117.693	3.83915		53	44.59	131.037	2.93871			58	27.292	68.912	2.52499		58	114.455	7.645	0.0667948
	36	18.403	15.625	0.849046		36	31.98	31.861	0.996279		54	34.98	102.676	2.93528		54	24.505	155.616	6.35038			59	38.152	37.652	0.986895		59	86.682	1.965	0.0226691
	37	19.676	15.774	0.801687		37	43.666	55.913	1.28047		55	39.209	118.49	3.02201		55	43.533	150.393	3.45469			60	24.121	37.49	1.55425		60	53.047	0.051	0.000961412
	38	14.799	15.916	1.07548		38	52.009	64.791	1.24577		56	44.206	102.789	2.32523		56	26.139	146.978	5.62294			61	54.873	60.807	1.10814		61	58.044	0.387	0.00666736
	39	15.256	16.907	1.10822		39	22.602	87.495	3.87112		57	57.852	88.083	1.52256		57	37.959	140.187	3.69312			62	29.887	44.743	1.49707		62	68.327	1.636	0.0239437
	40	19.028	16.598	0.872293		40	42.631	58.189	1.36495		58	50.356	96.135	1.90911		58	34.788	131.967	3.79346			63	30.079	41.326	1.37392		63	96.869	1.009	0.0104161
	41	24.001	18.944	0.7893		41	30.028	69.462	2.31324		59	32.866	110.579	3.36454		59	51.51	124.028	2.40784			64	31.809	69.535	2.18602		64	112.341	2.778	0.0247283
	42	19.46	23.078	1.18592		42	32.661	75.476	2.31089		60	38.152	114.008	2.98826		60	30.079	140.157	4.65963			65	19.893	56.42	2.83617		65	118.203	1.067	0.00902684
	43	20.517	18.912	0.921772		43	30.205	62.775	2.0783		61	31.232	125.698	4.02465		61	41.323	85.523	2.06962			66	24.986	70.154	2.80773		66	118.203	1.31	0.0110826
	44	19.124	15.123	0.790786		44	32.661	81.017	2.48054		62	56.122	117.293	2.08996		62	34.019	74.554	2.19154			67	25.851	48.338	1.86987		67	65.732	1.058	0.0160957
	45	19.628	20.433	1.04101		45	39.347	86.383	2.19542		63	65.06	108.654	1.67006		63	21.622	90.351	4.17866			68	23.833	42.879	1.79914		68	147.802	9.211	0.0623199
	46	13.983	19.351	1.38389		46	47.985	81.656	1.7017		64	35.941	119.444	3.32334		64	26.235	92.777	3.53638			69	36.422	53.792	1.47691		69	111.38	11.093	0.099596
	47	15.929	18.213	1.14339		47	38.637	75.251	1.94764		65	54.777	98.846	1.80452		65	20.565	50.631	2.462			70	30.368	47.801	1.57406		70	77.072	14.592	0.189329
	48	21.502	18.939	0.880802		48	33.134	60.11	1.81415		66	39.113	91.233	2.33255		66	33.251	56.564	1.70112			71	28.446	61.361	2.1571		71	151.646	11.053	0.0728869
	49	22.415	29.703	1.32514		49	34.377	69.029	2.008		67	39.882	77.942	1.95432		67	29.503	65.469	2.21906			72	21.623	56.289	2.6032		72	110.323	9.049	0.0820228
	50	19.124	13.666	0.714599		50	26.241	87.222	3.32388		68	34.596	89.819	2.59622		68	31.136	98.79	3.17285			73	26.524	54.645	2.06021		73	116.569	9.603	0.0823804
	51	47.137	19.413	0.411842		51	76.09	76.537	1.00587		69	31.04	84.978	2.73769		69	28.926	94.914	3.28127			74	16.625	60.699	3.65107		74	71.883	8.019	0.111556
	52	33.106	24.313	0.734399		52	52.186	89.239	1.71002		70	37.095	98.622	2.65863		70	38.824	86.933	2.23916			75	33.443	72.48	2.16727		75	125.314	13.504	0.107761
	53	30.632	19.318	0.630648		53	54.967	67.343	1.22515		71	42.957	57.629	1.34155		71	39.113	95.85	2.45059			76	24.506	57.694	2.35428		76	119.548	5.996	0.0501556
	54	32.77	18.34	0.559658		54	45.737	55.224	1.20743		72	47.185	44.273	0.938285		72	28.83	63.063	2.18741			77	41.515	90.162	2.17179		77	130.792	4.766	0.0364395
	55	25.899	14.145	0.54616		55	67.244	69	1.02611		73	55.161	47.402	0.859339		73	33.827	147.631	4.36429			78	33.443	95.583	2.85809		78	75.342	8.587	0.113974
	56	17.61	17.85	1.01363		56	30.146	83.571	2.77221		74	37.479	33.254	0.88727		74	47.858	134.321	2.80666			79	27.1	89.482	3.30192		79	79.763	6.59	0.0826198
	57	14.127	19.99	1.41502		57	37.779	70.475	1.86545		75	40.17	42.844	1.06657		75	38.632	127.493	3.30019			80	20.758	110.273	5.31231		80	66.597	8.188	0.122948
	58	15.088	15.995	1.06011		58	21.182	67.109	3.16821		76	51.413	28.581	0.55591		76	36.326	125.365	3.45111			81	16.625	84.699	5.09468		81	92.929	6.808	0.0732602
	59	17.995	19.1	1.06141		59	40.264	36.68	0.910987		77	48.434	40.5	0.836189		77	30.079	130.722	4.34596			82	29.503	93.866	3.18157		82	34.308	7.325	0.213507
	60	21.046	19.468	0.925021		60	31.832	40.919	1.28547		78	46.512	51.888	1.11558		78	34.019	131.986	3.87977			83	28.542	105.66	3.70191		83	157.7	4.92	0.0311985
	61	19.292	19.418	1.00653		61	25.886	50.866	1.965		79	37.479	85.287	2.27559		79	28.253	106.435	3.76721			84	31.905	115.313	3.61426		84	99.848	6.091	0.0610027
	62	13.935	15.541	1.11525		62	33.075	53.821	1.62724		80	37.479	108.431	2.89311		80	31.329	120.558	3.84813			85	24.217	98.008	4.04707		85	58.621	16.082	0.274339
	63	11.412	19.939	1.7472		63	34.761	64.532	1.85645		81	37.479	88.128	2.3514		81	23.641	116.297	4.91929			86	39.689	92.136	2.32145		86	58.237	0.424	0.00728059
	64	17.562	17.679	1.00666		64	35.797	43.588	1.21764		82	19.797	76.549	3.8667		82	22.68	114.225	5.03638			87	33.251	72.211	2.17169		87	126.564	1.591	0.0125707
	65	12.445	19.647	1.57871		65	35.53	38.277	1.07731		83	44.59	73.153	1.64057		83	33.154	150.591	4.54217			88	24.986	96.123	3.84707		88	91.679	3.705	0.0404127
	66	13.862	17.308	1.24859		66	40.382	60.711	1.50342		84	29.31	69.525	2.37206		84	33.058	146.625	4.43539			89	29.311	128.089	4.37		89	49.299	3.563	0.0722733
	67	11.34	29.5	2.60141		67	26.892	67.603	2.51387		85	27.1	96.915	3.5762		85	38.152	126.937	3.32714			90	46.224	62.006	1.34142		90	29.022	1.334	0.0459651
	68	10.715	35.222	3.28717		68	20.916	56.806	2.71591		86	43.341	37.475	0.864655		86	18.739	130	6.9374			91	36.806	64.768	1.75971		91	102.443	3.265	0.0318714
	69	22.247	8.39	0.37713		69	26.123	40.446	1.54829		87	51.125	111.744	2.1857		87	21.334	139.342	6.53145			92	29.022	57.225	1.97178		92	82.55	3.485	0.0422168
	70	13.502	11.584	0.857947		70	26.537	45.058	1.69793		88	47.954	103.944	2.16758		88	28.061	119.445	4.25662			93	35.077	68.447	1.95134		93	100.328	3.232	0.0322143
	71	20.181	15.923	0.789009		71	24.732	32.239	1.30353		89	50.837	97.779	1.92338		89	39.785	128.857	3.23883			94	37.671	43.214	1.14714		94	55.642	1.653	0.0297078
	72	20.71	13.986	0.675326		72	36.152	38.502	1.065		90	45.167	32.794	0.726061		90	24.794	127.229	5.13144			95	30.944	73.354	2.37054		95	104.749	2.511	0.0239716
	73	12.421	10.839	0.872635		73	30.708	48.074	1.56552		91	19.028	81.005	4.25715		91	24.794	127.229	5.13144			96	46.032	84.701	1.84005		96	221.703	4.625	0.0208612
	74	17.586	16.585	0.94308		74	28.075	52.224	1.86016		92	34.212	70.376	2.05706		92	26.716	128.612	4.81404			97	35.557	43.424	1.22125		97	184.8	3.865	0.0209145
	75	15.64	12.123	0.775128		75	25.561	64.925	2.54		93	39.593	53.845	1.35996		93	47.954	122.649	2.55764			98	43.726	60.418	1.38174		98	182.013	10.747	0.0590452
	76	21.255	38.774	1.82423		76	36.359	86.798	2.38725		94	34.788	90.448	2.59998		94	27.965	127.498	4.5592			99	25.274	63.319	2.5053		99	101.193	5.141	0.0508039
	77	15.729	33.855	2.15239		77	30.412	128.951	4.24014		95	23.256	165.851	7.13154		95	31.136	96.691	3.10544			100	22.199	62.052	2.79526		100	138.768	3.247	0.0233988
	78	14.958	36.718	2.45474		78	28.519	111.984	3.92665		96	21.334	136.212	6.38474		96	37.575	108.358	2.88378
	79	7.599	39.129	5.14923		79	22.306	102.471	4.59388		97	25.947	141.389	5.44915		97	31.713	107.367	3.38558		Biological replicate 4	1	12.205	101.85	8.34494		1	23.545	0.18	0.00764494
	80	18.386	21.205	1.15332		80	26.182	97.536	3.72531		98	29.022	131.877	4.54404		98	34.019	98.24	2.8878			2	21.238	84.738	3.98992		2	27.196	0.307	0.0112884
	81	19.688	35.483	1.80227		81	32.927	88.969	2.70201		99	19.412	133.396	6.87183		99	30.944	110.935	3.58502			3	19.893	48.159	2.4209		3	26.331	0.146	0.0055448
						82	20.768	47.632	2.29353		100	24.986	144.246	5.77307		100	26.427	80.138	3.03243			4	31.04	73.003	2.3519		4	35.941	0.789	0.0219526
						83	35.116	87.404	2.48901													5	24.025	40.284	1.67675		5	30.944	1.233	0.0398462
						84	33.223	76.004	2.28769	Biological replicate 4	1	27.196	85.629	3.14859		1	29.407	155.755	5.29653			6	35.173	70.008	1.99039		6	45.648	0.255	0.00558623
						85	32.01	63.374	1.97982		2	49.011	109.588	2.23599		2	23.929	163.129	6.81721			7	28.157	50.113	1.77977		7	53.239	0.715	0.01343
						86	34.495	83.216	2.41241		3	23.929	91.518	3.82456		3	29.503	206.15	6.98743			8	31.329	53.396	1.70436		8	45.071	0.345	0.00765459
						87	35.205	71.433	2.02906		4	29.31	81.551	2.78236		4	34.212	202.787	5.92736			9	28.157	70.44	2.50169		9	24.313	0.099	0.0040719
						88	27.839	60.949	2.18934		5	36.71	69.819	1.90191		5	29.695	172.227	5.79987			10	35.557	112.851	3.17381		10	37.479	0.6	0.016009
						89	30.59	104.489	3.41579		6	25.755	88.575	3.43914		6	28.926	152.934	5.28708			11	38.248	91.653	2.39628		11	44.59	1.386	0.0310832
						90	44.494	83.405	1.87452		7	23.641	84.012	3.55366		7	35.365	128.079	3.62163			12	29.599	99.133	3.3492		12	44.494	3.287	0.0738751
						91	45.885	56.072	1.22201		8	23.16	85.598	3.69594		8	39.689	134.211	3.38157			13	30.56	83.491	2.73204		13	44.975	1.16	0.0257921
						92	29.969	41.498	1.3847		9	26.331	76.237	2.89533		9	31.425	145.199	4.62049			14	35.557	74.351	2.09104		14	83.703	1.166	0.0139302
						93	43.991	57.753	1.31284		10	21.142	74.591	3.5281		10	39.113	167.278	4.27679			15	39.593	56.403	1.42457		15	73.228	2.429	0.0331704
						94	43.932	47.174	1.0738		11	24.602	67.531	2.74494		11	32.001	152.288	4.75885			16	39.113	73.703	1.88436		16	49.492	1.526	0.0308333
						95	38.104	55.099	1.44602		12	29.983	73.978	2.46733		12	30.272	153.543	5.07211			17	32.578	106.068	3.25582		17	73.324	1.031	0.0140609
						96	29.377	32.077	1.09191		13	14.992	76.474	5.10099		13	31.425	172.957	5.5038			18	27.677	115.646	4.17842		18	51.029	1.13	0.0221443
						97	45.175	80.109	1.7733		14	17.779	56.351	3.16953		14	18.067	143.702	7.95384			19	32.29	49.265	1.5257		19	41.419	1.072	0.0258818
						98	31.832	50.864	1.59789		15	29.31	109.538	3.73722		15	32.578	169.428	5.20069			20	45.648	47.705	1.04506		20	54.104	0.689	0.0127347
						99	55.233	38.018	0.68832		16	33.251	75.624	2.27434		16	19.604	120.588	6.15119			21	20.758	48.921	2.35673		21	47.762	1.02	0.0213559
						100	44.406	74.548	1.67878		17	21.238	109.588	5.16		17	20.181	148.167	7.34191			22	26.908	42.843	1.5922		22	46.416	1.331	0.0286755
						101	43.311	65.523	1.51285		18	24.409	45.547	1.86599		18	23.737	109.259	4.6029			23	27.389	59.663	2.17836		23	30.944	3.463	0.111912
											19	25.274	75.03	2.96866		19	25.37	110.78	4.36657			24	25.178	34.767	1.38085		24	56.315	1.166	0.020705
Statistical test :	two-tailed unpaired Student’s t-test with unequal variance (Welch's correction performed)										20	19.989	97.332	4.86928		20	21.238	117.172	5.51709			25	34.019	56.288	1.6546		25	70.634	1.309	0.0185322
	P value	< 0.0001									21	18.739	41.503	2.21479		21	24.409	135.937	5.56913			26	23.833	48.016	2.01469		26	35.269	1.779	0.0504409
	P value summary	***									22	18.547	104.503	5.6345		22	23.641	181.557	7.67975			27	29.791	78.6	2.63838		27	39.785	1.664	0.0418248
	Are means signif. different? (P < 0.05)	Yes									23	23.064	104.029	4.51045		23	20.085	159.718	7.9521			28	36.038	51.552	1.43049		28	66.405	2.263	0.0340788
	One- or two-tailed P value?	Two-tailed									24	24.409	90.374	3.70249		24	30.175	193.022	6.39675			29	32.674	35.047	1.07263		29	43.629	1.441	0.0330285
	Welch-corrected t, df	t=6.693 df=591									25	32.097	89.467	2.78739		25	24.698	192.346	7.78792			30	44.398	23.42	0.527501		30	39.497	2.185	0.0553207
											26	36.998	101.917	2.75466		26	22.391	175.137	7.82176			31	29.599	20.422	0.689956		31	48.627	1.87	0.038456
	How big is the difference?										27	40.746	87.854	2.15614		27	17.971	133.465	7.42669			32	31.809	30.287	0.952152		32	53.816	1.23	0.0228557
	Mean ± SEM of column A	1.752 ± 0.05833 N=294									28	40.746	107.83	2.64639		28	28.734	164.033	5.70867			33	45.551	25.73	0.564861		33	42.572	0.867	0.0203655
	Mean ± SEM of column B	2.294 ± 0.05605 N=301									29	42.957	102.029	2.37514		29	25.851	130.305	5.04062			34	51.798	29.588	0.571219		34	65.829	0.815	0.0123806
	Difference between means	-0.5414 ± 0.08090									30	40.266	97.537	2.42232		30	26.524	127.406	4.80342			35	18.163	74.757	4.11589		35	27.389	0.758	0.0276753
	95% confidence interval	-0.7000 to -0.3829									31	61.696	130.198	2.11032		31	38.056	90.795	2.38583			36	20.085	44.967	2.23883		36	53.047	3.004	0.056629
	R squared	0.07045									32	64.771	127.549	1.96923		32	25.947	93.374	3.59864			37	24.121	53.769	2.22914		37	71.883	1.243	0.017292
											33	47.762	128.31	2.68645		33	12.877	91.56	7.11035			38	18.74	47.087	2.51265		38	39.017	0.643	0.01648
											34	48.146	100.118	2.07947		34	22.391	89.597	4.00147			39	20.373	41.198	2.02219		39	42.38	1.122	0.0264748
											35	75.535	121.165	1.60409		35	34.692	186.391	5.37274			40	19.508	83.167	4.26323		40	72.075	1.105	0.0153313
											36	41.707	81.896	1.9636		36	33.923	148.552	4.37909			41	21.43	86.345	4.02916		41	55.45	0.614	0.011073
											37	29.407	98.196	3.3392		37	44.11	164.725	3.73441			42	24.698	72.529	2.93663		42	49.876	0.979	0.0196287
											38	46.032	52.77	1.14638		38	20.373	150.165	7.37078			43	22.584	45.464	2.01311		43	32.962	2.7	0.0819125
											39	61.312	120.527	1.9658		39	16.049	130.551	8.13453			44	20.758	45.903	2.21134		44	30.272	1.232	0.0406977
											40	51.606	63.51	1.23067		40	26.908	151.696	5.63758			45	21.238	53.081	2.49934		45	50.26	0.805	0.0160167
											41	32.482	62.982	1.93898		41	24.217	158.81	6.55779			46	28.253	50.027	1.77068		46	52.759	2.301	0.0436134
											42	28.638	53.272	1.86019		42	29.503	183.267	6.21181			47	14.992	46.936	3.13074		47	55.642	0.931	0.016732
											43	55.161	53.618	0.972027		43	21.526	186.929	8.68387			48	24.025	47.8	1.98959		48	59.294	1.556	0.0262421
											44	22.776	124.958	5.48639		44	20.565	204.14	9.92657			49	21.43	42.363	1.97681		49	57.564	1.28	0.0222361
											45	40.266	77.418	1.92266		45	29.599	173.214	5.85202			50	19.508	48.734	2.49815		50	54.104	1.444	0.0266893
											46	34.019	70.966	2.08607		46	21.526	175.098	8.13426			51	19.701	43.054	2.18537		51	29.503	1.306	0.0442667
											47	38.632	59.766	1.54706		47	15.568	174.42	11.2038			52	15.28	52.27	3.42081		52	57.276	2.04	0.035617
											48	42.188	82.986	1.96705		48	29.983	173.904	5.80009			53	22.295	36.405	1.63288		53	83.607	2.379	0.0284546
											49	25.178	61.607	2.44686		49	19.412	181.243	9.33665			54	18.355	45.215	2.46336		54	66.117	4.491	0.067925
											50	22.487	131.91	5.86606		50	27.869	131.548	4.72023			55	20.277	35.299	1.74084		55	56.507	2.088	0.0369512
											51	45.936	65.914	1.43491		51	26.331	198.124	7.52436			56	28.35	44.173	1.55813		56	36.038	1.192	0.0330762
											52	32.386	57.552	1.77706		52	35.173	158.191	4.49751			57	13.262	43.167	3.25494		57	43.533	0.954	0.0219144
											53	32.29	61.705	1.91096		53	35.461	165.553	4.66859			58	24.89	46.201	1.85621		58	63.426	1.415	0.0223095
											54	33.443	55.29	1.65326		54	30.848	173.196	5.6145			59	31.329	59.138	1.88764		59	63.522	1.354	0.0213154
											55	21.238	60.783	2.86199		55	44.11	160.048	3.62838			60	29.983	44.542	1.48558		60	81.973	1.198	0.0146146
											56	23.448	69.844	2.97868		56	55.738	152.421	2.7346			61	34.788	42.994	1.23589		61	73.901	5.082	0.0687677
											57	30.944	57.575	1.86062		57	43.629	177.275	4.06324			62	25.178	48.332	1.91961		62	76.592	2.419	0.0315829
											58	23.929	61.04	2.55088		58	35.365	178.389	5.04422			63	30.368	60.532	1.99328		63	97.157	23.638	0.243297
											59	37.767	74.102	1.96208		59	38.152	136.315	3.57295			64	33.443	44.454	1.32925		64	49.972	2.425	0.0485272
											60	28.253	67.211	2.3789		60	30.752	148	4.8127			65	34.019	50.859	1.49502		65	100.328	2.241	0.0223367
											61	26.139	46.485	1.77838		61	29.887	176.379	5.90153			66	33.347	79.576	2.3863		66	46.609	0.623	0.0133665
											62	39.593	41.044	1.03665		62	24.217	181.234	7.48375			67	33.539	64.699	1.92907		67	78.418	0.417	0.00531766
											63	43.918	39.737	0.9048		63	30.464	174.019	5.71228			68	38.44	58.32	1.51717		68	50.164	1.019	0.0203134
											64	31.905	53.425	1.6745		64	25.755	154.034	5.98074			69	38.536	61.586	1.59814		69	46.416	2.391	0.0515124
											65	43.341	51.579	1.19007		65	15.376	167	10.8611			70	23.545	67.771	2.87836		70	55.642	2.107	0.0378671
											66	61.408	34.593	0.563331		66	22.68	166.369	7.33549			71	45.551	65.561	1.43929		71	49.203	1.852	0.03764
											67	31.329	34.515	1.10169		67	31.521	178.131	5.65118			72	31.713	39.012	1.23016		72	40.554	4.083	0.100681
											68	41.323	34.781	0.841686		68	28.734	167.11	5.81576			73	32.097	48.608	1.51441		73	31.905	3.699	0.115938
											69	47.185	49.525	1.04959		69	40.074	127.885	3.19122			74	28.35	42.312	1.49249		74	50.933	3.617	0.0710149
											70	41.611	36.083	0.867151		70	23.16	136.876	5.91002			75	31.04	52.836	1.70219		75	54.969	2.781	0.0505922
											71	48.531	33.588	0.692094		71	23.641	158.374	6.69912			76	19.508	60.803	3.11682		76	40.266	3.389	0.0841653
											72	63.234	141.603	2.23935		72	36.134	123.731	3.42423			77	17.49	55.753	3.18771		77	51.606	2.845	0.0551292
											73	31.521	93.905	2.97913		73	25.851	160.007	6.18959			78	19.316	46.408	2.40257		78	59.39	4.05	0.0681933
											74	61.023	66.169	1.08433		74	56.122	149.111	2.65691			79	26.716	44.766	1.67563		79	51.029	3.544	0.0694507
											75	57.083	83.82	1.46839		75	34.308	152.261	4.43806			80	13.935	58.648	4.20868		80	54.2	2.622	0.0483764
											76	48.05	160.874	3.34805		76	34.692	109.51	3.15664			81	15.857	36.085	2.27565		81	96.292	2.876	0.0298675
											77	28.157	132.16	4.69368		77	40.939	82.523	2.01576			82	25.082	28.556	1.13851		82	83.415	3.4	0.0407601
											78	73.132	144.841	1.98054		78	29.022	125.904	4.33823			83	26.331	67.204	2.55228		83	96.004	2.144	0.0223324
											79	43.533	84.382	1.93835		79	27.485	121.839	4.43293			84	26.524	37.333	1.40752		84	60.735	2.182	0.0359266
											80	30.56	83.204	2.72264		80	42.764	123.739	2.89353			85	32.097	79.422	2.47444		85	51.798	3.783	0.0730337
											81	35.749	103.422	2.893		81	48.146	103.138	2.14219			86	19.893	70.502	3.54406		86	32.482	2.411	0.0742257
											82	44.879	91.576	2.04051		82	35.365	107.429	3.03772			87	39.689	49.099	1.23709		87	35.461	2.52	0.071064
											83	26.62	74.195	2.78719		83	26.62	107.747	4.0476			88	19.508	45.522	2.3335		88	41.323	2.337	0.0565545
											84	32.29	94.72	2.93342		84	21.43	109.924	5.12944			89	30.079	64.051	2.12943		89	44.687	8.826	0.197507
											85	27.004	128.139	4.74519		85	30.656	93.082	3.03634			90	6.919	63.181	9.13152		90	36.806	12.864	0.349508
											86	35.365	141.978	4.01465		86	44.59	100.347	2.25044			91	25.755	42.142	1.63626		91	43.437	2.159	0.0497042
											87	27.869	122.621	4.39991		87	27.581	111.007	4.02476			92	22.487	39.915	1.77503		92	39.978	3.245	0.0811696
											88	33.539	89.834	2.67849		88	29.407	67.775	2.30472			93	29.311	42	1.43291		93	37.191	0.558	0.0150036
											89	46.416	97.155	2.09314		89	67.847	97.19	1.43249			94	24.89	35.178	1.41334		94	53.143	1.051	0.0197768
											90	58.813	84.778	1.44148		90	22.391	98.558	4.40168			95	19.124	25.362	1.32619		95	44.398	2.015	0.0453849
											91	21.815	96.181	4.40894		91	14.703	102.131	6.94627			96	28.446	35.605	1.25167		96	60.831	0.962	0.0158143
											92	22.199	102.411	4.61332		92	50.26	118.532	2.35838			97	19.701	38.405	1.94939		97	79.667	0.486	0.00610039
											93	58.237	93.901	1.61239		93	30.079	91.863	3.05406			98	27.292	53.306	1.95317		98	140.594	0.216	0.00153634
											94	35.461	69.959	1.97284		94	16.145	112.47	6.96624			99	42.765	40.281	0.941915		99	112.245	0.051	0.000454363
											95	40.362	91.633	2.27028		95	30.944	131.379	4.2457			100	52.567	32.165	0.611886		100	126.179	4.752	0.0376608
											96	36.422	113.005	3.10266		96	19.316	131.96	6.83164			101	43.341	37.925	0.875037		101	76.303	6.918	0.0906648
											97	33.443	86.434	2.58452		97	32.578	105.445	3.23669			102	50.068	28.006	0.559359		102	36.71	3.385	0.0922092
											98	31.521	83.387	2.64544		98	28.446	85.341	3.00011			103	66.693	30.367	0.455325		103	180.476	3.461	0.0191771
											99	40.17	81.44	2.02738		99	29.695	91.026	3.06536			104	19.22	62.86	3.27055		104	122.624	5.41	0.0441186
											100	39.785	81.266	2.04263		100	32.482	106.891	3.29078			105	23.641	55.057	2.32888		105	85.721	0.045	0.000524959
																						106	25.563	49.756	1.94641		106	103.308	2.755	0.0266678
										Biological replicate 5	1	51.798	202.673	3.91276		1	24.121	156.526	6.4892			107	27.773	78.464	2.82519		107	131.753	2.944	0.0223448
											2	22.391	208.33	9.30418		2	24.409	190.909	7.82125			108	25.082	55.793	2.22442		108	113.398	1.92	0.0169315
											3	32.962	211.227	6.4082		3	21.238	144.113	6.78562			109	53.816	114.246	2.1229		109	204.116	2.397	0.0117433
											4	35.941	212.377	5.90905		4	14.127	184.075	13.03			110	33.827	89.58	2.64818		110	98.887	3.152	0.0318748
											5	31.04	206.214	6.64349		5	29.983	151.577	5.05543			111	43.053	108.839	2.52802		111	81.589	2.431	0.0297957
											6	40.843	210.009	5.14186		6	30.656	150.436	4.90723			112	32.29	93.5	2.89563		112	197.101	3.27	0.0165905
											7	36.998	227.613	6.15204		7	25.082	149.743	5.97014			113	28.83	116.633	4.04554		113	54.104	2.682	0.0495712
											8	27.388	208.207	7.60213		8	16.049	124	7.72634			114	30.56	153.541	5.02425		114	101.386	10.973	0.10823
											9	30.56	217.418	7.11446		9	32.001	185.087	5.78379			115	37.479	162.805	4.3439		115	164.715	5.01	0.0304162
											10	38.728	226.005	5.8357		10	30.272	160.387	5.2982			116	52.182	153.09	2.93377		116	95.331	13.207	0.138538
											11	37.671	179.018	4.75214		11	26.331	142.912	5.42752			117	34.308	94.641	2.75857		117	147.033	2.809	0.0191046
											12	37.863	182.581	4.82215		12	19.989	203.62	10.1866			118	26.235	120.839	4.60602		118	125.891	3.414	0.0271187
											13	39.209	163.534	4.17083		13	29.022	190.493	6.56374			119	44.206	149.3	3.37737		119	166.157	3.029	0.0182297
											14	36.518	145.837	3.99356		14	26.716	161.604	6.04896			120	59.102	132.21	2.23698		120	90.046	2.159	0.0239766
											15	38.152	197.995	5.18964		15	25.659	189.584	7.3886			121	43.822	141.928	3.23874		121	212.958	3.114	0.0146226
											16	25.466	196.747	7.72587		16	28.638	152.661	5.33071			122	30.944	148.382	4.79518		122	91.487	1.026	0.0112147
											17	37.959	193.235	5.09062		17	24.698	131.121	5.30897			123	29.791	140.016	4.69994		123	105.037	2.968	0.0282567
											18	30.272	36.089	1.19216		18	17.875	190.237	10.6426			124	30.079	98.284	3.26753		124	123.008	2.43	0.0197548
											19	34.5	204.387	5.92426		19	32.386	177.822	5.49071			125	39.401	102.39	2.59867		125	144.342	0.68	0.00471103
											20	43.245	152.702	3.53109		20	18.932	155.975	8.2387			126	27.965	51.01	1.82407		126	43.533	0.181	0.00415777
											21	22.295	171.513	7.69289		21	28.446	109.432	3.84701			127	22.968	44.134	1.92154		127	100.04	0.027	0.000269892
											22	26.427	194.382	7.35543		22	29.695	139.583	4.70056			128	19.604	56.23	2.86829		128	118.011	0.768	0.00650787
											23	35.365	191.908	5.4265		23	44.398	113.641	2.5596			129	27.004	33.683	1.24733		129	171.25	2.062	0.0120409
											24	21.815	194.819	8.93051		24	25.755	109.604	4.25564			130	26.812	41.097	1.53278		130	128.197	4.278	0.0333705
											25	39.978	204.459	5.11429		25	21.142	142.068	6.7197			131	38.536	28.292	0.734171		131	178.362	1.803	0.0101087
											26	35.749	226.917	6.34751		26	27.292	125.528	4.59944			132	26.428	27.891	1.05536		132	57.468	0.696	0.0121111
											27	26.716	199.266	7.45868		27	45.167	132.326	2.92971			133	14.799	28.234	1.90783		133	113.11	0.207	0.00183008
											28	30.656	227.357	7.41639		28	15.184	163.051	10.7383			134	41.996	50.519	1.20295		134	85.625	4.272	0.049892
											29	53.432	171.063	3.20151		29	13.55	136.901	10.1034			135	47.858	65.946	1.37795		135	106.287	7.414	0.0697545
											30	33.154	138.061	4.16423		30	27.196	156.71	5.76224			136	27.292	55.141	2.02041		136	68.712	2.176	0.0316684
											31	37.767	167.789	4.44274		31	23.256	150.037	6.45154			137	39.689	63.237	1.59331		137	94.659	0.842	0.00889509
											32	41.227	175.021	4.2453		32	22.295	159.366	7.14806			138	38.44	63.267	1.64586		138	122.239	2.325	0.0190201
											33	45.84	140.654	3.06837		33	36.326	169.471	4.66528			139	27.965	51.54	1.84302		139	105.518	4.36	0.04132
											34	25.563	132.026	5.16473		34	31.905	202.699	6.3532			140	31.04	60.353	1.94436		140	138.576	2.888	0.0208405
											35	38.728	128.536	3.31894		35	23.641	141.614	5.99019			141	29.214	60.26	2.06271		141	100.04	2.39	0.0238904
											36	46.416	163.079	3.51342		36	37.671	118.311	3.14064			142	31.617	68.921	2.17987		142	112.821	4.136	0.0366598
											37	54.585	145.898	2.67286		37	32.482	163.189	5.02398			143	28.542	49.246	1.72539		143	133.291	0.464	0.00348111
											38	55.738	146.952	2.63648		38	22.872	142.286	6.22097			144	24.986	56.454	2.25943		144	69.769	1.629	0.0233485
											39	33.443	136.948	4.09497		39	33.154	143.713	4.33471			145	30.752	46.053	1.49756
											40	33.635	105.437	3.13474		40	22.583	148.434	6.57282			146	35.269	33.935	0.962176
											41	33.827	172.611	5.10276		41	40.554	137.983	3.40245			147	35.269	43.185	1.22445
											42	27.677	131.726	4.7594		42	28.734	115.375	4.01528			148	30.079	55.984	1.86123
											43	31.905	128.253	4.01984		43	35.077	132.877	3.78815			149	27.004	61.648	2.28292
											44	32.674	123.856	3.79066		44	41.131	143.035	3.47755			150	25.467	41.747	1.63926
											45	37.959	147.623	3.88901		45	24.89	128.166	5.1493			151	40.362	33.498	0.829939
											46	37.383	52.314	1.39941		46	30.272	113.952	3.76427			152	21.623	30.871	1.42769
											47	48.05	52.816	1.09919		47	35.365	127.348	3.60096			153	20.181	27.186	1.34711
											48	63.522	65.838	1.03646		48	27.773	108.394	3.90286			154	16.241	33.757	2.07851
											49	35.653	50.709	1.42229		49	51.606	124.136	2.40546			155	33.058	41.096	1.24315
											50	41.035	60.799	1.48164		50	44.398	121.976	2.74733			156	19.028	36.343	1.90997
											51	38.824	55.76	1.43623		51	34.5	98.616	2.85843			157	29.599	50.341	1.70077
											52	39.305	47.115	1.1987		52	61.888	104.717	1.69204
											53	40.554	164.893	4.06601		53	39.113	132.671	3.39199
											54	33.635	137.389	4.0847		54	40.746	106.417	2.61172
											55	36.23	127.873	3.52948		55	43.341	101.477	2.34136
											56	41.803	156.991	3.7555		56	29.983	109.413	3.64917
											57	56.795	36.489	0.642469		57	33.731	114.544	3.39581
											58	37.863	27.67	0.730793		58	22.872	128.979	5.63917
											59	36.806	27.363	0.743439		59	32.29	110.509	3.42239
											60	34.98	44.846	1.28205		60	30.752	75.747	2.46316
											61	36.23	155.997	4.30574		61	28.734	135.468	4.71455
											62	37.095	153.987	4.15115		62	55.834	142.103	2.5451
											63	53.816	155.568	2.89074		63	32.482	120.314	3.70402
											64	58.717	127.993	2.17983		64	31.232	153.563	4.91685
											65	34.692	144.125	4.15442		65	29.31	103.584	3.53408
											66	41.227	156.448	3.79479		66	48.819	122.573	2.51076
											67	27.004	98.669	3.65387		67	22.583	135.285	5.99057
											68	51.029	163.245	3.19906		68	33.635	105.511	3.13694
											69	26.716	61.514	2.30252		69	27.1	120.837	4.45893
											70	33.731	35.35	1.048		70	21.719	130.381	6.00308
											71	46.512	185.207	3.98192		71	17.682	133.967	7.57646
											72	56.122	154.137	2.74646		72	24.698	127.261	5.15268
											73	40.939	135.683	3.31427		73	28.253	104.031	3.68212
											74	29.118	60.653	2.08301		74	26.62	123.581	4.64241
											75	33.731	49.442	1.46577		75	23.448	157.061	6.69827
											76	23.448	50.492	2.15336		76	19.22	145.96	7.59417
											77	38.152	53.71	1.40779		77	31.136	105.648	3.39311
											78	18.932	48.081	2.53967		78	31.809	100.625	3.16341
											79	36.806	42.426	1.15269		79	57.66	98.595	1.70994
											80	32.578	48.956	1.50273		80	28.83	100.943	3.50132
											81	24.313	54.53	2.24283		81	25.851	116.855	4.52033
											82	18.355	34.513	1.88031		82	32.674	116.462	3.56436
											83	20.277	150.555	7.42491		83	28.542	112.946	3.95719
											84	47.569	156.125	3.28207		84	24.794	120.105	4.84412
											85	42.092	129.947	3.08721		85	25.851	110.833	4.28738
											86	37.287	121.129	3.24856		86	45.936	105.46	2.2958
											87	36.614	113.068	3.08811		87	27.1	105.897	3.90764
											88	41.803	133.276	3.18819		88	40.65	96.296	2.36891
											89	27.388	112.8	4.11859		89	21.046	102.584	4.87428
											90	36.518	135.745	3.71721		90	26.908	99.943	3.71425
											91	31.617	127.122	4.02069		91	36.71	76.484	2.08346
											92	38.536	102.701	2.66507		92	11.532	139.417	12.0896
											93	24.313	121.087	4.98034		93	31.809	109.39	3.43896
											94	23.256	148.186	6.37195		94	32.194	116.854	3.62968
											95	41.419	142.499	3.44043		95	39.401	123.568	3.13616
											96	18.643	129.237	6.9322		96	35.077	109.734	3.12837
											97	38.344	102.043	2.66125		97	14.799	98.468	6.65369
											98	16.721	98.983	5.91968		98	33.635	87	2.58659
											99	28.253	149.844	5.30365		99	32.386	90.398	2.79127
											100	23.929	69.88	2.92031		100	32.001	82.694	2.58411
											Statistical test: multiple two-tailed unpaired Student’s t-test with unequal variance
											markers	P value	Mean of control	Mean of GOF	Difference in means	SE of difference	t ratio	df	q value
											LEF1	<0.000001	2.538	4.466	1.927	0.1179	16.35	1003	<0.000001
											SOX9	<0.000001	3.008	0.1395	2.868	0.07122	40.27	899	<0.000001

## Sheet: Figure 3 b,e,g,h & j
Quantification of Ttr+ area (N=4 (E12.5), 5 (E13.5/E14.5), 4 (E15.5/E16.5) & 3 (P0).													Quantification of the number of folds (N=7)					Quantification of OTX2 intensity/nuclear area control vs GOF (N=3).													% cell expressing choroid specific markers/ DAPI+ cells (N=5)
Source data Figure 3B													Source data Figure 3E					Source data Figure 3G													Source data Figure 3 H
E12.5	Rostral level				Mid level				Caudal level				Biological replicates	Number of folds					control	nuclei number	area	intensity	intensity/area		GOF	nuclei number	area	intensity	intensity/area			CTRL1	CTRL2	CTRL3	CTRL4	CTRL5	GOF1	GOF2	GOF3	GOF4	GOF5
	Biological replicates	Section 1	Section 2		Biological replicates	Section 1	Section 2		Biological replicates	Section 1	Section 2			Control	GOF				Replicate 1	1	48.46	117.844	2.43178			1	42.498	46.677	1.09833		% OTX2+ cells	100	98	96	97	100	97	92	99	91	87
	control1	3527.04	3090.56		control1	9457.28	2826.45		control1	2272.64	9657.6		Bio replicate 1	0	6					2	58.596	100.093	1.70819			2	28.42	46.232	1.62674		% AQP1+ cells	100	92	96	87	93	4	2	0	5	0
	control2	2604.8	1999.36		control2	2625.92	2711.04		control2	3353.6	2689.28		Bio replicate 2	0	5					3	74.728	99.066	1.32569			3	21.199	50.1	2.36332		% TTR+ cells	98	96	95	100	100	4	24	18	10	6
	control3	3773.44	4533.12		control3	3360.64	2555.52		control3	2480	2341.12		Bio replicate 3	0	4					4	29.116	130.46	4.4807			4	25.373	52.029	2.05057
	control4	4731.52	4336.63		control4	5838.08	5623.81		control4	11315.8	10395.1		Bio replicate 4	0	7					5	43.657	137.192	3.1425			5	36.337	58.96	1.62259		Statistical test: two-tailed unpaired multiple student’s t-test with unequal variance
													Bio replicate 5	1	10					6	36.47	132.026	3.62013			6	27.36	60.925	2.22679		marker name	P value	Mean of Control	Mean of GOF	Difference	SE of difference	t ratio	df
		Section 1	Section 2			Section 1	Section 2			TCP1	TCP2		Bio replicate 6	2	8					7	26.4	135.954	5.14977			7	28.851	54.851	1.90118		OTX2	0.061246	98.2	93.2	5	2.298	2.176	8
	GOF1	123.71	121.1		GOF1	4005.76	3723.5		GOF1	6523.13	5602		Bio replicate 7	1	7					8	52.932	91.727	1.73292			8	33.025	61.784	1.87083		AQP1	<0.000001	93.6	2.2	91.4	2.387	38.28	8
	GOF2	113	230		GOF2	1334.2	1028.4		GOF2	13442.1	4335.24									9	69.097	97.186	1.40652			9	26.234	44.323	1.68953		TTR	<0.000001	97.8	12.4	85.4	3.899	21.9	8
	GOF3	56	26		GOF3	2304	1387.52		GOF3	3846.4	2771.84		Statistical test	two-tailed unpaired Student’s t-test with unequal variance						10	52.237	108.924	2.08519			10	31.335	47.574	1.51824
	GOF4	0	0		GOF4	1267.2	2014.08		GOF4	3337.6	3248		P value	0.0001						11	56.112	114.787	2.04568			11	23.617	46.104	1.95215			qPCR relative fold changes for choroid specific markers
													One- or two-tailed P value?	Two-tailed						12	55.913	140.287	2.50902			12	36.205	50.03	1.38185			Source data Figure 3J
													Mean ± SEM of control	0.5714 ± 0.2974 N=7						13	53.893	201.237	3.73401			13	44.486	52.18	1.17295				Fold change (Mean±SEM)
E13.5_14.5	Rostral level				Mid level				Caudal level				Mean ± SEM of GOF	6.714 ± 0.7469 N=7						14	42.001	107.13	2.55065			14	21.597	86.59	4.00935				Statistical test: two-tailed unpaired Student’s t-test with unequal variance
	Biological replicates	Section 1	Section 2		Biological replicates	Section 1	Section 2		Biological replicates	Section 1	Section 2		Difference between means	6.143 ± 0.8039						15	52.502	178.896	3.40741			15	22.226	53.027	2.38581				Control			GOF
	control1	12359.1	2324.21		control1	24580.4	15015.6		control1	23439.6	25164.4									16	46.175	134.207	2.90649			16	22.922	52.988	2.31167			Gene names	Mean	SEM		Mean	SEM	P value	Replicates
	control2	14555.9	13789.9		control2	15071.4	114591		control2	20650	17149.9									17	44.486	138.427	3.1117			17	23.651	57.007	2.41034			Otx2	1	0.2082		0.273299	0.0441	0.0029	N=3,n=2
	control1	21338.5	17373.4		control1	24580.4	15015.6		control1	23439.6	25164.4									18	36.536	173.757	4.75578			18	44.949	64.723	1.43992			Aqp1	1	0.07219		0.011605	0.000577	0.0081	N=3,n=2
	control2	21009.2	7720		control2	15609.4	15915.2		control2	11881.5	6856.08									19	45.976	84.113	1.8295			19	31.435	44.365	1.41132			Ttr	1	0		0.106467	0.08549	0.0005	N=3,n=2
	control3	31315.2	25626.2		control3	26029.4	22259.2		control3	18321.9	14355.8									20	36.701	102.513	2.79319			20	22.624	53.111	2.34755			Slc12a2	1	0.04		0.342857	0.003333	0.0048	N=3,n=2
	GOF1	0	0		GOF1	3256.32	1953.28		GOF1	4890.24	5891									21	46.539	150.383	3.23133			21	24.446	60.186	2.462			Slc12a4	1	0.207		0.558992	0.16	0.072	N=3,n=2
	GOF2	0	0		GOF2	1459.58	2500.68		GOF2	4612.6	3453.56									22	50.05	136.43	2.72587			22	23.849	79.806	3.3463			Slc4a2	1	0.1202		0.151167	0.06667	0.0001	N=3,n=2
	GOF3	0	0		GOF3	3256.32	1953.28		GOF3	45669	1748.32									23	63.234	151.785	2.40037			23	28.155	64.474	2.28997			Slc4a10	1	0.38819		0.095333	0.06658	0.0268	N=3,n=2
	GOF4	0	0		GOF4	230	170		GOF4	2030.56	3284.96									24	48.792	104.927	2.1505			24	40.676	75.906	1.86611
	GOF5	25	10		GOF5	3560	3925.1		GOF5	2341	3621									25	68.401	118.092	1.72647			25	36.668	75.703	2.06455			N denotes biological replicate and n denotes technical replicate
																				26	67.705	75.424	1.11401			26	29.282	84.006	2.86886
	Rostral level				Mid level				Caudal level											27	79.829	73.202	0.916985			27	31.998	103.914	3.24752
E15.5_16.5	Biological replicates	Section 1	Section 2		Biological replicates	Section 1	Section 2		Biological replicates	Section 1	Section 2									28	42.465	124.441	2.93044			28	29.977	98.652	3.29092
	control1	25333.2	18981.2		control1	85944	77241.6		control1	31788	41010									29	51.21	72.94	1.42433			29	25.307	102.974	4.06899
	control2	25981.8	33133.8		control2	69183.4	68123.5		control2	21097.4	18560.2									30	37.596	118.189	3.14366			30	16.43	92.611	5.6367
	control1	33563	41042.4		control3	37251.8	31932.3		control3	21123.2	22465.5									31	34.581	68.188	1.97183			31	33.985	95.074	2.79753
	control4	25987.3	23912		control4	281293	23129		control4	16234.7	22126.4									32	21.365	178.878	8.37248			32	32.76	95.408	2.91233
	GOF1	0	0		GOF1	123.45	231.47		GOF1	2354.67	1314.45									33	49.487	116.657	2.35733			33	29.48	26.071	0.884362
	GOF2	0	0		GOF2	543	123.45		GOF2	2561.37	4235.3									34	19.742	92.151	4.66776			34	26.334	39.64	1.50528
	GOF3	0	0		GOF3	298.45	189.11		GOF3	3456.89	44567									35	48.162	150.498	3.12483			35	27.129	41.673	1.53611
	GOF4	0	0		GOF4	456.13	329.71		GOF4	2789.23	5213.34									36	20.901	183.005	8.7558			36	26.864	32.072	1.19387
																				37	33.356	220.52	6.6111			37	24.876	36.574	1.47025
																				38	7.917	187.28	23.6554			38	30.838	45.458	1.47409
																				39	21.663	167.787	7.74533			39	30.242	40.816	1.34965
																				40	34.217	143.416	4.19137			40	22.292	57.146	2.56352
																				41	29.878	201.539	6.7454			41	18.549	41.52	2.2384
p0	Rostral level				Mid level				Caudal level											42	19.046	119.833	6.29177			42	27.625	39.745	1.43873
	Biological replicates	Section 1	Section 2		Biological replicates	Section 1	Section 2		Biological replicates	Section 1	Section 2									43	28.089	122.716	4.36883			43	26.035	32.037	1.23054
	control1	58823.5	51698.9		control1	38788.4	42933.8		control1	15809.3	16987.2									44	36.205	149.514	4.12965			44	34.018	30.828	0.906226
	control2	35609.3	20380.1		control2	71528.2	69854.4		control2	31287.5	42716.2									45	36.205	81.532	2.25195			45	24.081	29.238	1.21415
	control3	45738.6	60861.7		control3	53531.5	52067.4		control3	45211.3	52763.7									46	22.094	150.088	6.79316			46	27.758	35.864	1.29202
	GOF1	0	0		GOF1	32	18.15		GOF1	1342.8	952.6									47	26.234	228.943	8.72696			47	28.917	27.139	0.938514
	GOF2	0	0		GOF2	13	25		GOF2	995.68	852.56									48	48.924	58.071	1.18696			48	33.025	32.911	0.996548
	GOF3	0	0		GOF3	1219	659		GOF3	4631	2319.12									49	16.893	78.286	4.63423			49	19.245	31.559	1.63985
																				50	15.37	119.002	7.74249			50	26.83	29.83	1.11182
*Area values are expressed in µm^2
Statistical test: multiple two-tailed unpaired Student’s t-test with unequal variance																			Replicate 2	1	34.78	180.203	5.18122			1	46.208	30.002	0.649282
Age	P value	Mean of Control	Mean of GOF	Difference in mean	SE of difference	t ratio	df	q value												2	23.551	176.951	7.51352			2	56.708	28.803	0.507918
E12.5	0.023685	4504	2535	1969	841.4	2.34	45.78	0.00598												3	24.777	138.711	5.59838			3	42.399	31.509	0.743154
E13.5/14.5	2e-05	21417	3328	18089	3736	4.841	39.68	1e-05												4	25.207	174.519	6.92343			4	49.719	29.602	0.595386
E15.5/16.5	0.000777	45685	2866	42819	11152	3.84	24.29	0.000261												5	28.023	165.174	5.89423			5	34.118	40.697	1.19283
P0	<0.000001	44811	725.6	44085	3870	11.39	17.18	<0.000001												6	21.398	159.557	7.45663			6	37.331	45.147	1.20937
																				7	16.363	211.206	12.9075			7	50.58	38.618	0.763503
																				8	12.024	185.749	15.4482			8	43.591	32.492	0.745383
																				9	15.171	144.838	9.54703			9	39.053	35.829	0.917446
																				10	39.451	138.939	3.52181			10	48.924	31.292	0.639604
																				11	27.195	142.435	5.23754			11	42.763	40.5	0.94708
																				12	32.462	155.515	4.79068			12	41.306	36.312	0.879097
																				13	33.886	152.059	4.48737			13	69.859	32.043	0.458681
																				14	28.586	149.676	5.23599			14	54.82	37.558	0.685115
																				15	35.012	137.545	3.92851			15	45.413	63.35	1.39498
																				16	30.11	117.56	3.90435			16	40.345	43.364	1.07483
																				17	30.706	141.419	4.60558			17	45.744	52.303	1.14338
																				18	14.343	132.633	9.24723			18	50.812	45.144	0.888452
																				19	26.466	190.547	7.19969			19	33.455	49.606	1.48277
																				20	22.723	205.001	9.02174			20	20.901	73.127	3.49873
																				21	19.51	191.397	9.8102			21	58.133	47.895	0.823887
																				22	21.994	125.033	5.68487			22	72.078	45.474	0.6309
																				23	21.862	182.365	8.34164			23	57.603	55.795	0.968613
																				24	34.217	203.177	5.9379			24	54.158	45.011	0.831105
																				25	39.517	170.723	4.32024			25	40.411	48.497	1.20009
																				26	17.92	177.412	9.90022			26	72.575	36.06	0.496865
																				27	38.192	155.114	4.06143			27	56.874	23.202	0.407954
																				28	39.02	153.989	3.94641			28	48.692	26.173	0.537522
																				29	43.194	121.48	2.81243			29	44.088	28.902	0.655553
																				30	31.501	130.821	4.15292			30	51.806	22.664	0.437478
																				31	21.232	196.676	9.26319			31	53.363	26.26	0.492101
																				32	25.737	161.259	6.26565			32	43.127	44.823	1.03933
																				33	18.781	141.578	7.53836			33	53.694	39.851	0.742187
																				34	38.556	207.139	5.37242			34	36.701	25.884	0.705267
																				35	33.256	177.039	5.32352			35	36.47	25.676	0.704031
																				36	32.561	184.506	5.66647			36	55.648	54.058	0.971428
																				37	36.47	128.938	3.53545			37	45.612	28.252	0.619398
																				38	25.936	164.716	6.35086			38	79.498	30.6	0.384915
																				39	29.248	197.108	6.7392			39	85.857	50.52	0.58842
																				40	20.371	150.756	7.40052			40	82.313	40.874	0.496568
																				41	36.337	145.85	4.01382			41	63.035	25.876	0.410502
																				42	31.269	153.894	4.92162			42	54.655	35.988	0.658458
																				43	33.124	149.403	4.51042			43	39.484	28.245	0.715353
																				44	39.716	156.668	3.94471			44	46.771	29.3	0.626457
																				45	36.933	136.021	3.68291			45	45.81	29.706	0.648461
																				46	29.547	140.13	4.74261			46	52.071	19.922	0.382593
																				47	40.146	151.332	3.76954			47	55.052	31.797	0.577581
																				48	43.061	174.128	4.04375			48	54.091	33.094	0.611821
																				49	47.268	156.655	3.31419			49	51.375	28.495	0.554647
																				50	27.857	128.669	4.61891			50	30.408	65.528	2.15496
																				51	35.906	130.331	3.62978
																			Replicate 3	1	56.41	166.247	2.94712			1	34.085	42.449	1.24539
																				2	41.67	174.006	4.17581			2	48.361	41.844	0.865243
																				3	37.662	151.276	4.01667			3	60.816	30.022	0.493653
																				4	40.213	160.553	3.99256			4	59.524	83.829	1.40832
																				5	47.997	154.928	3.22787			5	50.58	57.023	1.12738
																				6	45.148	173.04	3.83273			6	66.645	79.647	1.19509
																				7	39.55	168.103	4.25039			7	57.967	53.801	0.928132
																				8	45.512	116.765	2.56559			8	38.755	55.581	1.43416
																				9	46.142	140.708	3.04946			9	50.216	46.544	0.926876
																				10	31.865	120.527	3.78243			10	39.053	59.919	1.5343
																				11	32.826	160.772	4.8977			11	54.721	44.182	0.807405
																				12	35.873	187.311	5.2215			12	55.317	48.031	0.868286
																				13	30.209	112.907	3.73753			13	57.271	23.986	0.418816
																				14	34.946	151.872	4.34591			14	59.623	50.436	0.845915
																				15	26.433	147.489	5.57973			15	57.139	18.888	0.330562
																				16	34.846	125.037	3.58827			16	70.157	37.261	0.531109
																				17	14.906	122.229	8.19999			17	60.352	40.678	0.674012
																				18	23.518	123.682	5.25904			18	73.966	37.614	0.508531
																				19	22.458	156.749	6.97965			19	41.206	43.531	1.05642
																				20	32.362	125.908	3.89061			20	32.428	54.763	1.68876
																				21	34.283	163.586	4.77164			21	34.383	72.095	2.09682
																				22	34.217	135.956	3.97335			22	58.331	62.985	1.07979
																				23	38.888	155.808	4.00658			23	32.329	43.304	1.33948
																				24	65.751	148.394	2.25691			24	29.547	38.836	1.31438
																				25	26.069	165.147	6.335			25	33.124	66.664	2.01256
																				26	43.558	114.126	2.62009			26	20.736	50.268	2.42419
																				27	36.966	139.823	3.78248			27	16.231	36.149	2.22716
																				28	36.271	134.362	3.70439			28	21.895	43.415	1.98287
																				29	25.108	133.223	5.306			29	24.744	44.423	1.7953
																				30	27.327	129.156	4.72631			30	39.517	16.786	0.424779
																				31	49.255	117.054	2.37649			31	87.282	22.611	0.259057
																				32	30.308	128.501	4.23984			32	85.526	24.952	0.291748
																				33	20.471	137.354	6.70969			33	87.911	43.28	0.492316
																				34	32.428	148.909	4.59199			34	78.04	83.719	1.07277
																				35	28.719	138.58	4.82538			35	34.813	116.649	3.35073
																				36	26.764	113.705	4.24843			36	30.673	79.703	2.59847
																				37	22.557	104.454	4.63067			37	63.731	49.448	0.775886
																				38	27.559	127.787	4.63685			38	80.657	27.366	0.339289
																				39	25.539	155.523	6.08963			39	51.375	39.26	0.764185
																				40	33.058	108.206	3.27322			40	54.423	40.299	0.740477
																				41	35.244	112.96	3.20508			41	64.426	21.873	0.339506
																				42	22.226	106.782	4.80437			42	58.331	30.08	0.515678
																				43	30.275	102.468	3.38457			43	82.214	39.636	0.482108
																				44	33.853	108.614	3.2084			44	26.698	44.127	1.65282
																				45	22.591	127.663	5.65106			45	35.277	27.264	0.772855
																				46	42.299	128.116	3.02882			46	35.973	27.889	0.775276
																				47	25.141	117.967	4.69222			47	31.667	41.302	1.30426
																				48	26.565	106.545	4.01073			48	28.685	22.17	0.772878
																				49	18.881	140.137	7.42212			49	39.153	40.332	1.03011
																				50	36.9	108.282	2.93447			50	33.555	44.553	1.32776
																			Statistical test	two-tailed unpaired Student’s t-test with unequal variance
																			P value	<0.0001
																			One- or two-tailed P value?	Two-tailed
																			Mean of control	4.802
																			Mean of GOF	1.316
																			Difference between means ± SEM	3.486 ± 0.2353

## Sheet: Figure 4 c,e,h & i
Source data Figure 4c												Source data Figure 4e
% of PAX6+ cells per OTX2+ cells (N=4)												% of PROX1+ cells per Ai9+ cells N=5 for Control and GOF)
Biological replicates	control1	control2	control3	control4	GOF1	GOF2	GOF3	GOF4				Biological replicates	control1	control2	control3	control4	control5	GOF1	GOF2	GOF3	GOF4	GOF5
OTX2+ cells counted	100	100	100	100	100	100	101	103				Ai9+ cells	105	111	129	100	107	110	129	100	100	165
Pax6+ cells	0	0	0	0	29	45	29	26				PROX1+ cells	0	0	0	0	0	58	75	36	27	51
fraction positive	0	0	0	0	0.29	0.45	0.287129	0.252427				fraction positive	0	0	0	0	0	0.527273	0.581395	0.36	0.27	0.309091
percent positive	0	0	0	0	29	45	28.7129	25.2427				percent positive	0	0	0	0	0	52.7273	58.1395	36	27	30.9091
% of PROX1+ cells per OTX2+ cells (N=5)												% of TBR2+ cells per Ai9+ cells N=5 for Control and GOF)
Biological replicates	control1	control2	control3	control4	control5	GOF1	GOF2	GOF3	GOF4	GOF5		Biological replicates	control1	control2	control3	control4	control5	GOF1	GOF2	GOF3	GOF4	GOF5
OTX2+ cells counted	102	125	113	128	136	130	115	149	138	99		Ai9+ cells	123	119	139	102	105	130	132	127	110	128
PROX1+ cells	0	0	0	0	0	39	22	24	32	13		TBR2+ cells	0	0	0	0	0	64	90	55	20	26
fraction positive	0	0	0	0	0	0.3	0.191304	0.161074	0.231884	0.131313		fraction positive	0	0	0	0	0	0.492308	0.681818	0.433071	0.181818	0.203125
percent positive	0	0	0	0	0	30	19.1304	16.1074	23.1884	13.1313		percent positive	0	0	0	0	0	49.2308	68.1818	43.3071	18.1818	20.3125
Statistical test: multiple two-tailed unpaired Student’s t-test with unequal variance												% of βIII TUB+ cells per Ai9+ cells N=5 for Control and GOF)
Marker	P value	Mean of Control	Mean of GOF	Difference	SE of difference	t ratio	df	q value				Biological replicates	control1	control2	control3	control4	control5	GOF1	GOF2	GOF3	GOF4	GOF5
PAX6	0.005442	0	31.99	-31.99	4.42	7.237	3	0.005496				Ai9+ cells	125	139	100	106	109	146	189	134	120	130
PROX1	0.0023	0	20.31	-20.31	2.939	6.911	4	0.004646				TBR2+ cells	0	0	0	0	0	73	87	74	80	94
confidence interval	0.95											fraction positive	0	0	0	0	0	0.5	0.460317	0.552239	0.666667	0.723077
												percent positive	0	0	0	0	0	50	46.0317	55.2239	66.6667	72.3077
												Statistical test: multiple two-tailed unpaired Student’s t-test with unequal variance
												Marker	P value	Mean of Control	Mean of GOF	Difference	SE of difference	t ratio	df	q value
												PROX1	0.000156	0	40.9552	40.9552	6.14	6.677	8	0.000237
												TBR2	0.00264	0	39.8428	39.8428	9.27	4.293	8	0.002666
												βIII TUB	3e-06	0	58.046	58.046	4.97	11.67	8	8e-06
												confidence interval	0.95
Source data Figure 4 h & i
Control											GOF
OTX2 intensity/area					PROX1 intensity/area						OTX2 intensity/area					PROX1 intensity/area
roi number	area	intensity	intensity/area		roi number	area	intensity	intensity/area			roi number	area	intensity	intensity/area		roi number	area	intensity	intensity/area
1	18.379	156.196	8.49861		1	18.379	5.218	0.283911			1	27.437	77.205	2.8139		1	27.437	38.631	1.40799
2	18.283	128.951	7.05305		2	18.283	7.54	0.412405			2	31.305	87.178	2.78479		2	31.305	32.709	1.04485
3	27.316	159.274	5.8308		3	27.316	6.829	0.25			3	38.584	87.793	2.27537		3	38.584	29.978	0.776954
4	26.716	145.539	5.44763		4	26.716	5.207	0.194902			4	39.329	87.136	2.21557		4	39.329	30.732	0.781408
5	21.695	98.962	4.56151		5	21.695	8.482	0.390966			5	26.788	53.883	2.01146		5	26.788	25.267	0.943221
6	32.722	141.855	4.33516		6	32.722	5.427	0.165852			6	30.44	59.708	1.9615		6	30.44	30.208	0.992378
7	30.92	133.426	4.3152		7	30.92	6.788	0.219534			7	29.359	53.4	1.81886		7	29.359	102.365	3.48667
8	31.665	130.784	4.13024		8	31.665	5.444	0.171925			8	39.497	69.276	1.75396		8	39.497	27.192	0.688457
9	34.5	127.1	3.68406		9	34.5	6.337	0.183681			9	39.593	61.522	1.55386		9	40.5	1.1192	0.0276346
10	35.365	129.628	3.66543		10	35.365	6.709	0.189707			10	22.103	31.804	1.4389		10	22.103	85.133	3.85165
11	36.326	131.069	3.60813		11	36.326	5.011	0.137945			11	33.827	47.973	1.41819		11	33.827	36.408	1.0763
12	31.857	109.278	3.43027		12	31.857	6.331	0.198732			12	30.776	43.307	1.40717		12	30.776	100.171	3.25484
13	37.984	127.922	3.36779		13	37.984	7.204	0.189659			13	20.878	26.01	1.24581		13	20.878	161.335	7.72751
14	36.182	116.32	3.21486		14	36.182	4.495	0.124233			14	37.359	45.676	1.22262		14	37.359	86.681	2.32022
15	39.113	114.494	2.92726		15	39.113	5.123	0.130979			15	41.491	49.155	1.18471		15	41.491	44.293	1.06753
16	28.374	76.449	2.69433		16	28.374	5.523	0.19465			16	33.251	37.944	1.14114		16	33.251	38.104	1.14595
17	39.281	104.959	2.672		17	21.695	8.482	0.390966			17	37.359	45.676	1.22262		17	37.359	86.681	2.32022
18	38.704	101.36	2.61885		18	38.704	4.585	0.118463			18	39.377	39.877	1.0127		18	39.377	80.541	2.04538
19	33.923	84.926	2.50349		19	33.923	4.144	0.122159			19	29.719	23.207	0.780881		19	29.719	237.885	8.00448
20	42.668	94.849	2.22295		20	37.984	7.204	0.189659			20	23.713	18.32	0.772572		20	23.713	146.576	6.18125

## Sheet: Figure 5 d & e
quantification of the number cells (in percentage) expressing each ChPe marker as a fraction of the AI9-expressing cells.															OTX2 Intensity / area quantification (N=5; 536 nuclei from control and 590 nuclei from Foxj1Cre:: β-cat GOF ChPe).
Source data Figure 5 d															Source data Figure 5 e
% of OTX2+ cells per Ai9+ cells ( N=5 for Control and GOF)														Replicates	neuclei quantified	nuclear area	intensity	intensity/area		Replicates	neuclei quantified	nuclear area	intensity	intensity/area
Biological replicates	control1	control2	control3	control4	control5	GOF1	GOF2	GOF3	GOF4	GOF5				Biological replicate 1	1	29.791	222.323	7.46276		Biological replicate 1	1	23.641	22.593	0.95567
Ai9+ cells	100	100	100	100	100	187	146	152	139	107					2	36.806	237.791	6.46066			2	24.506	38.89	1.58696
Marker	100	100	100	100	100	158	144	123	132	106					3	27.389	209.253	7.64004			3	38.344	34.341	0.895603
fraction positive	1	1	1	1	1	0.84492	0.986301	0.809211	0.94964	0.990654					4	21.43	223.327	10.4212			4	44.302	54.386	1.22762
percent positive	100	100	100	100	100	84.492	98.6301	80.9211	94.964	99.0654					5	22.872	202.697	8.86223			5	39.689	39.264	0.989292
% of AQP1+ cells per Ai9+ cells ( N=6 for Control and GOF)															6	22.776	234.743	10.3066			6	31.905	42.313	1.32622
Biological replicates	control1	control2	control3	Control 4	Control 5	Control 6	GOF1	GOF2	GOF3	GOF4	GOF 5	GOF 6			7	28.061	235.911	8.40708			7	31.809	45.021	1.41535
Ai9+ cells	110	188	127	176	182	159	100	100	131	147	114	189			8	25.274	132.643	5.2482			8	28.35	32.695	1.15326
Marker	105	182	125	175	182	158	27	20	83	41	39	52			9	30.56	243.035	7.95272			9	33.923	74.737	2.20314
fraction positive	0.954545	0.968085	0.984252	0.994318	1	0.993711	0.27	0.2	0.633588	0.278912	0.342105	0.275132			10	28.638	239.799	8.37345			10	47.377	50.067	1.05678
percent positive	95.4545	96.8085	98.4252	99.4318	100	99.3711	27	20	63.3588	27.8912	34.2105	27.5132			11	19.604	188.338	9.60712			11	60.927	47.817	0.784824
% of TTR+ cells per Ai9+ cells ( N=6 for Control and GOF)															12	24.025	173.716	7.23063			12	50.933	49.755	0.976872
Biological replicates	control1	control2	control3	control 4	Control5	control 6	GOF1	GOF2	GOF3	GOF4	GOF5	GOF6			13	20.565	194.444	9.45509			13	46.512	25	0.537496
Ai9+ cells	250	210	199	169	182	158	169	253	188	179	171	137			14	26.043	145.897	5.60216			14	41.515	46.222	1.11338
Marker	248	203	189	169	182	158	99	66	61	77	81	102			15	25.37	163.383	6.44001			15	29.791	82.045	2.75402
fraction positive	0.992	0.966667	0.949749	1	1	1	0.585799	0.26087	0.324468	0.430168	0.473684	0.744526			16	19.989	192.341	9.62234			16	46.993	61.305	1.30456
percent positive	99.2	96.6667	94.9749	100	100	100	0.00591716	26.087	32.4468	43.0168	47.3684	74.4526			17	25.563	197.508	7.72632			17	27.1	64.326	2.37365
															18	19.124	197.407	10.3225			18	33.827	33.96	1.00393
Statistical test: multiple two-tailed unpaired Student’s t-test with unequal variance															19	19.701	171.761	8.71839			19	38.056	30.611	0.804367
Marker name	P value	Mean of Control	Mean of GOF	Difference in mean	SE of difference	t ratio	df	q value							20	18.355	228.241	12.4348			20	46.032	28.658	0.622567
AQP1	0.000129	98.25	33.33	64.92	6.323	10.27	5.132	0.000131							21	22.872	192.017	8.39529			21	29.214	52.516	1.79763
TTR	0.000783	98.47	47.09	51.38	7.28	7.058	5.147	0.000395							22	30.079	211.105	7.01835			22	35.173	85.675	2.43582
OTX2	0.088919	100	91.61	8.385	3.749	2.237	4	0.029936							23	40.074	165.621	4.13288			23	24.506	21.851	0.891659
confidence interval	0.95														24	29.599	153.711	5.19311			24	47.185	43.566	0.923302
															25	36.326	128.23	3.52998			25	36.134	40.215	1.11294
															26	30.175	230.57	7.64109			26	46.032	34.438	0.748132
															27	19.124	240.899	12.5967			27	35.365	35.742	1.01066
															28	20.085	178.225	8.87354			28	29.311	49.016	1.67227
															29	26.716	119.439	4.47069			29	32.386	33.231	1.02609
															30	30.368	197.092	6.49012			30	31.233	35.172	1.12612
															31	16.625	134.948	8.11717			31	30.656	56.458	1.84166
															32	15.568	90.87	5.83697			32	22.68	44.085	1.94378
															33	18.451	106.161	5.75367			33	24.698	28.646	1.15985
															34	14.703	91.418	6.21764			34	31.905	36.696	1.15016
															35	20.95	142.807	6.81656			35	25.755	37.243	1.44605
															36	23.16	154.041	6.65117			36	31.521	37.192	1.17991
															37	24.89	213.803	8.58992			37	22.68	53.869	2.37518
															38	29.214	219.234	7.50442			38	38.44	40.672	1.05806
															39	27.196	213.802	7.86152			39	50.837	42.386	0.833763
															40	29.118	232.512	7.98516			40	21.238	44.217	2.08198
															41	39.209	235.674	6.01071			41	20.854	27.419	1.31481
															42	30.272	188.441	6.22493			42	45.263	37.121	0.820118
															43	31.233	186.123	5.95918			43	44.398	45.16	1.01716
															44	32.097	219.051	6.82466			44	34.596	37.492	1.08371
															45	28.061	218.233	7.77709			45	23.352	45.337	1.94146
															46	44.783	169.208	3.7784			46	35.365	66.834	1.88983
															47	31.425	182.862	5.819			47	30.368	43.573	1.43483
															48	26.62	161.971	6.08456			48	34.5	75.003	2.174
															49	42.38	164.46	3.8806			49	35.749	41.987	1.17449
															50	41.611	238.554	5.73296			50	29.022	109.775	3.78248
															51	20.373	184.321	9.04732			51	44.11	63.253	1.43398
															52	44.11	213.874	4.84865			52	25.563	61.289	2.39757
															53	38.152	214.446	5.62083			53	37.863	67.391	1.77986
															54	39.497	220.876	5.59222			54	43.918	52.284	1.19049
															55	32.578	188.516	5.7866			55	39.497	48.942	1.23913
															56	24.121	209.08	8.66797			56	34.596	42.303	1.22277
															57	34.212	226.607	6.62361			57	24.602	21.926	0.891228
															58	42.284	187.491	4.43409			58	23.448	47.746	2.03625
															59	42.092	195.639	4.64789			59	57.948	75.522	1.30327
															60	40.843	201.32	4.92912			60	39.593	48.066	1.214
															61	34.692	219.435	6.32523			61	46.32	47.921	1.03456
															62	52.855	217.889	4.12239			62	33.923	74.19	2.18701
															63	33.827	227.403	6.72253			63	33.923	49.385	1.4558
															64	41.323	172.888	4.18382			64	49.203	55.305	1.12402
															65	33.058	148.773	4.50036			65	45.167	61.366	1.35865
															66	48.05	211.042	4.39213			66	36.326	80.571	2.218
															67	38.152	93.97	2.46304			67	40.362	93.319	2.31205
															68	46.801	197.715	4.22459			68	38.824	57.436	1.47939
															69	37.575	217.798	5.79635			69	42.861	48.256	1.12587
															70	26.812	144.946	5.40601			70	26.62	54.437	2.04497
															71	34.308	144.465	4.21083			71	40.65	92.548	2.2767
															72	43.341	191.195	4.41141			72	35.269	38.665	1.09629
															73	42.188	194.647	4.6138			73	59.966	51.625	0.860905
															74	38.632	206.251	5.33886			74	42.765	51.4	1.20192
															75	40.939	144.249	3.52351			75	39.978	54.786	1.3704
															76	46.609	99.953	2.1445			76	34.404	64.676	1.8799
															77	54.585	204.775	3.75149			77	25.755	77.795	3.02058
															78	56.891	161.355	2.83621			78	40.554	117.391	2.89468
															79	43.053	145.833	3.38729			79	31.136	87.451	2.80868
															80	71.595	138.595	1.93582			80	40.746	72.854	1.788
															81	49.203	94.135	1.9132			81	48.338	56.968	1.17853
															82	57.564	209.624	3.64158			82	43.629	81.63	1.871
															83	47.666	172.274	3.61419			83	38.44	105.205	2.73686
															84	44.687	178.338	3.99083			84	52.951	37.336	0.705105
															85	67.366	203.233	3.01685			85	36.326	24.362	0.670649
															86	49.299	209.801	4.25568			86	52.182	31.401	0.601759
															87	41.227	211.802	5.13746			87	30.944	70.857	2.28985
															88	44.879	137.454	3.06277			88	55.93	52.204	0.933381
															89	44.014	116.513	2.64718			89	32.866	48.582	1.47818
															90	53.72	131.313	2.4444			90	38.056	52.154	1.37045
															91	44.206	165.68	3.74791			91	33.251	40.165	1.20793
															92	30.752	112.616	3.66207			92	33.251	59.884	1.80097
															93	50.26	119.878	2.38516			93	31.521	80.628	2.55791
															94	40.074	167.489	4.17949			94	31.713	54.206	1.70927
															95	38.44	156.933	4.08254			95	28.253	63.776	2.25732
															96	34.212	143.385	4.19107			96	40.65	49.281	1.21232
															97	44.59	135.584	3.04068			97	37.863	34.211	0.903547
															98	43.245	163.876	3.78948			98	43.533	27.013	0.620518
															99	32.194	225.573	7.00668			99	38.536	39.835	1.03371
															100	42.476	186.787	4.39747			100	33.347	40.392	1.21126
															101	38.536	201.805	5.23679			101	46.897	80.705	1.7209
															102	42.861	134.469	3.13733			102	16.625	100.37	6.03729
															103	48.242	96.95	2.00966			103	22.295	60.009	2.69159
															104	44.206	58.948	1.33348			104	40.65	57.31	1.40984
															105	44.302	127.772	2.88411			105	41.131	52.402	1.27403
															106	38.632	171.239	4.43257			106	29.599	43.74	1.47775
															107	33.155	146.861	4.42953			107	41.611	66.423	1.59628
															108	34.5	145.256	4.21032			108	46.224	129.258	2.79634
															109	26.331	178.536	6.78045			109	44.879	64.424	1.4355
															110	23.352	133.864	5.73244			110	32.29	43.949	1.36107
															111	32.77	119.777	3.65508			111	37.575	48.373	1.28737
															112	22.199	109.861	4.94892			112	55.546	35.78	0.644151
															113	39.209	83.603	2.13224			113	53.143	70.642	1.32928
															114	48.434	80.615	1.66443			114	57.564	22.886	0.397575
															115	27.389	196.572	7.17704			115	32.482	54.009	1.66274
															116	24.602	124.777	5.07182			116	35.173	60.489	1.71976
															117	31.425	104.052	3.31112			117	32.097	55.461	1.72792
															118	38.152	205.232	5.37932			118	42.668	28.142	0.659558
															119	42.284	106.661	2.52249			119	48.723	54.679	1.12224
															120	26.524	115.569	4.35715			120	49.107	68.828	1.40159
																					121	34.884	119.218	3.41756
																					122	35.653	79.93	2.24189
																					123	53.912	49.708	0.922021
														Biological replicate 2	1	28.446	172.446	6.06222			124	40.843	72.934	1.78572
															2	35.077	102.592	2.92477			125	41.9	94.365	2.25215
															3	64.003	200.692	3.13567
															4	35.365	153.068	4.32823
															5	27.485	195.626	7.11756		Biological replicate 2	1	60.639	10.472	0.172694
															6	47.57	206.871	4.34877			2	28.35	73.922	2.60748
															7	49.299	145.45	2.95036			3	29.791	119.281	4.00393
															8	53.047	160.591	3.02733			4	32.962	141.694	4.29871
															9	48.723	209.288	4.29547			5	47.858	64.992	1.35802
															10	47.666	222.153	4.66062			6	47.185	56.047	1.18781
															11	28.83	126.767	4.39705			7	42.572	26.932	0.632622
															12	37.479	114.631	3.05854			8	28.734	37.338	1.29944
															13	25.755	222.526	8.64011			9	40.746	62.675	1.53819
															14	17.875	219.785	12.2957			10	38.248	48.997	1.28103
															15	37.671	208.584	5.53699			11	27.677	150.389	5.43372
															16	26.428	204.084	7.72226			12	34.019	58.537	1.72071
															17	34.404	208.07	6.04784			13	45.84	52.266	1.14018
															18	34.98	172.64	4.93539			14	46.993	48.863	1.03979
															19	29.983	233.811	7.79812			15	45.071	85.35	1.89368
															20	30.272	215.54	7.12011			16	41.996	64.33	1.53181
															21	42.38	204.098	4.8159			17	38.056	62.202	1.63449
															22	34.212	212.298	6.20537			18	41.323	29.337	0.709944
															23	42.765	169.119	3.95461			19	46.897	35.789	0.76314
															24	32.194	115.328	3.58228			20	40.843	89.694	2.19607
															25	22.584	127.243	5.63421			21	42.957	59.098	1.37575
															26	36.518	146.684	4.01676			22	64.195	64.31	1.00179
															27	29.791	166.4	5.58558			23	37.095	69.119	1.8633
															28	23.929	230.494	9.63241			24	45.936	92.818	2.02059
															29	33.155	222.878	6.7223			25	34.116	60.586	1.77588
															30	19.797	214.869	10.8536			26	45.359	42.422	0.93525
															31	31.905	218.925	6.86178			27	41.131	58.612	1.42501
															32	17.01	192.503	11.317			28	61.696	55.498	0.89954
															33	12.877	211.052	16.3898			29	37.863	42.959	1.13459
															34	27.581	211.833	7.6804			30	41.707	49.426	1.18508
															35	35.749	151.694	4.24331			31	37.191	62.062	1.66874
															36	19.893	191.029	9.60283			32	65.732	60.905	0.926565
															37	35.077	221.77	6.32238			33	47.185	72.959	1.54623
															38	23.448	184.07	7.85014			34	23.448	63.324	2.70061
															39	37.863	200.685	5.30029			35	39.497	62.226	1.57546
															40	39.209	191.956	4.89571			36	34.019	64.251	1.88868
															41	47.281	177.72	3.7588			37	38.728	58.556	1.51198
															42	42.765	177.865	4.15913			38	36.614	62.585	1.70932
															43	25.659	149.517	5.82708			39	52.278	45.923	0.878438
															44	48.723	140.152	2.87651			40	37.383	52.9	1.41508
															45	37.191	169.214	4.54986			41	43.918	97.867	2.2284
															46	37.575	176.317	4.6924			42	47.666	60.304	1.26514
															47	42.861	161.161	3.76008			43	53.528	115.923	2.16565
															48	43.726	172.916	3.95454			44	65.06	96.462	1.48266
															49	59.005	164.95	2.79553			45	60.927	64.886	1.06498
															50	41.611	210.697	5.06349			46	62.561	62.949	1.0062
															51	30.368	229.522	7.55802			47	43.629	88.949	2.03876
															52	49.492	182.313	3.68369			48	42.38	51.855	1.22357
															53	41.419	195.132	4.71117			49	43.149	44.688	1.03567
															54	38.824	156.077	4.02012			50	33.635	83.069	2.46972
															55	26.716	173.169	6.48185			51	40.266	31.721	0.787786
															56	45.455	145.381	3.19835			52	42.476	32.869	0.773825
															57	75.342	166.74	2.21311			53	29.407	65.359	2.22257
															58	45.744	183.246	4.0059			54	47.089	31.627	0.671643
															59	22.68	188.962	8.33166			55	32.482	77.861	2.39705
															60	24.313	173.644	7.14202			56	41.419	103.589	2.501
															61	42.38	181.769	4.28903			57	50.645	67.482	1.33245
															62	39.209	176.346	4.49759			58	32.866	98.503	2.99711
															63	30.56	128.176	4.19424			59	54.873	112.137	2.04357
															64	53.336	211.058	3.95714			60	45.744	86.597	1.89308
															65	32.674	185.6	5.68036			61	33.443	114.957	3.4374
															66	30.175	205.745	6.81839			62	49.492	114.338	2.31023
															67	48.05	197.564	4.11163			63	46.801	74.209	1.58563
															68	42.284	175.175	4.14282			64	41.419	68.724	1.65924
															69	38.824	151.05	3.89063			65	48.05	73.952	1.53906
															70	30.464	128.278	4.21081			66	38.056	109.331	2.8729
															71	21.623	148.658	6.87499			67	46.128	114.244	2.47667
															72	35.653	125.057	3.50762			68	42.572	69.849	1.64073
															73	22.295	178.082	7.98753			69	59.966	81.439	1.35809
															74	32.482	171.441	5.27803			70	62.465	71.734	1.14839
															75	22.103	145.396	6.57811			71	46.512	69.723	1.49903
															76	46.609	154.027	3.30466			72	40.17	45.969	1.14436
															77	29.022	157.493	5.42668			73	57.083	83.279	1.45891
															78	36.23	111.058	3.06536			74	37.287	50.183	1.34586
															79	52.086	149.092	2.86242			75	44.783	59.279	1.32369
															80	37.575	127.831	3.40202			76	53.336	64.216	1.20399
															81	37.671	146.832	3.89775			77	49.107	113.568	2.31266
															82	34.98	138.712	3.96547			78	44.11	57.808	1.31054
															83	50.26	155.356	3.09105			79	41.419	73.784	1.7814
															84	33.539	159.149	4.74519			80	17.875	109.898	6.14814
															85	45.263	129.548	2.86212			81	37.671	42.286	1.12251
															86	49.684	168.971	3.40091			82	48.434	114.577	2.36563
															87	54.393	186.716	3.43272			83	57.276	48.807	0.852137
															88	49.876	189.705	3.80353			84	54.873	34.061	0.620724
															89	29.311	212.052	7.23455			85	51.99	23.227	0.446759
															90	50.837	209.185	4.11482			86	39.113	23.978	0.613044
															91	62.946	211.827	3.36522			87	50.356	35.926	0.71344
															92	30.175	190.478	6.31244			88	40.17	39.416	0.98123
															93	25.755	136.687	5.3072			89	36.23	42.613	1.17618
															94	36.038	144.557	4.01124			90	35.653	46.943	1.31666
															95	51.029	164.574	3.22511			91	51.702	57.316	1.10858
															96	45.936	181.538	3.95198			92	37.863	118.371	3.1263
															97	24.986	184.596	7.38798			93	40.554	93.05	2.29447
															98	35.365	158.954	4.49467			94	60.351	52.518	0.870209
															99	29.214	121.451	4.15729			95	20.469	132.08	6.45268
															100	21.238	155.398	7.31698			96	35.173	152.044	4.32275
															101	26.331	121.807	4.62599			97	39.113	50.005	1.27848
															102	31.136	117.611	3.77733			98	26.812	44.523	1.66056
															103	36.614	155.129	4.23688			99	31.809	29.429	0.925178
															104	32.962	223.257	6.77316			100	40.074	39.149	0.976918
															105	42.765	173.742	4.06271			101	28.83	39.767	1.37936
															106	48.915	131.456	2.68744			102	44.783	57.307	1.27966
															107	26.139	158.312	6.05654			103	40.362	75.798	1.87795
																					104	28.638	93.057	3.24942
														Biological replicate 3	1	34.115	106.718	3.12818			105	26.331	76.909	2.92085
															2	42.284	95.43	2.25688			106	27.292	103.514	3.79283
															3	30.56	80.189	2.62399			107	25.178	71.626	2.84479
															4	47.377	118.495	2.50111			108	34.884	52.394	1.50195
															5	45.84	89.681	1.95639			109	34.308	65.261	1.90221
															6	28.83	78.12	2.70968			110	24.121	104.892	4.34858
															7	40.458	105.435	2.60604			111	27.389	56.53	2.06397
															8	43.629	78.608	1.80174			112	21.911	62.952	2.87308
															9	38.824	104.035	2.67966			113	36.999	36.966	0.999108
															10	35.749	71.914	2.01164			114	47.57	22.586	0.474795
															11	32.097	69.114	2.15329			115	39.017	27.485	0.704437
															12	41.611	72.39	1.73968			116	41.323	31.221	0.755536
															13	27.388	119.344	4.35753			117	33.155	24.922	0.751681
															14	32.578	60.92	1.86997			118	34.308	33.291	0.970357
															15	32.866	97	2.95138			119	33.827	34.628	1.02368
															16	43.437	107.011	2.46359			120	32.29	27.792	0.8607
															17	31.136	87.068	2.79638			121	39.017	44.626	1.14376
															18	35.845	99.284	2.76981			122	24.986	83.312	3.33435
															19	25.851	70.115	2.71227			123	28.926	39.083	1.35114
															20	21.622	84.578	3.91166			124	40.554	36.962	0.911427
															21	24.025	61.916	2.57715			125	46.609	34.763	0.745843
															22	28.638	49.473	1.72753			126	23.064	46.529	2.01739
															23	31.04	62.427	2.01118			127	18.932	34.086	1.80044
															24	34.884	46.471	1.33216			128	37.095	31.205	0.841218
															25	25.563	47.677	1.86508			129	37.863	96.548	2.54993
															26	45.167	50.945	1.12793			130	23.929	95.731	4.00063
															27	34.308	63.891	1.86228
															28	32.962	69.816	2.11808
															29	24.986	58.415	2.33791
															30	22.487	66.885	2.97439		Biological replicate 3	1	66.693	7.034	0.105468
															31	14.607	75.618	5.17683			2	50.549	52.646	1.04148
															32	35.077	65.934	1.87969			3	49.876	28.222	0.565843
															33	31.713	81.573	2.57223			4	41.419	36.425	0.879427
															34	29.791	101.542	3.40848			5	28.638	46.107	1.60999
															35	43.533	84.925	1.95082			6	41.419	48.703	1.17586
															36	37.479	62.641	1.67136			7	21.815	34.872	1.59853
															37	24.602	96.73	3.93179			8	26.62	39.386	1.47956
															38	26.908	64.957	2.41404			9	30.752	21.819	0.709515
															39	26.812	100.269	3.73971			10	46.032	45.514	0.988747
															40	27.004	73.758	2.73137			11	36.902	45.26	1.22649
															41	30.656	58.831	1.91907			12	29.983	21.385	0.713238
															42	29.214	41.141	1.40826			13	26.235	37.125	1.41509
															43	38.152	82.829	2.17103			14	41.996	40.677	0.968592
															44	22.487	73.637	3.27465			15	38.344	49.303	1.28581
															45	28.446	107.916	3.79371			16	43.149	62.359	1.4452
															46	27.1	81.294	2.99978			17	39.017	36.815	0.943563
															47	26.716	89.115	3.33564			18	28.926	13.867	0.479396
															48	42.284	62.923	1.4881			19	25.37	34.826	1.37272
															49	30.752	62.094	2.01919			20	33.347	46.951	1.40795
															50	44.975	73.464	1.63344			21	36.902	37.758	1.0232
															51	34.019	65.684	1.9308			22	36.518	61.437	1.68238
															52	39.593	70.833	1.78903			23	28.734	41.873	1.45726
															53	36.422	69.813	1.91678			24	31.521	43.921	1.39339
															54	26.043	70.686	2.7142			25	25.178	40.992	1.62809
															55	29.791	64.155	2.1535			26	32.962	32.566	0.987986
															56	23.833	60.71	2.54731			27	19.893	53.618	2.69532
															57	29.503	45.951	1.5575			28	36.71	28.586	0.778698
															58	39.401	63.785	1.61887			29	37.287	43.657	1.17084
															59	34.308	68.636	2.00058			30	34.596	68.606	1.98306
															60	33.731	60.145	1.78308			31	38.344	61.797	1.61165
															61	49.011	59.42	1.21238			32	32.674	40.05	1.22575
															62	25.274	67.848	2.6845			33	28.446	37.041	1.30215
															63	26.139	61.882	2.36742			34	27.869	33.255	1.19326
															64	24.602	52.77	2.14495			35	27.196	20.519	0.754486
															65	29.407	42.879	1.45812			36	23.16	41.295	1.78303
															66	28.446	59.601	2.09523			37	39.689	66.053	1.66426
															67	28.542	54.249	1.90067			38	37.095	55.583	1.4984
															68	30.944	61.553	1.98917			39	24.121	33.884	1.40475
															69	37.191	74.196	1.995			40	20.181	45.286	2.24399
															70	24.89	56.328	2.26308			41	28.734	31.12	1.08304
															71	29.599	36.409	1.23008			42	27.773	26.125	0.940662
															72	25.947	46.993	1.81111			43	28.061	55.771	1.98749
															73	18.932	113.888	6.01563			44	21.238	45.891	2.1608
															74	30.272	108.168	3.5732			45	23.929	32.783	1.37001
															75	22.872	85.076	3.71966			46	24.698	51.626	2.09029
															76	14.415	76.913	5.33562			47	33.635	53.743	1.59783
															77	13.454	109.286	8.12294			48	23.16	48.402	2.0899
															78	35.941	83.045	2.31059			49	20.662	35.33	1.7099
															79	24.986	106.262	4.25286			50	24.313	51.976	2.13779
															80	22.583	82.57	3.65629			51	31.04	36.715	1.18283
															81	23.16	66.763	2.88269			52	42.572	52.847	1.24136
															82	28.157	60.672	2.15478			53	46.897	33.898	0.722818
															83	21.526	75.46	3.50553			54	31.521	29.345	0.930967
															84	22.295	50.694	2.27378			55	24.025	52.232	2.17407
															85	16.337	50.353	3.08214			56	30.848	60.399	1.95796
															86	24.313	71.656	2.94723			57	29.407	30.092	1.02329
															87	15.28	67.887	4.44287			58	39.209	15.868	0.404703
															88	27.388	79.979	2.92022			59	18.451	16.948	0.918541
															89	38.632	53.396	1.38217			60	45.263	41.119	0.908446
															90	23.448	51.824	2.21017			61	36.038	92.477	2.5661
															91	28.83	55.07	1.91016			62	36.71	61.997	1.68883
															92	25.178	50.966	2.02423			63	38.728	36.035	0.930464
															93	25.37	48.989	1.93098			64	29.118	65.465	2.24827
															94	27.869	45.966	1.64936			65	24.121	53.422	2.21475
															95	35.269	35.477	1.0059			66	28.253	23.395	0.828054
															96	25.947	60.881	2.34636			67	36.422	43.274	1.18813
															97	28.061	64.075	2.28342			68	32.578	64.499	1.97983
															98	24.025	43.176	1.79713			69	22.68	25.487	1.12377
															99	21.719	52.881	2.43478			70	54.489	55.541	1.01931
															100	24.025	51.896	2.16008			71	47.089	41.541	0.882181
															101	23.16	60.83	2.62651			72	42.188	49.524	1.17389
															102	16.914	53.67	3.17311			73	37.863	56.939	1.50382
															103	17.586	56.623	3.21978			74	19.412	84.257	4.34046
															104	25.563	42.353	1.65681			75	67.462	66.027	0.978729
															105	22.776	58.536	2.57007			76	60.447	53.874	0.89126
															106	14.607	58.77	4.02341			77	38.344	60.98	1.59034
															107	29.118	66.505	2.28398			78	52.663	53.166	1.00955
															108	22.583	71.66	3.17318			79	44.59	35.244	0.790401
															109	26.716	50.532	1.89145			80	41.611	21.656	0.520439
															110	15.76	53.091	3.36872			81	35.365	39.323	1.11192
																					82	40.746	27.752	0.681098
														Biological replicate 4	1	25.659	80.895	3.15269			83	32.097	42.347	1.31934
															2	33.635	104.866	3.11776			84	36.902	39.216	1.06271
															3	31.713	146.661	4.62463			85	33.827	52.29	1.54581
															4	42.188	103.437	2.45181			86	34.019	39.525	1.16185
															5	24.89	106.71	4.28726			87	31.425	48.336	1.53814
															6	38.824	78.906	2.0324			88	40.074	45.782	1.14244
															7	35.557	145.084	4.08032			89	33.827	14.264	0.421675
															8	38.344	115.729	3.01818			90	33.155	46.548	1.40395
															9	23.16	83.216	3.59309			91	43.053	17.621	0.409286
															10	35.365	47.489	1.34282			92	52.278	27.95	0.534642
															11	29.887	87.235	2.91883			93	39.209	14.066	0.358744
															12	21.142	78.355	3.70613			94	34.404	40.154	1.16713
															13	36.902	91.536	2.48052			95	41.227	57.147	1.38615
															14	31.521	85.152	2.70144			96	33.731	31.484	0.933385
															15	29.022	114.073	3.93057			97	43.629	35.262	0.808224
															16	34.019	103.633	3.04633			98	38.632	26.93	0.69709
															17	33.539	102	3.04124			99	35.173	36.145	1.02763
															18	24.794	86.481	3.48798			100	34.596	25.061	0.72439
															19	16.145	127.887	7.92115			101	31.425	54.131	1.72255
															20	25.755	82.664	3.20963			102	35.077	52.356	1.4926
															21	13.454	69.229	5.14561			103	38.632	27.704	0.717126
															22	14.799	94.935	6.41496			104	41.227	37.655	0.913358
															23	24.89	98.494	3.95717			105	33.251	40.355	1.21365
															24	27.581	83.7	3.0347			106	39.978	32.673	0.817275
															25	36.614	86.226	2.355			107	33.635	13.466	0.400357
															26	30.464	71.155	2.33571			108	27.485	35.07	1.27597
															27	24.89	74.27	2.98393			109	34.98	48.984	1.40034
															28	12.589	97.71	7.76154			110	31.04	22.514	0.725322
															29	18.163	48.508	2.6707			111	39.113	26.88	0.68724
															30	23.544	120.069	5.09977			112	30.368	38.75	1.27601
															31	13.742	86.455	6.2913			113	21.238	27.742	1.30624
															32	29.887	81.023	2.71098			114	36.902	60.049	1.62726
															33	12.205	88.244	7.23015			115	28.926	48.03	1.66044
															34	26.716	94.658	3.54312			116	52.471	29.586	0.563854
															35	25.947	77.622	2.99156			117	36.23	58.735	1.62117
															36	32.962	107.889	3.27313			118	35.941	29.243	0.813639
															37	31.809	52.211	1.64139			119	55.834	17.377	0.311226
															38	33.923	126.983	3.74327			120	29.791	16.41	0.550838
															39	32.097	61.401	1.91298			121	45.936	20.954	0.456156
															40	11.051	42.07	3.8069			122	37.095	28.031	0.755654
															41	29.214	101.299	3.46748			123	30.56	26.182	0.856741
															42	10.667	100.892	9.45833			124	34.404	20.237	0.588216
															43	28.061	65.606	2.33798			125	41.323	25.193	0.60966
															44	38.92	45.968	1.18109			126	38.921	18.664	0.479535
															45	38.056	100.28	2.63506			127	27.1	30.241	1.1159
															46	33.923	96.059	2.83168			128	35.653	31.569	0.885451
															47	27.196	77.587	2.85288			129	52.471	20.004	0.381239
															48	42.861	75.939	1.77175			130	38.921	32.178	0.826752
															49	25.466	123.249	4.83975
															50	28.638	119.181	4.16164		Biological replicate 4	1	61.12	20.295	0.332052
															51	21.046	103.941	4.93875			2	51.221	150.34	2.93512
															52	26.62	110.697	4.15841			3	34.019	119.579	3.51507
															53	29.118	77.614	2.6655			4	51.702	62.58	1.2104
															54	21.334	128.477	6.02217			5	36.326	67.995	1.8718
															55	32.962	89.219	2.70672			6	52.086	123.707	2.37505
															56	23.833	98.27	4.12327			7	38.152	165.605	4.34066
															57	26.139	96.993	3.71066			8	63.714	137.903	2.16441
															58	28.83	108.843	3.77534			9	52.567	114.481	2.17781
															59	30.272	100.543	3.32132			10	20.662	156.595	7.57889
															60	38.152	77.317	2.02655			11	35.557	146.232	4.11261
															61	28.734	121.977	4.24504			12	37.383	95.368	2.55111
															62	18.739	58.944	3.14553			13	25.947	93.104	3.58824
															63	27.196	99.961	3.67558			14	29.695	91.547	3.08291
															64	20.181	138.243	6.85016			15	50.068	113.96	2.2761
															65	21.911	98.61	4.50048			16	54.873	119.322	2.17451
															66	20.662	95.233	4.60909			17	26.428	77.178	2.92031
															67	36.326	92.476	2.54572			18	27.773	140.633	5.06366
															68	36.23	78.374	2.16323			19	29.503	184.834	6.26492
															69	37.383	106.28	2.843			20	35.077	148.759	4.24093
															70	35.653	100.156	2.80919			21	33.731	161.667	4.79283
															71	24.602	107.355	4.36367			22	53.912	129.114	2.3949
															72	32.194	78.955	2.45248			23	49.107	135.609	2.7615
															73	28.734	45.548	1.58516			24	35.557	43.322	1.21838
															74	32.386	88.475	2.73189			25	28.542	147.32	5.16152
															75	38.632	75.776	1.96148			26	32.001	58.381	1.82435
															76	24.602	62.098	2.5241			27	41.419	57.838	1.39641
															77	38.056	87.52	2.29977			28	52.951	65.002	1.22759
															78	32.578	80.791	2.47993			29	35.173	96.986	2.7574
															79	32.194	79.493	2.46919			30	47.185	128.54	2.72417
															80	43.629	93.434	2.14156			31	46.897	108.084	2.30471
															81	29.695	40.421	1.36121			32	41.707	51.101	1.22524
															82	38.344	76.566	1.99682			33	47.954	105.224	2.19427
															83	23.929	73.048	3.0527			34	25.37	115.03	4.5341
															84	19.124	58.894	3.07959			35	21.911	60.018	2.73917
															85	25.563	59.556	2.32977			36	33.155	56.061	1.69088
															86	25.274	58.593	2.31831			37	36.614	81.265	2.21951
															87	18.932	43.102	2.27667			38	27.389	89.846	3.28037
															88	38.728	77.571	2.00297			39	43.053	97.214	2.25801
															89	24.698	70.813	2.86716			40	42.092	100.066	2.37732
															90	16.914	75.784	4.48055			41	46.128	73.146	1.58572
															91	28.349	93.254	3.2895			42	33.443	48.25	1.44275
															92	28.446	78.405	2.75628			43	38.344	77.474	2.0205
															93	19.508	83.596	4.28522			44	29.599	59.211	2.00044
															94	21.43	64.991	3.03271			45	32.29	107.545	3.3306
															95	48.915	71.631	1.4644			46	37.863	111.497	2.94475
															96	41.803	65.418	1.56491			47	47.57	66.915	1.40666
															97	23.352	95.942	4.10851			48	60.159	120.187	1.99782
															98	30.079	99.118	3.29526			49	38.824	96.04	2.47373
															99	20.758	61.949	2.98434			50	24.794	128.531	5.18396
															100	23.256	55.43	2.38347			51	19.701	105.078	5.33364
															101	47.089	81.155	1.72344			52	23.16	168.979	7.29616
																					53	45.551	163.624	3.59211
														Biological replicate 5	1	34.404	222.215	6.45899			54	54.104	17.65	0.326224
															2	32.866	205.763	6.26066			55	50.645	61.423	1.21281
															3	36.806	217.869	5.91939			56	42.38	130.41	3.07716
															4	29.791	162.261	5.44664			57	45.359	91.083	2.00805
															5	25.563	169.526	6.63169			58	25.755	85.351	3.31396
															6	20.95	154.894	7.39351			59	42.284	85.745	2.02784
															7	27.1	163.337	6.0272			60	36.326	98.738	2.71811
															8	31.04	183.721	5.91885			61	35.173	70.555	2.00594
															9	25.466	122.872	4.82494			62	37.863	78.036	2.06101
															10	19.124	148.367	7.75816			63	48.434	148.657	3.06927
															11	28.253	118.762	4.20352			64	43.629	99.632	2.28362
															12	17.682	114.75	6.48965			65	37.96	103.572	2.72845
															13	21.911	122.425	5.58738			66	23.352	143.988	6.16598
															14	14.127	95.844	6.78446			67	27.965	162.605	5.81459
															15	31.329	105.782	3.37649			68	45.744	159.971	3.49709
															16	16.337	96.912	5.93206			69	21.623	170.191	7.87083
															17	14.031	60.671	4.32407			70	24.89	94.05	3.77863
															18	15.76	133.159	8.44918			71	23.064	101.371	4.3952
															19	35.461	120.382	3.39477			72	16.529	150.488	9.10448
															20	30.175	182.955	6.06313			73	28.83	114.66	3.97711
															21	30.944	184.199	5.95266			74	34.788	142.657	4.10075
															22	28.638	149.94	5.2357			75	33.347	135	4.04834
															23	41.131	176.914	4.30123			76	36.134	80.625	2.23128
															24	20.373	172.151	8.44996			77	36.614	70.005	1.91197
															25	17.779	160.557	9.03071			78	30.56	93.764	3.06819
															26	16.529	164.012	9.92268			79	31.713	127.524	4.02119
															27	25.755	111.097	4.31361			80	27.389	95.081	3.4715
															28	32.386	126.7	3.91218			81	43.053	64.598	1.50043
															29	16.241	161.432	9.93978			82	35.557	162.416	4.56776
															30	16.721	153.874	9.20244			83	46.032	194.261	4.22013
															31	20.95	114.858	5.48248			84	56.795	125.036	2.20153
															32	19.028	122.167	6.42038			85	48.146	110.138	2.28758
															33	14.607	130.428	8.92914			86	35.941	128.043	3.56259
															34	12.012	192.656	16.0386			87	20.854	118.355	5.67541
															35	20.758	138.171	6.65628			88	50.933	64.638	1.26908
															36	15.953	88.446	5.54416			89	28.253	97.167	3.43917
															37	34.308	190.064	5.53993			90	38.056	54.343	1.42797
															38	25.659	214.326	8.35286			91	33.058	57.317	1.73383
															39	22.007	125.092	5.68419			92	32.866	49.673	1.51138
															40	23.352	125.601	5.3786
															41	23.064	130.767	5.66975		Biological replicate 5	1	39.978	29.834	0.74626
															42	25.37	108.576	4.2797			2	52.759	27.654	0.524157
															43	27.773	131.294	4.7274			3	45.359	22.756	0.501687
															44	36.902	140.19	3.79898			4	51.029	26.544	0.520175
															45	43.245	110.469	2.55449			5	49.684	32.611	0.656368
															46	32.001	126.631	3.9571			6	42.092	31.553	0.74962
															47	34.212	113.424	3.31533			7	75.823	28.985	0.382272
															48	25.659	151.79	5.91566			8	49.684	31.872	0.641494
															49	35.557	177.589	4.99449			9	54.008	17.055	0.315787
															50	23.544	166.633	7.07751			10	54.873	23.278	0.424216
															51	41.323	121.295	2.93529			11	52.663	38.85	0.73771
															52	37.095	168.852	4.55188			12	86.682	29.268	0.337648
															53	22.199	140.429	6.32592			13	61.504	26.733	0.434655
															54	30.944	163.671	5.28926			14	64.291	32.433	0.504472
															55	26.62	178.783	6.71612			15	50.837	32.157	0.632551
															56	19.604	123.662	6.308			16	38.824	47.47	1.2227
															57	32.29	121.318	3.75714			17	38.92	36.225	0.930755
															58	15.76	113.165	7.18052			18	39.593	31.949	0.806936
															59	29.599	109.955	3.71482			19	42.38	25.508	0.601888
															60	24.217	192.139	7.93405			20	62.081	18.548	0.298771
															61	31.905	183.316	5.74568			21	41.996	41.533	0.988975
															62	24.025	137.872	5.73869			22	27.581	29.509	1.0699
															63	20.854	133.618	6.40731			23	51.125	24.626	0.481682
															64	18.163	157.397	8.6658			24	57.083	22.734	0.398262
															65	36.518	201.213	5.50997			25	30.464	29.628	0.972558
															66	24.505	119.608	4.88096			26	48.723	21.252	0.43618
															67	21.238	152.367	7.17426			27	33.827	38.574	1.14033
															68	24.602	155.012	6.30079			28	57.468	44.671	0.77732
															69	38.536	185.658	4.81778			29	67.751	32.366	0.47772
															70	39.401	160.922	4.08421			30	39.209	24.542	0.625928
															71	33.251	135.757	4.08279			31	51.51	17.507	0.339876
															72	38.632	202	5.22883			32	42.284	47.773	1.12981
															73	37.959	169.339	4.4611			33	31.329	16.433	0.52453
															74	27.773	168.391	6.06312			34	65.54	37.293	0.569011
															75	36.806	174.003	4.72757			35	36.038	40.112	1.11305
															76	40.746	126.236	3.09812			36	51.221	74.308	1.45073
															77	24.217	93.063	3.84288			37	70.922	27.43	0.386763
															78	23.448	203.795	8.69136			38	69.961	42.841	0.612355
															79	21.046	185.082	8.79417			39	49.588	41.977	0.846515
															80	24.505	161.388	6.58592			40	64.483	31.322	0.48574
															81	21.238	152.91	7.19983			41	56.987	39.024	0.684788
															82	32.194	200.093	6.21523			42	58.909	22.79	0.386868
															83	30.944	189.593	6.12697			43	42.284	34.598	0.818229
															84	22.776	121.848	5.34984			44	28.446	40.828	1.43528
															85	26.716	116.317	4.35383			45	52.278	49.983	0.9561
															86	40.362	129.312	3.20381			46	67.847	17.925	0.264197
															87	29.407	179.229	6.09477			47	46.705	41.321	0.884723
															88	35.845	158.544	4.42304			48	36.518	65.539	1.7947
															89	36.902	136.781	3.7066			49	25.082	44.238	1.76373
															90	24.794	101.186	4.08107			50	32.097	40.799	1.27112
															91	39.305	95.396	2.42707			51	36.038	37.611	1.04365
															92	41.323	200.177	4.8442			52	56.891	33.662	0.591693
															93	44.975	115.312	2.56391			53	42.476	33.432	0.78708
															94	30.848	114.396	3.70838			54	41.131	25.065	0.609394
															95	35.941	116.425	3.23934			55	43.726	35.147	0.803801
															96	31.905	91.443	2.8661			56	36.23	31.788	0.877394
															97	28.542	134.481	4.71169			57	44.398	50.576	1.13915
															98	29.983	142.394	4.74916			58	48.819	33.506	0.686331
																					59	45.648	48.825	1.0696
																					60	46.224	42.948	0.929128
																					61	49.588	38.938	0.78523
																					62	49.78	35.618	0.715508
																					63	58.717	32.247	0.549194
																					64	50.068	39.299	0.784913
																					65	55.161	27.791	0.503816
																					66	43.918	38.223	0.870327
																					67	45.84	33.6	0.732984
																					68	45.167	37.866	0.838355
																					69	41.131	25.285	0.614743
																					70	56.795	35.519	0.62539
																					71	43.629	29.841	0.683972
																					72	40.65	37.65	0.926199
																					73	65.732	26.037	0.396108
																					74	36.518	24.439	0.669232
																					75	46.608	23.643	0.507273
																					76	46.705	24.975	0.534739
																					77	41.611	37.127	0.89224
																					78	58.333	29.13	0.499374
																					79	45.263	34.374	0.759428
																					80	61.888	27.464	0.443769
																					81	57.756	20.073	0.347548
																					82	57.948	23.761	0.41004
																					83	34.115	17.701	0.518863
																					84	47.281	25.52	0.539752
																					85	20.95	37.046	1.76831
																					86	26.716	25.342	0.94857
																					87	33.347	15.115	0.453264
																					88	48.915	21.711	0.443852
																					89	79.955	19.136	0.239335
																					90	57.66	29.277	0.507752
																					91	62.465	39.466	0.63181
																					92	54.873	29.121	0.530698
																					93	40.266	28.599	0.710252
																					94	49.876	33.9	0.679686
																					95	53.143	40.206	0.756562
																					96	67.462	24.286	0.359995
																					97	58.044	26.733	0.460564
																					98	40.843	30.327	0.742526
																					99	42.188	33.61	0.796672
																					100	24.986	20.808	0.832786
																					101	59.198	34.94	0.590223
																					102	44.879	56.336	1.25529
																					103	51.125	48.218	0.943139
																					104	65.252	36.034	0.552228
																					105	42.188	50.273	1.19164
																					106	37.575	39.524	1.05187
																					107	41.803	36.501	0.873167
																					108	48.338	42.038	0.869668
																					109	50.356	59.605	1.18367
																					110	43.533	61.168	1.40509
																					111	58.909	58.289	0.989475
																					112	48.723	44.01	0.90327
																					113	47.858	43.59	0.91082
																Statistical test	two-tailed unpaired Student’s t-test with unequal variance
																P value	< 0.0001
																One- or two-tailed P value?	Two-tailed
																Mean ± SEM of control	4.484 ± 0.09868 N=536
																Mean ± SEM of GOF	1.602 ± 0.04918 N=590
																Difference between means	2.882 ± 0.1103
																confidence interval	0.95

## Sheet: Figure 6 i,k & m
			Source data Figure 6I
		Control	TTR intensity/area						βIIITUBULIN intensity/area
			cell number (Figure 6H)	Area	Intensity	intensity/area			cell number (Figure 6H)	Area	Intensity	intensity/area
			1	48.156	66.008	1.37071			1	48.156	11.602	0.240925
			2	43.968	84.3	1.9173			2	43.968	8.398	0.191003
			3	53.688	74.731	1.39195			3	53.688	7.975	0.148543
			4	56.489	82.001	1.45163			4	56.489	8.466	0.14987
		GOF	Source data Figure 6K
			TTR intensity/area						βIIITUBULIN intensity/area
			cell number (Figure 6J)	Area	Intensity	intensity/area			cell number (Figure 6J)	Area	Intensity	intensity/area
			5	95.606	93.46	0.977554			5	95.606	5.816	0.060833
			6	64.627	128.769	1.9925			6	64.627	8.158	0.126232
			7	93.944	122.272	1.30154			7	93.944	9.253	0.0984948
			8	52.574	102.121	1.94242			8	52.574	6.572	0.125005
			Source data Figure 6K
			TTR intensity/area						βIIITUBULIN intensity/area
			cell number (Figure 6L)	Area	Intensity	intensity/area			cell number (Figure 6L)	Area	Intensity	intensity/area
			9	71.89	34.877	0.485144			9	71.89	66.873	0.930213
			10	61.817	36.421	0.589174			10	61.817	59.197	0.957617
			11	42.492	30.685	0.722136			11	42.492	59.938	1.41057
			12	41.547	30.838	0.742244			12	41.547	58.925	1.41827

## Sheet: Figure 7c,d & e
Source data Figure 7c (Log2FC values)							Source data Figure 7d (Normlized read counts)								Source data Figure 7e (Normlized read counts)
Gene id	baseMean	log2FoldChange	lfcSE	padj			Gene id	WT_CP1	WT_CP2	Mut_CP1	Mut_CP2	WT_HP1	WT_HP2		Gene id	Ctrl 1	Ctrl2	GOF1	GOF2
Kcne2	28943.9	-8.8715	0.266565	1.27e-238			Ttr	3227648	1668585	23958	16110	29450.1	24396		Ttr	3227648	1668585	23958	16110
Slc4a5	9150.02	-7.72535	0.267771	2.87e-179			Hba-a1	709787	331823	197196	118259	47326	39513		Sfrp1	16999	15986	12099	10834
Ttr	1.26551e+06	-7.05755	0.337835	7.52e-94			Hba-a2	709784	331823	197196	118259	47326	39513		Wnt3	804	1209	562	470
Kl	316.318	-6.93506	0.708634	7.19e-21			Beta-s	448177	249943	119915	67026	38858.4	27870.6		Igf2	98971	85874	51863	39593
Calcoco2	68.3952	-6.6149	1.36604	1.45e-05			Eef1a1	301542	250904	259071	201775	391547	394087		Sparc	58375	47188	30001	21893
Aqp1	18382.6	-6.37644	0.246825	1.28e-143			Hbb-b1	244877	121501	52022	29004	15891.6	14028		B2m	4337	2540	2017	1259
Cldn2	2131.08	-5.34248	0.301513	1.48e-67			Hbb-b2	244870	121501	52020	29004	15891.6	14028		Col27a1	3182	4291	1727	1655
Ccdc67	1759.28	-5.04474	0.455453	1.28e-26			Slc6a15	118915	113025	2229	2394	4817.47	5625.84		Cx3cl1	1622	1099	722	472
Cldn19	376.487	-5.09963	0.61538	4.12e-15			Igfbp2	104457	67172	32618	17764	13978.5	10263.7		Psap	49420	46993	22861	18141
Krt18	5429.91	-4.7203	0.446214	2.45e-24			Nedd4	102898	118926	102515	96600	111162	122509		Tgfb3	3228	2917	1555	879
Ccno	899.678	-4.70954	0.476212	2.65e-21			Sulf1	100388	111051	14458	13389	7036.41	8830.62		Slit2	12297	17222	5459	5679
Cntn1	14232.4	-4.61469	0.267382	4.15e-64			Igf2	98971	85874	51863	39593	13285.1	13230.9		Timp3	14217	14376	5190	4718
Slc4a10	3626.43	-4.48097	0.368888	5.93e-32			Hsp90ab1	93106	103122	128223	108546	158214	169064		Igfbp2	104457	67172	32618	17764
Nme5	1856.93	-4.45233	0.317885	2.29e-42			Gnas	88178	58930	65876	39388	56529.8	41030.5		Gpc3	36533	28651	9441	7770
Foxj1	12487	-4.37499	0.298203	1.83e-46			Eef2	86133	71596	123500	83012	161325	135432		Man2b2	5521	4038	1384	931
Cldn10	131.11	-4.0984	0.897001	5e-05			Eif4g2	85807	85980	97773	95649	123468	137878		Col8a1	9220	10471	2254	2372
Cldn1	8071.77	-4.09818	0.296468	2.82e-41			Vat1l	84186	81863	4104	3011	2425.77	2774.07		Matn2	9443	9046	2269	2018
Cldn9	408.272	-3.8788	0.468824	4.59e-15			Ctsd	83780	62682	8514	5829	8395.51	7595.11		Ptgds	5228	2775	1222	625
Slc4a2	19879.7	-3.30129	0.224765	1.45e-46			Clic6	78761	85476	20977	20201	3016.17	3036.05		Cst3	15730	8734	3659	1676
Ocln	2441.18	-3.33616	0.278786	5.1e-31			Hbb-y	77449	59620	25474	15478	12267.6	11789		Angptl2	7540	6439	1844	1138
Otx2	15295.1	-3.03153	0.236758	1.86e-35			Hnrnpa2b1	77020	80073	87662	97249	105628	122953		Adamts1	16142	19822	3704	3805
Kcna5	396.454	-2.9518	0.50334	7.58e-08			Bsg	74852	51656	16826	11689	13809.7	10853.2		Wnt9a	2195	1809	461	210
Cldn3	909.927	-2.64262	0.367688	1.67e-11			Ezr	69152	67653	13541	9835	16468.5	15736.4		Aebp1	21174	19086	3450	2993
Cldn6	349.363	-2.10162	0.521237	0.000450868			Tpt1	69050	53089	39328	31972	87030.7	68876.6		Apoe	39150	28885	5004	3574
Rspo2	3999.2	-2.00592	0.266193	1.38e-12			Tuba1a	69016	51503	94852	60595	214681	188374		Ctf2	63	267	24	14
Igfbp2	55844.5	-1.90484	0.325881	8.48e-08			Clu	66593	44912	3904	2184	3547.92	2617.55		Ogn	21092	16647	1316	1983
Rspo3	4708.56	-1.76366	0.255439	1.16e-10			Mest	64159	57250	25092	23153	10761.8	10663.3		Enpp2	37604	31522	2315	1609
Atp1a1	18492	-1.69652	0.238743	2.94e-11			Nnat	63367	30537	25588	12069	68959.8	37645.9		Clu	66593	44912	3904	2184
Tjp3	1086.69	-1.58366	0.41307	0.000942095			Serpinh1	62707	47201	33746	21678	18601.8	14689.6		Bmp6	4453	4398	283	141
Slc12a4	3989.5	-1.56003	0.288355	8.98e-07			H19	62352	58343	82196	63727	11269	10523.5		Ace	12774	9879	268	203
Slc12a2	10705.7	-1.68797	0.332497	4.8e-06			Hspa8	62133	54428	63178	48684	78670.1	86304.7		Lbp	8839	6279	113	85
Igf2	69159.2	-1.1367	0.23303	1.23e-05			Kcne2	61408	50920	124	134	857.461	991.294		Fbn1	10231.2	14147.2	7073.71	7880.46
Gli3	5857	0.995855	0.385526	0.038963			Sparc	58375	47188	30001	21893	18029.7	15309		Nid2	19404	19297	9421	6499
Atat1	5389.02	1.00547	0.251184	0.000503621			Actb	55931	63491	75472	79700	88694.1	114669		Bmp15	133	31	913	750
Dclk2	3507.11	1.25774	0.274715	4.79e-05			Tubb5	55163	37168	104855	59535	167106	123181		Slit1	393	692	5914	5117
Lef1	5654.64	1.2925	0.256622	5.8e-06			Ctnnb1	54011	53173	77813	66052	75664.2	80940.9		Epha3	656	1308	2882	3912
Kdm6b	8722.33	1.44615	0.250865	1.33e-07			Hsp90b1	53454	54440	35581	33514	31671.4	37207.4		Col11a2	583	817	2258	2231
Ptprs	37514.5	1.49306	0.248537	3.34e-08			Atp5b	53380	38274	39761	28510	59320.9	53503.2		Wnt4	736	568	2139	1345
Plxna3	6474.62	1.53355	0.279881	6.29e-07			Rpl4	52391	34297	49743	28111	72390.5	53411.1		Wnt10b	11	10	324	204
Id4	3739.1	1.57596	0.344081	4.75e-05			Trpm3	52383	78828	3745	4340	2256.98	2740.77		Bmp3	26	12	343	473
Btg2	4062.05	1.59468	0.256807	9.99e-09			Ddx5	49931	51369	71698	72187	88336.7	97746.3		Fgf17	823	556	4522	2341
Dcx	15818.4	1.9982	0.336886	5.2e-08			Rplp0	49852	31745	45935	26228	72769.3	56625.9		Dkk4	0	0	2740	1351
Cdk5r1	3383.54	1.87988	0.264813	3.09e-11			Plxnb2	49584	51378	28722	20985	30485	26263.2		Notum	68	41	21164	13542
Kirrel3	731.919	2.5717	0.376422	1.91e-10			Psap	49420	46993	22861	18141	23131.6	22611.1		Wif1	690	555	23896	19208
Mfsd2a	1068.53	2.86152	0.447067	3.12e-09			Col9a3	48983	36409	1352	1028	1215.66	1081.21		Wnt6	122	100	3468	3045
Emx2	1610.96	2.96065	0.472534	7.2e-09			Calr	48480	42818	30954	25239	32477.3	35584.5		Col12a1	3504	6054	12370	12563
Epha5	3662.71	4.01148	0.364275	2.52e-26			Maged1	48312	37926	41767	24524	54602.5	46477.6		Col11a1	3391	5229	7172	9435
Prox1	1007.61	3.13306	0.472587	7.26e-10			Rpl7	45923	33243	38687	23283	50877.1	45670.6		Col16a1	2433	2633	4938	4279
Fezf2	2235.12	4.31647	0.337981	2.81e-35			H3f3b	45080	42139	30359	29578	44404.1	53094.7		Cxcl14	51	54	6168	4396
Bcan	2596.56	5.13552	0.44012	1.65e-29			Ywhae	44645	39444	39653	35184	62982.2	61716.7
							Pkm	43965	40224	59871	44773	93790.5	97397.7
							Car12	43806	41424	1969	1605	893.122	924.69
							Scd2	43153	43511	65180	54246	86212.1	75218.5
							Grb10	43146	56147	28765	27776	35387.3	41426.8
							Vim	42167	28432	46568	31837	73032.4	62377.2
							Hspa5	41876	41265	29999	24303	27371.4	28776.4
							Tuba1b	40909	33731	35258	22563	59805.1	55738.9
							Wfikkn2	40321	34446	1141	861	1222.79	914.699
							Hsp90aa1	40193	58339	28983	37392	48825.3	68107.3
							Rpl13a	39818	28071	31856	18935	58575.2	47557.7
							Ddb1	39717	43846	36076	30297	42098	42143.9
							Apoe	39150	28885	5004	3574	4634.41	4453.61
							Rpsa	38839	28959	39045	22630	63888.8	54460.1
							Rpl8	38812	23045	30910	15305	45895.6	34817.4
							Gnb2l1	38650	18289	36833	15964	53858.4	36627.9
							Atp5a1	38463	31884	30489	22694	45766.4	40068
							Fam84b	38442	47920	3873	4661	2310.86	3302.46
							Ddx17	38252	49620	64921	66671	63842	73368
							Aqp1	38031	32600	457	459	535.715	538.385
							Rps4x	37872	29616	31555	23409	48096.3	49260.5
							Slc22a17	37763	25796	11943	6415	11443.4	7767.17
							Enpp2	37604	31522	2315	1609	2518.49	2981.65
							Slc16a2	37168	34787	8110	7594	8956.58	7727.21
							Ctsb	36991	28421	12910	9533	11739.8	10644.5
							Folr1	36960	21359	659	449	629.227	616.09
							Gpc3	36533	28651	9441	7770	2043.8	1858.26
							Actg1	36210	42450	55880	48154	63454.5	74232.7
							Tmsb4x	36174	18304	56990	27919	86972.1	46577.5
							Slc4a2	35450	34687	4128	3581	3730.99	3053.81
							Ubb	35293	24605	28062	16509	42717.7	33694
							Pdia3	34542	30486	19624	17366	21362	20914.9
							Rps9	33990	19105	29150	15716	43524.5	32032.2
							Cfl1	33911	22045	38511	23688	59324.9	40245.7
							Gm1821	33712	24079	25774	15856	39337	32073.3
							Fstl1	33495	36314	24805	20609	8410.57	8134.61
							Rps3	33357	24539	27343	16798	48326.1	42944.2
							Prrc2a	33091	35768	61219	42862	51389.8	45473
							Ptma	33032	35380	41658	51690	67606.3	89910.3
							Htr2c	32278	31039	221	350	472.317	488.432
							Gm5506	32019	25921	31593	19988	35125	33228.9
							Cwc22	31946	33889	45924	39304	54156.3	56940
							Hnrnpa1	31836	43875	47691	63751	69534.4	109892
							Nisch	31770	29057	46054	31222	44543.6	35514.5
							Calm3	31730	27930	16460	13182	25530.5	23337
							Tbc1d9	31617	39135	12681	12896	6545.07	6859.13
							Gm5643	31455	43789	46913	63447	68627	109394
							Nrep	31427	25229	46327	41820	46604	40320
							Hnrnpk	30846	29474	36241	31507	60897.9	56464.9
							Rpl41	30625	18097	15517	8293	32741.2	21190.2
							Rps3a1	30623	22650	28804	20016	40570.9	36366
							Sptan1	30593	41534	52064	48662	67112.6	81574.7
							Prdx2	30501	21281	25386	15862	42120.2	34929.5
							Srrm2	30389	42474	91182	77892	57016.4	60677.6
							Col1a2	30157	37642	77649	71192	8263.17	10465.8
							Fth1	30000	23697	14003	10612	19718.4	14819.5
							Calm1	29936	25489	21521	19433	36488.1	35306.9
							Eno1	29853	23574	28316	16255	32661.2	29920.9
							Flna	29166	38083	59437	50869	43274.8	49035.2
							Gm10052	29096	40290	44490	58989	63892.7	102236
							Rn45s	29034	161171	68175	150781	118378	225351
							Eef1g	28724	21494	26773	17702	39600.1	37512.7
							Rps14	28648	25016	17772	12974	26013.9	32687.2
							Rpl3	28438	16769	27903	16118	38749.8	31627.1
							Tubb4b	28258	24119	11111	8571	14461.1	14353.2
							H3f3a	28244	23195	25189	21929	34250.9	41578.8
							Rplp1	28163	16956	20333	10792	38611.1	26752.7
							Rpl5	27971	24187	21879	19515	34476	39518.6
							Rps24	27869	17187	18151	9895	35482.4	25100.9
							Foxj1	27545	18830	1104	1288	2448.76	1669.55
							Col3a1	27481	33569	120519	100538	12220.8	16606.7
							P4hb	27404	20308	21720	13417	20573.5	17646.8
							Ncl	27295	35189	36654	42239	43629.9	57160.9
							Hnrnph1	26974	31682	44421	48368	54567.6	69835.7
							Wdr6	26960	25306	22621	16716	21287.5	20626.2
							Pdia6	26894	22552	15290	12127	17184.1	15938.4
							Ppia	26688	28500	18491	16683	29698.9	41107.1
							Rps5	26592	12200	21478	8608	35033.1	20410.9
							Rps15	26477	14683	16833	7929	25204	19972.4
							Rpl32	26378	12472	17839	7441	32507.4	19440.7
							Rpl11	26197	14256	18189	7818	27396.7	18901.2
							Aldoa	25962	17149	12956	6475	11677.2	8881.68
							Canx	25956	34917	17460	23971	20513.3	31911.2
							Npm1	25904	24763	31377	31863	40811.8	48349.2
							Atp1a1	25852	29026	10420	8018	16519.2	17464.8
							Col4a1	25849	33027	42490	35920	21322.4	25576.1
							Cntn1	25714	27400	1062	1262	912.934	1439.76
							Rps8	25626	18554	18386	12745	28696.4	26419.7
							Rpl6	25603	20150	19303	14177	26417.2	26900.4
							Arl6ip1	25534	22279	10396	9647	17439.3	17472.5
							Rps23	25514	19883	13254	10256	20751	20207.7
							Ybx1	25395	23641	22659	20479	46523.2	45322
							Laptm4a	25326	19749	14405	12281	20051.3	19439.6
							Col8a2	25088	25547	755	685	355.03	467.34
							Otx2	24984	27940	3901	3136	1156.22	1244.39
							App	24973	20468	35515	28691	16657.9	16172.6
							Rps6	24558	20175	19118	15514	26903	29414.7
							Tsc22d1	24490	22237	31269	23440	29854.2	26332
							Ddr1	24099	20787	18977	12720	22580.1	19295.3
							Lrp1	23698	36721	31078	31276	19711.3	22943
							Marcks	23273	23920	21149	42273	45775.1	58897.1
							Ldha	23016	14972	22618	13182	34862.7	27101.3
							Eif4a2	22970	22399	19769	20956	23534.2	26106.7
							Rps15a	22938	10303	16342	7988	27308.8	17666.8
							Eif4a1	22899	21666	35925	29795	50693.2	54277
							Tpi1	22870	15195	15203	9593	20197.1	18437.2
							Glul	22846	24464	14114	13505	7963.61	8852.82
							Pgrmc1	22602	17395	9689	9477	9648.42	11150.7
							Gtf2i	22578	26272	32930	28837	29538.8	31040.9
							Calm2	22523	16489	15209	12759	31119	29753.3
							Mdk	22480	11328	11861	5688	14946.1	9844.12
							Notch2	22410	41213	12078	15236	14637.9	22372.4
							Rpl9	22280	12506	16177	8223	25214.3	17635.7
							Nap1l1	22216	23932	38403	46654	34556.8	40315.6
							Slc31a1	22143	19808	4106	4044	5078.99	5514.84
							Col4a2	22031	25337	26446	23133	12938.8	13949.2
							Ddx3x	21893	28536	22269	33452	34557.6	46300
							Pcdhgc3	21743	22749	22744	18738	19475.9	20146.7
							Cdc42	21670	19872	14368	13429	19613.8	20208.9
							Ewsr1	21640	22939	28387	22693	30196.6	31105.3
							Aplp2	21632	24804	11974	10572	12062.3	12384
							Sostdc1	21623	18911	8848	6629	695.003	782.601
							Rps16	21544	11898	11150	6320	19948.2	13364.2
							Rpl18a	21492	12509	18042	8039	30393.9	20164.5
							Cltc	21432	28176	20760	23419	25658.8	33262.2
							Pabpc1	21403	34002	35158	42437	31130.1	45921.4
							Rps27a	21370	10507	16706	3826	22699.7	17183.9
							Rbm39	21363	22703	18412	21841	22797.2	26937
							Gnb1	21326	19863	26103	22667	38348.8	39190
							Rps17	21322	11792	16581	8134	22763.1	18332.8
							5930403L14Rik	21291	26592	2022	2031	2253.81	3258.06
							Son	21248	37757	35982	42973	40215.1	51395.2
							Itgb1	21240	23223	15944	17249	14557	17734.5
							Aebp1	21174	19086	3450	2993	831.309	1024.6
							Ctnna1	21169	20810	17808	15129	15043.6	14523.1
							Wls	21120	17438	8166	6285	5013.21	4183.86
							Tmbim6	21117	18478	10705	9158	12686	12974.5
							Ogn	21092	16647	1316	1983	320.161	326.361
							Ogt	21052	23171	28597	27485	25716.7	27375.5
							Calu	20978	22034	18422	17718	16944.8	20466.4
							Slc16a10	20957	22582	1112	1289	456.467	621.64
							Rpl31	20929	8895	15061	6449	25352.2	14409.8
							Tardbp	20915	23401	27946	29839	33779.4	40615.3
							Itm2b	20852	14572	14734	12295	12514.8	10151.6
							Rps11	20822	10975	16264	7189	24932.1	19772.6
							Pcbp2	20820	18734	22528	17461	21554.6	22679.9
							Uba1	20748	19328	33255	24388	45956.6	43975.5
							H1f0	20738	16438	20296	14782	29103.7	24449.3
							Hspg2	20723	29539	25823	25871	11604.3	12961.2
							Rps25	20687	11178	13267	8638	22651.4	17019.6
							Pltp	20558	13747	2460	977	1768.81	1197.77
							Ttc3	20537	27555	38205	40212	56097.9	68886.6
							Ednrb	20497	22274	1400	2030	1594.47	1828.29
							Parva	20442	21384	9057	7328	4983.1	5103
							Caprin1	20402	27853	31451	37131	49326.2	59645.3
							Marcksl1	20320	14829	37699	24686	67427.2	48915.3
							Nt5dc2	20261	11219	8644	4342	15363.8	11565.8
							Rpl19	20247	16258	16998	9112	24501	23297.1
							Ppib	20239	11249	11500	5757	12910.3	8859.48
							Fat1	20176	41557	18056	20912	16828.3	19984.6
							Myl6	20083	12683	9838	5771	10860.1	9062.63
							Huwe1	20073	34686	45427	49761	51960.4	67657.8
							Pdia4	20041	19485	9126	7100	8165.69	9387.88
							Rpl18	19817	12475	15490	7713	25902.1	18286.2
							Eif4g1	19741	23831	45877	42012	42884.1	42320.4
							Tspan3	19711	13883	11908	8675	16930.5	13390.8
							Tmem9	19690	14027	5285	2728	3573.28	2533.18
							Ptbp1	19688	15987	22858	14083	23046	17690.1
							Alas2	19622	16217	9429	6720	2174.56	2655.29
							Akr1a1	19604	14712	13843	8964	20508.5	19629.4
							Arf1	19555	14145	15628	10530	20378.6	16258.1
							Trim28	19525	16514	33819	20652	38673.7	32578.4
							Ptn	19494	16995	21033	15721	9350.44	8382.15
							Chd4	19481	29764	39657	43030	40680.3	54738.7
							Nid2	19404	19297	9421	6499	4900.68	4811.05
							Rtn3	19326	18724	18266	17141	30817.9	32884.8
							Cdkn1c	19267	15946	11984	9444	9405.13	6188.65
							Rps7	19250	9263	13555	5398	26945.8	15013.7
							Rpl13	19211	18223	14768	12367	34411	24531.5
							Slc25a4	19175	13883	13829	10027	18708.8	16408
							Prpf8	19084	23395	28988	24804	34053.6	36504.7
							Tmem132a	19070	13871	12024	7521	11805.5	9468.91
							Ywhaz	19026	25629	22586	29348	29855.8	43700.2
							Matr3	18981	21389	21087	29456	35136.1	51740.4
							Lamp2	18925	16789	4805	6340	4085.22	5411.6
							Hba-x	18881	12008	4766	3648	1619.82	1733.93
							Morf4l2	18822	19929	13087	14810	18567	24250.6
							Mdh1	18726	13254	9096	5485	11803.2	10419.1
							Fus	18717	18783	29414	27174	34645.5	35351.3
							Lamp1	18669	12792	10436	8122	11075.7	10695.5
							Slc25a3	18665	13626	12623	9387	17555	14281.1
							Cd164	18644	17351	7066	8618	8586.5	11019.7
							Tubb2b	18521	15316	45093	33885	98941.6	103062
							Actn4	18502	15130	16454	10281	9769.67	8586.41
							Cnbp	18493	14819	15053	11535	24436.1	23959.8
							Rpl27a	18426	14492	12520	9834	21910.4	18401.7
							Ly6e	18412	13199	3392	2476	2864.01	2236.79
							Nono	18316	19123	28837	25211	43446	42391.4
							Oaz1	18298	11399	11547	7672	14482.5	12483.9
							Oaz1-ps	18298	11399	11547	7672	14482.5	12483.9
							Cbx5	18295	35664	23898	37038	31843.3	55096.2
							Sf3b1	18275	19770	26381	25857	32532.8	36065.1
							Plagl1	18185	18600	12391	17065	13744.7	20564.1
							Hnrnpab	18175	22312	27466	34112	50332.6	58756.1
							Tkt	18149	12469	16175	8983	30233	23460.3
							Zic4	18103	18689	18045	16400	2309.28	1894.89
							Eif5a	18048	13036	20027	12461	33449.7	26093.3
							Lrpap1	18033	14125	4524	2639	6154.38	6216.4
							Rpl14	18010	12442	13911	7703	19721.6	16768.7
							Rpl23	17926	13977	11891	9212	20224.8	19327.5
							Ganab	17921	18527	18788	15481	16132.5	17193.9
							Pgk1	17824	14516	11596	9228	20521.2	22999.6
							Tmed10	17806	17219	6149	6839	7411.25	8848.38
							Rpl10	17780	12338	14766	8699	21956.4	19047.7
							Pcdhgc4	17775	17102	16921	14373	14113.2	14563
							Rpn2	17695	13289	11218	7029	11746.9	10813.2
							Malat1	17659	53498	25044	70717	20455.4	55635.7
							Sptbn1	17558	31324	21362	24682	22508.7	32085.5
							Naca	17537	15222	16529	12898	23752.1	25362.9
							Pcdhgb7	17492	16633	17109	14486	14368.4	14798.4
							Pcdhgb6	17471	16332	17358	15180	14533.2	14799.5
							Sfpq	17443	23069	30574	40963	43352.5	53398.9
							Slc4a5	17405	17975	105	77	272.612	229.785
							Maged2	17400	15007	10880	6633	9082.59	8527.57
							Rps29	17386	7172	12201	4476	19852.4	9134.78
							Pcdhga4	17276	16547	16953	14357	14213.9	14315.5
							Rps19	17264	7318	13919	6519	23863.9	13784.9
							Leng8	17231	15615	29776	20785	17221.3	14126.8
							Hdlbp	17230	18966	24123	19834	19884.1	20637.3
							Hnrnpc	17213	15573	17202	15415	30198.2	30702.4
							Pcdhga10	17196	15990	16943	14453	14102.1	14556.4
							Pcdhga7	17186	16164	17069	14423	14305	14517.5
							Ap2m1	17183	12845	12216	6851	16584.2	13162.1
							Pcdhga11	17131	16195	17128	14520	14627.6	14897.2
							Pcdhga12	17117	16156	16969	14842	14304.2	14694
							Pcdhga3	17115	15969	16864	14237	14248.7	14258.9
							Serbp1	17091	22131	18963	24959	30909.8	39226.6
							Gnb2	17088	11503	18796	10514	22805.9	17058.5
							Pcdhga2	17087	16059	16790	14380	14043.5	14284.4
							Pcdhga9	17065	15998	16816	14225	14097.4	14235.6
							Cnn3	17058	13938	14349	11386	29268.6	28244.7
							Pcdhgb5	17052	15980	16711	14386	14172.7	14206.7
							Pcdhgb2	17030	15942	16711	14282	14121.2	14325.5
							Pcdhgb4	17006	16125	16719	14175	14083.9	14315.5
							Sfrp1	16999	15986	12099	10834	8262.37	8520.91
							Pcdhga5	16997	15919	16746	14111	13992.8	14234.5
							Pcdhga8	16996	16199	16698	14064	14137	14388.8
							Cox4i1	16977	12446	7811	4671	9526.37	10814.3
							Pcdhga6	16962	16031	16716	14248	14041.9	14476.4
							Pcdhga1	16959	15979	16627	14067	13888.2	14159
							Pcdhgb8	16954	15892	16548	14149	13804.2	14163.4
							Pcdhgb1	16940	15927	16618	14039	13948.4	14133.4
							Pcdhgc5	16927	15878	16696	14138	13835.9	14135.7
							Ptprs	16918	21248	64912	51977	85574.1	76620.5
							Gpi1	16853	11725	14394	7618	15535.7	11261.7
							Gdi2	16838	17682	13644	15269	18368	23207.2
							Ddx39b	16835	11831	27579	16852	31329	25286.3
							Aplp1	16820	12134	7956	5063	14564.2	11140.7
							Fn1	16812	20943	65408	55861	24716.6	27310
							Rps20	16749	7203	11978	4640	22083.2	11043
							Rpl12	16722	9868	13935	8347	24280.7	17112.9
							Atp2a2	16694	20633	17652	18905	22506.4	27492
							Rpl24	16679	13858	11237	8222	19541.7	17276
							Srsf5	16667	22239	17531	19327	15001.6	19848.1
							Sf3b2	16640	17327	20080	14650	23481.1	24130.7
							Npnt	16615	17435	968	1280	684.701	821.453
							Cd81	16576	12668	6464	4357	7225.02	5243.98
							Rplp2	16573	9034	10893	7217	19747.8	11903.3
							Kpnb1	16542	20138	32630	31695	39169	44597.1
							Cd63	16540	13404	5683	3927	4018.65	3951.86
							Col1a1	16529	25972	66212	61781	5266.01	7339.79
							Eef1b2	16523	11360	13899	8621	20540.2	17026.3
							Cdk4	16521	10837	25156	16297	38245	32116.6
							Fgfr2	16502	17151	6191	4705	4941.1	5404.94
							Srsf6	16497	17307	21067	22611	25184.1	24917.8
							Uba52	16450	8276	10753	4489	18441.7	12364
							Car14	16445	13260	1629	1423	1697.49	1359.84
							Prrc2b	16398	25267	52287	47042	44100.6	44843.6
							Col18a1	16355	17451	18817	15136	9099.23	10168.3
							Ccnd2	16334	26546	62965	78957	70979.9	117759
							Actr3	16322	16747	9477	11303	12996.6	15985
							Eif4h	16290	15269	20859	16871	24556.5	24327.2
							Ppp2r1a	16244	12735	17516	10324	24682.5	19775.9
							Rpl10a	16230	10263	13144	7951	21530	15526.6
							Lgmn	16211	10197	2478	1697	3326.82	2009.23
							Gpm6a	16207	17193	7980	9817	26474.3	36071.8
							Adamts1	16142	19822	3704	3805	2141.27	2527.63
							Gnai2	16128	11685	16883	10317	23428	16941.9
							Spint2	16103	11545	2455	1872	1145.92	839.214
							Dynll1	16054	8370	9937	5622	14183	9150.32
							Atxn7l3b	15982	21690	18387	22507	28610.8	34996.1
							Zic1	15955	18158	19407	20515	8745.78	7716.11
							Tm9sf3	15928	19970	9004	14365	12183.6	16043.9
							Chd3	15893	21198	51422	48994	44707.6	50683.7
							Eif4b	15889	19952	20657	18842	25849	30407.1
							Slco1a4	15833	15851	201	362	224.271	486.211
							Fubp1	15770	19759	18937	25489	28773.3	38076.6
							Cst3	15730	8734	3659	1676	6848.59	5033.07
							Srsf3	15504	14930	17257	20021	28785.2	32296.4
							Luc7l3	15499	17043	15185	19443	18253.9	21788.5
							Prdx1	15485	12368	9805	6231	15194.2	12006.5
							9530068E07Rik	15474	13191	7238	6135	7763.9	7889.28
							Xist	15440	30933	64	246	50312	76354.1
							Bzw1	15434	18096	17429	18138	26124.8	28730.9
							Wdr96	15387	18055	209	402	258.348	521.734
							Ctsa	15299	9863	5933	2844	4126.43	2468.8
							Hnrnpm	15253	16417	23767	23042	30075.3	33400.9
							Emb	15226	11888	1221	812	634.775	637.181
							Rac1	15186	12595	14687	12447	16077.8	14140.1
							Rps26	15157	10270	12999	8454	22647.4	18378.3
							Snrnp70	15122	14858	21116	17914	18146.2	22577.7
							Vdac1	15118	13087	11507	9091	14170.3	13978
							Ppp2ca	15064	12048	11906	10449	21162.3	20681.7
							Prkar1a	15040	14876	15317	15926	20649.6	22927.4
							Pebp1	15040	10896	11849	6834	21977	18965.6
							Atp5g3	15035	8912	7325	4734	10883.1	7224.35
							Tcp1	14992	14399	13892	11882	23634.9	25280.8
							Rpl28	14987	10808	11439	6836	15930.4	14636.3
							Ube2d3	14969	14207	7166	11562	12636.8	18483.8
							Gja1	14909	16373	13878	15418	9281.5	10309.2
							Hmgn1	14907	12953	12123	12785	23882.9	21100.2
							Aco2	14889	11768	12268	8557	16695.1	14044.6
							Ywhab	14880	14611	16336	14155	21595.8	20468.6
							Cldn1	14854	14779	786	1060	363.747	308.6
							Rbbp4	14806	12566	16255	12436	25215.8	23068.4
							Slc5a3	14795	26381	1408	3106	2644.5	4717.81
							Slc25a5	14787	9537	10596	6837	19359.4	18220.7
							Calml4	14779	9531	422	436	216.346	239.776
							Ptms	14724	10045	27168	18172	34037.7	27594.2
							Ran	14723	12844	13990	10104	28922.3	22525.6
							Rpl35	14714	10617	9562	6866	20327.1	16481.2
							Idh2	14700	9192	13675	8797	12511.6	10696.7
							Anapc5	14691	11675	18053	11921	24408.3	20489.7
							Itpr1	14682	19745	5441	5480	4558.33	5292.82
							Nucb1	14681	11575	6593	3763	3822.12	3688.77
							Fau	14659	8005	9059	4181	15053.9	10334.8
							Mtpn	14647	15381	8828	12433	12785	17820
							Dync1h1	14604	27464	46700	56881	59077.6	83556.2
							Rnf10	14559	16874	18173	15601	18818.2	19625
							Dtx3	14559	9688	13338	6241	7755.98	5117.43
							Rps10	14554	9257	9325	5861	16397.9	14237.8
							Dnaja1	14394	16263	16120	18750	23091.2	30389.3
							Akt1	14369	13521	17876	13622	20579.1	18693.6
							Cct7	14359	13161	14252	10511	22509.5	23914.3
							Stmn1	14344	12783	58361	45002	55387.1	51438.5
							Tmx1	14329	15461	2881	3697	4089.98	6277.46
							Agrn	14246	17385	39817	33697	39352.1	38765.9
							Rbbp7	14221	11350	8491	6566	10434.6	10349.2
							Timp3	14217	14376	5190	4718	3917.22	4056.2
							Sulf2	14199	12690	8522	5501	6648.89	5543.7
							Ptprf	14188	17768	23077	21568	22380.4	23279.3
							Arf4	14168	11580	10224	9729	17683.3	19214.2
							Rhoa	14167	12524	10312	9058	11858.6	12542.7
							Slc3a2	14143	8596	6992	4105	6541.11	4617.9
							Btf3	14011	10042	12698	8174	17826.8	16615.6
							Plxnb1	13993	17175	21264	15515	22039.6	21290.1
							Mtch1	13988	9011	17785	11920	23164.1	19886.9
							Rad21	13986	12526	17328	15717	18399	19691.6
							Tmem59	13979	10648	5641	4201	6389.75	5441.57
							Ptov1	13975	8137	17280	9320	19453	14188.9
							Tpm4	13961	11563	16470	15422	12232.7	12882.4
							Dag1	13950	15452	11410	9713	11404.5	10883.1
							Rps27	13898	6614	9709	3496	14512.6	8015.83
							Cct5	13892	11578	15424	9995	22454.9	20003.5
							Gm9846	13869	6600	9667	3471	14461.9	8005.84
							Set	13860	14820	19433	21986	34681.2	39723.9
							Sdcbp	13836	12996	5961	6222	9071.49	9471.13
							Macf1	13820	27481	26848	32095	30458.9	43797.9
							Trim35	13802	14104	13056	11451	19835.7	20563
							Tnrc18	13786	19618	28967	28304	29533.3	29255.9
							Psd2	13759	13585	2052	1601	3132.66	2888.41
							Dhx9	13749	19140	24932	29729	37296.4	41362.4
							Rpl37a	13749	9732	9245	5447	16481.2	13562.9
							1500015O10Rik	13745	7727	710	380	378.012	162.07
							Copa	13741	15004	18541	16768	22385.9	23249.3
							Lamb1	13727	15774	14808	11236	6850.97	7249.88
							Skp1a	13720	12880	11229	10872	19684.4	19589.4
							Pcbp1	13696	8714	13533	9628	17807	12191.9
							Tmsb10	13691	4090	14596	3204	21604.5	6471.72
							Cct2	13678	12601	15625	12958	24408.3	24701.3
							Eif3a	13671	24023	25929	33540	28071.1	44626
							Sepp1	13659	7925	6274	4916	4032.13	3261.39
							Snx22	13634	7689	8292	4556	8183.12	6316.31
							Ssr1	13550	12340	8298	9060	9128.55	11598
							Ssr2	13547	8520	4210	2534	4674.83	3810.88
							Trip12	13545	20275	19858	25173	24865.6	29667.8
							Pafah1b1	13519	16784	15204	19897	20474.5	25910.2
							Morf4l1	13515	12878	10999	8438	14060.1	13587.3
							Pygb	13493	14169	9593	7837	17312.5	19815.9
							Csde1	13464	20631	16684	23372	18594.7	34285.7
							Cct4	13462	10423	10490	8992	20155.1	19767
							Ergic3	13445	7748	5660	2838	5756.56	4466.93
							Arhgdia	13443	8170	19827	11615	19719.2	14671.8
							Ddost	13392	8515	7542	3863	7771.04	5537.04
							Fras1	13364	26541	5596	5817	3294.33	4355.92
							Igfbpl1	13356	9469	16407	12994	51071.2	33050.2
							Xpo1	13347	12894	12032	17897	19643.1	24938.9
							Hspa4	13344	17997	16421	18975	21847	30071.8
							Rpl39	13342	6523	8343	4333	13989.6	9914.05
							Serinc3	13328	10927	8109	7384	6992.03	6806.96
							Cct3	13326	11132	15075	10188	24002.6	22827.5
							Gprasp1	13319	20335	11263	14322	13802.6	19986.8
							Rtn4	13305	16000	14662	18339	26162.1	31456.1
							Prpf19	13294	9092	13977	8642	17833.9	13153.2
							Rps12	13282	10151	10322	6839	16229.2	15958.4
							Pbxip1	13145	14137	2679	2400	1725.22	1848.27
							Atp5o	13125	6900	6551	3158	9356.78	6628.24
							Lamc1	13059	17519	16558	14843	9115.87	9734.22
							Mrfap1	13052	17034	9167	13020	14596.6	16594.5
							Wnk1	13043	23785	20706	24472	18891.1	24716.9
							Eif5	13032	13786	12448	15559	18348.2	21421.1
							Eif4g3	13018	15699	21194	18816	17045.4	19016.6
							Slc12a2	12989	18698	4361	6132	6323.18	9031.54
							Eif3c	12989	13460	15169	11792	19193.8	19914.7
							Ssr3	12943	13746	12193	12349	15586.5	18271.8
							Gas6	12936	9578	2440	1634	1100.75	839.214
							Erlin2	12930	13983	4569	3902	5692.37	5654.71
							Hnrnpl	12913	12510	19856	15252	24430.5	22745.4
							Msx1	12883	9565	1343	838	1586.54	986.854
							Anp32e	12849	15707	13592	16665	20410.3	24034.2
							Prrc2c	12844	22969	27077	35638	23603.2	32007.8
							Myh9	12799	19948	19008	21011	7897.83	9647.63
							Cd24a	12798	10815	19601	17141	31722.1	26408.6
							Ace	12774	9879	268	203	322.538	344.122
							Gpx1	12735	9641	6266	4327	5208.96	3470.08
							Dnahc6	12709	21760	531	450	492.129	465.12
							1700009P17Rik	12669	6957	291	59	168.005	108.787
							Igfbp5	12653	16913	17479	17088	9012.06	10916.4
							Rad23b	12649	12468	10028	10761	17589	17384.8
							Ntrk2	12569	12209	2715	2279	4380.02	3763.14
							6720401G13Rik	12540	12522	10713	7591	7307.44	6321.86
							Rps13	12535	8366	9518	4922	15276.6	12150.8
							Mapk6	12523	13523	8894	8457	11900.6	11958.8
							Vcp	12516	17947	14235	14265	16730.8	25816.9
							Acaa2	12503	8026	2279	1116	1312.34	1195.55
							Eif1	12495	8355	12714	8553	16498.6	14313.3
							Ttyh3	12423	12184	42559	31727	57896	45850.4
							Igfbp4	12404	11079	11245	8149	5097.22	4148.34
							Pfn1	12403	8820	10965	7613	14115.6	9914.05
							Rps2	12387	18578	10462	14598	26962.5	31616
							Tnks2	12381	15477	14330	16454	14641.8	17916.6
							Cct8	12358	10961	12824	10895	22133.1	22516.7
							Top2b	12334	18258	22084	29649	30766.4	43771.2
							Polr2m	12334	10299	11273	10463	13384.2	13080
							Dalrd3	12323	8426	5904	4020	5514.85	3936.31
							Slit2	12297	17222	5459	5679	10239.6	11544.7
							Stip1	12205	11515	11546	9551	15635.6	17044
							Glo1	12203	9926	6236	4150	8702.2	6861.35
							Atp5f1	12194	10014	7823	6105	12951.5	11142.9
							Psmd2	12187	14218	15654	14077	22416	23286
							Map1b	11661	29905	56836	93993	109022	178853
							Tcf4	5006	11124	38759	68753	70200.8	118568
							Miat	10019	15037	82369	76733	68604	77585.1
							Nfib	6591	13006	32618	66441	63975.1	137915
							Tubb3	11810	7797	48928	24625	59037.2	40529.8
							Sbk1	7256	7439	38847	30645	51195.6	44533.9
							Islr2	4104	4811	22547	16672	47089	37438.3
							Kif1b	9732	17946	26313	33488	46760.9	59550.9
							Sox11	6750	11762	31288	64704	46128.5	78730.7
							Ckb	12048	7743	20731	10942	44309.8	27898.3
							Kif21b	2485	4218	42462	34724	43480.9	44889.1
							Dcx	4810	7468	22079	30316	41955.4	59767.4
							Nfix	1072	2189	16020	16089	40055.8	43361.6
							Map4k4	12043	16468	37226	36389	39774.5	45609.5
							Lhx2	891	518	14243	10927	39026.4	30039.7
							Zbtb18	3684	4606	19473	20620	38570.7	50897.9
							Map2	8059	11493	18915	23293	38512.8	51779.3
							Dbn1	8459	9396	23802	21855	38358.3	38762.6
							Reln	1260	1533	3494	4021	37825.8	47647.6
							2003-09-01	3495	4144	19902	17140	37504.8	33953.8
							Fasn	9609	12527	35377	27581	36751.9	36413.7
							Celsr1	3376	4310	18186	15652	36696.5	34064.8
							Hnrnpa0	11000	12218	14357	21196	36651.3	31049.8
							Crmp1	3955	4252	23312	15567	36324	28483.3
							Myh10	11989	18896	35374	38416	36056.2	46732.9
							Cntn2	2927	4309	24701	22477	35824	42984.2
							Smarca4	10963	13912	31506	27435	34364.2	34497.7
							Fam168b	10624	13485	26514	23152	34170.1	34343.4
							Acly	9576	9238	22934	19072	34111.4	38387.4
							Sox4	3563	5658	14439	19522	33769.9	32300.9
							Kif5c	3089	3935	16881	18852	33521	39813.8
							Nes	5973	10230	27264	33389	33361.7	52075.7
							Ivns1abp	7992	10211	22151	25062	32997.2	39242.1
							Kif1a	10721	12010	19116	14197	32612.8	35436.8
							Dpysl5	4493	4116	17584	14038	31993.1	29375.8
							Srgap3	6342	9206	17127	14820	31992.3	34257.9
							Ywhag	9279	10798	20185	18175	31888.5	33758.4
							Epha4	1824	2755	10610	12382	31301.3	38328.6
							Top2a	9922	13794	23433	23306	31235.5	39190
							Mki67	9336	16297	29637	31909	30779.8	39500.8
							Nsg2	9936	8518	15372	12190	30723.6	29579
							Eif2c1	6258	8054	24832	23560	30219.6	34726.4
							Hn1	7635	7221	15542	12475	29778.9	25546.1
							Cdon	6776	11438	19834	21390	29475.4	34599.8
							Basp1	7196	7767	13695	18097	29316.9	32448.5
							Usp22	7648	8985	21045	20112	29297.9	29384.7
							Syt11	4217	5109	10810	9389	28996.8	31365.1
							Ddx6	12154	21201	18230	27846	28546.6	40244.5
							Dpysl3	2462	4664	14923	15761	28453.9	33040.2
							Lmnb1	7691	8699	16721	18552	27923.7	29372.5
							Gpr56	6053	5682	13974	8664	27642.4	21364.4
							Fgfr3	1383	1303	4672	3562	27530.7	23644.5
							Syne2	8940	17317	21123	24948	27522	37441.6
							Tenm4	4629	10444	14721	17455	27106.7	34690.9
							Smarcc2	11771	13595	28870	23646	26937.1	28995.1
							Gpm6b	4101	5205	14523	17155	26863.4	35288.1
							Enc1	5129	6736	16006	13204	26691.4	27304.4
							Nasp	9426	12400	20187	20825	26515.5	34603.2
							Rcc2	10163	9637	21681	16493	26344.3	22365.7
							Draxin	1951	2261	8709	6342	26266.7	24963.3
							Ttyh1	3329	3066	10355	9184	26086	25663.7
							Celf2	5209	6634	16115	22125	26012.3	37126.4
							Sez6	646	472	18513	12126	25980.6	22354.6
							Psat1	4340	3479	8857	7551	25911.6	25612.7
							Fat4	3435	6624	13276	15777	25823.7	33801.7
							Hnrnpd	11875	14562	16607	22881	25811	32606.1
							Whsc1	7375	12593	19098	23124	25797.5	32246.5
							Zfp462	4639	9049	16333	22772	25748.4	34940.6
							Hnrpdl	10356	11937	18261	19015	25643	30569.2
							Spag9	7726	12838	19343	25232	25460.7	32428.5
							Ncor1	9380	13613	20430	21467	25448	28352.3
							Gdi1	11231	9870	20272	13927	25398.1	22032.7
							Fscn1	10762	7581	21589	13906	25289.5	17482.5
							Gnao1	4824	4799	19118	16924	25193.7	24764.6
							Aff4	9721	16613	17926	25018	24946.4	31522.7
							Tmpo	12165	16106	16415	20597	24933.7	31450.6
							Ipo5	8851	9898	17884	15868	24913.9	24907.8
							Psip1	10894	13665	14216	18190	24875.9	34393.4
							Foxg1	423	259	12292	18230	24859.2	23419.2
							Eomes	281	336	10365	8719	24757.8	24258.4
							Hmgcs1	12087	13387	14010	16597	24747.5	33817.2
							Hspd1	11993	13391	16357	16715	24646.8	29657.8
							Kidins220	8767	12500	16255	16178	24623.9	26938.1
							Anp32a	9047	9327	16246	16311	24488.4	28159.2
							Ubr5	11256	17687	17452	18439	24443.2	30089.6
							Chd7	3136	6310	14867	17642	24318.8	30926.6
							Gng2	7430	7894	9159	9996	24302.1	24232.9
							Ckap5	8361	12323	16638	16388	24050.1	29030.6
							Mex3a	5613	7004	21893	20286	23854.4	27503.1
							2700081O15Rik	5855	5912	17834	16967	23817.1	20539.7
							Lrp8	5152	6641	12095	10939	23651.5	24378.3
							Fnbp1l	10404	13094	15596	18422	23644.4	29596.7
							Zmiz1	6138	7311	21806	19532	23601.6	22449
							Atrx	10378	18974	15800	28278	23252.9	37601.5
							Brd2	11720	11701	19547	16114	22928.8	20640.7
							Slc38a1	5674	7945	15187	17945	22884.4	27292.2
							Baz1b	7985	10788	19972	21842	22782.1	29120.5
							Hcfc1	7878	10767	23509	23615	22706.9	22934.1
							Hnrnpul2	8782	13281	18935	21254	22653.8	27862.8
							Clip3	6346	5696	16868	11307	22612.6	20498.6
							Numa1	9992	11838	23251	20340	22591.2	25051
							Arid1a	9451	13366	25907	24844	22538.9	23446.9
							9830001H06Rik	5291	8680	18954	20265	22477.8	26387.5
							Ncor2	7537	8652	20174	17443	22477	19800.4
							Maz	9210	7804	17275	11898	22457.2	16657.7
							Ssrp1	8899	9218	17337	15226	22456.4	23403.6
							Hdac2	8580	8645	11713	12146	22405.7	22948.5
							2011-09-01	8774	12404	22963	21798	22354.2	26265.4
							Khdrbs1	11935	13989	14224	18178	22296.4	26822.7
							Apc2	3033	5020	16956	13574	22252	24286.2
							Rbfox2	4942	6312	18245	17699	22242.5	24850.1
							Trp53bp1	7884	9018	17384	15653	22204.4	25769.2
							Cnot1	11209	14928	17788	17839	22068.9	23428.1
							Dcc	5543	9582	12080	16713	22013.4	33644.1
							H2afy	9894	7363	13913	10680	22000	18567.1
							Celsr2	4604	6080	18878	17871	21978.6	21701.9
							Plxna2	3262	5981	20075	23428	21950.8	28000.5
							Nsd1	9547	18107	19780	24350	21613.2	32189.9
							H2afz	11257	8716	11703	8779	21492	22202.5
							Fkbp4	10532	9093	13796	11693	21492	19037.7
							Bag6	11060	10970	22663	17425	21456.3	17242.7
							Syncrip	8755	11269	13050	19759	21423.8	32078.9
							Fzd3	7450	13979	10814	19512	21303.4	37383.9
							Srsf2	11823	8795	13962	13273	21248.7	19059.9
							Mprip	11390	14196	21511	17864	21177.4	25560.5
							Notch1	3285	4267	18295	15135	21113.2	21764.1
							Mll1	5332	10542	19385	22352	21095	25453.9
							Parp1	8414	9760	16451	12691	20939.6	20238.8
							U2af2	10089	9545	17025	11367	20896.8	20163.3
							Ctbp1	10091	7366	14532	9677	20881	17629
							Ap2b1	9072	10503	15828	14482	20858	22268
							Lphn1	8454	9665	25279	21282	20850.1	21625.3
							Neurog2	1299	1234	11169	10535	20848.5	15166.9
							Cdh2	6373	8266	13173	14378	20809.7	24416
							Cep170	3993	5532	12616	15135	20798.6	24970
							Top1	9616	14050	18499	27389	20762.1	29774.3
							Acin1	10447	13479	22110	17984	20704.3	21055.8
							Xpr1	6078	8977	8929	11798	20697.9	25418.4
							Midn	6017	5721	16357	11746	20598.9	14857.2
							Ubr4	7529	12700	20521	19325	20494.3	22944.1
							Neurod6	402	398	13194	10070	20464.9	19751.5
							Snrnp200	9791	11987	15988	12528	20455.4	21168
							Sf3b3	8451	9656	15233	11720	20358.8	20981.5
							Mapt	2750	3442	9666	7540	20318.3	21579.8
							Mapre1	11024	12413	12076	12893	20296.1	23262.7
							Apc	7107	12004	14852	20370	20030.7	29403.6
							Nfia	5423	8973	14510	24926	19819.9	35790.9
							Bzw2	4257	3694	10938	7543	19753.3	16616.7
							Gsk3b	5826	11080	12606	19524	19717.6	28253.5
							Kif21a	5816	8802	9703	11513	19689.1	26509.6
							Armcx4	5173	8981	12340	16426	19659.8	30640.2
							Atxn10	11657	9752	11236	7976	19624.9	15705.3
							Dynll2	8795	9432	9399	11046	19621	23642.3
							G3bp2	10563	9938	11008	11277	19586.9	21254.5
							Dchs1	3508	5354	17025	16069	19584.5	22473.4
							Add1	11312	11105	19606	16425	19441.9	19175.4
							Zfp664	8468	8684	14692	13085	19408.6	20083.4
							Hdgf	11636	10505	14535	12473	19407	18059.8
							Ipo9	8170	9519	16642	13302	19304.8	21266.8
							Akap9	7776	14271	13023	17403	19289.7	29828.7
							Mgea5	11896	15976	14551	16322	19264.3	23157.2
							Srebf2	5755	6004	14203	11343	19246.9	16968.6
							Dhx15	10820	10998	13127	13827	19184.3	19750.4
							Pum2	9638	12387	13736	16522	19166.9	25860.2
							Pabpn1	12092	14810	18517	20133	19130.4	18523.8
							G3bp1	9469	8962	13431	11532	19063.8	16344.7
							Rnf187	7078	6106	10912	8418	18994.1	15709.7
							Plxna1	7843	9333	14452	11351	18954.5	19281.9
							Ywhaq	10846	10544	8518	10360	18949.7	19798.1
							Tcf3	6721	5970	16881	11033	18944.2	15945.1
							Cic	8447	7300	20212	13671	18929.9	13841.5
							Bclaf1	11251	14445	15400	18577	18903.8	25802.5
							Itsn1	6529	9666	15279	14619	18899.8	21219
							Ttc28	4276	7075	15436	14907	18837.2	21307.8
							Grlf1	7899	10718	16514	15554	18815.8	22533.3
							Epb4.1	10238	15214	14755	13783	18815.8	17804.4
							Klc1	7409	6833	11627	8158	18799.9	16433.5
							Papola	11357	12709	13250	14236	18780.9	20688.4
							Ilf3	8201	8367	15685	12162	18721.5	18207.4
							Rpl22	11575	8748	10189	6879	18718.3	15972.8
							Herc1	4978	9922	14066	16441	18703.3	26515.2
							Vcan	6159	10624	27915	33700	18639.9	25547.2
							Pafah1b2	8717	10026	9345	10628	18609.8	20651.8
							Tubb2a	5824	4783	12288	10549	18582	18836.8
							Id4	1827	1822	4497	7046	18571.7	19115.4
							Neo1	8470	10021	12516	13253	18554.3	20772.8
							Cachd1	6534	6750	12883	9260	18489.3	15929.5
							Actr1a	6786	5607	11486	8441	18479.8	15665.3
							Supt16	6773	9906	13080	16479	18467.1	24952.2
							Cnr1	730	793	6856	8321	18430.7	26545.1
							Eprs	8295	11239	13459	15785	18411.6	21794
							Slc38a2	6877	7760	16225	16427	18371.2	21945
							Fam168a	7772	8678	14041	12857	18337.9	19434
							Ccni	11114	14004	10650	13463	18327.6	24342.8
							Hspa9	11091	13150	12945	13014	18317.3	20057.9
							Trrap	9248	15205	21017	20559	18288	22918.5
							Dcaf7	9294	11746	12225	14086	18271.4	20440.9
							Rtn1	4786	3822	8601	6499	18250.8	14961.5
							Smad5	6401	9021	14585	15874	18239.7	24577
							Anapc1	8249	10447	14941	13053	18235.7	19334.1
							Thra	4396	4260	9863	7333	18131.1	16522.3
							Polr2a	9163	11146	23144	20683	18085.1	19368.5
							Ptbp2	5082	5424	9720	12263	18083.5	24148.5
							Tnfrsf19	10294	9278	33572	28269	18066.9	19132.1
							Ptpn11	9067	12018	16598	13131	18060.6	19984.6
							Mlec	11492	10791	20995	16648	17944.9	17372.6
							Prmt1	9821	6557	11758	7493	17925.1	14341
							Thrap3	9401	13782	16691	18183	17887	24073
							Dst	3888	8270	21545	22804	17874.3	27065.8
							Zfp106	8171	15163	14647	16217	17810.1	24441.6
							Elavl3	2246	2709	14637	13050	17787.2	17049.6
							Clasp1	5208	7041	14762	13997	17757.8	18558.2
							Akt3	4037	5939	8022	10571	17750.7	23109.5
							Gpc1	4002	3991	12034	8926	17739.6	14603
							Smarcc1	5968	9674	15645	17516	17726.9	24323.9
							Zc3h7b	8144	8692	16197	12417	17658.8	16329.2
							Ep400	6290	9285	17474	16145	17643.7	19728.2
							Pcbp4	6527	4443	16461	9642	17616.8	11912.2
							Adnp	10615	13875	16815	18905	17577.9	22349.1
							Hp1bp3	8690	9460	15000	12059	17514.5	17108.4
							Apcdd1	9663	9842	82808	65014	17485.2	16843.1
							Odc1	7092	7494	11655	11121	17456.7	16385.8
							Ftl1	89279	51063	46884	25217	58390.6	42044

## Sheet: Figure 8 a,b and c
Source data Figure 8A
Raw numbers
Category	Cell types
	Eithelial	Neuronal	Messenchymal	Endothelial	Glia	Immune
Total	86	275	314	355	233	414
unchanged	12	132	159	210	161	184
upregulated	0	123	79	101	33	52
downregulated	74	20	76	44	39	178
Calculation for percentage
Category	Cell types
	Eithelial	Neuronal	Messenchymal	Endothelial	Glia	Immune
% unchanged	13.9535	48	50.6369	59.1549	69.0987	44.4444
% upregulated	0	44.7273	25.1592	28.4507	14.1631	12.5604
% downregulated	86.0465	7.27273	24.2038	12.3944	16.7382	42.9952
Source data Figure 8B
Gene name	Klk4	Kcne2	Ttr	Serpinb1b	Htr2c	Dynlrb2	Aqp1	Lbp	Ccdc113	Fam183b	Slco1a4	Pifo	Folr1	Slc6a15	Rsph1	Fxyd1	Wfikkn2	Col9a3	Col8a2	Mlf1	Crb3	Calml4	Krt18	Car12	Vat1l	Spa17	Kcnj13	Slc16a8	Chchd10	Fbxo36	Nme5	Dnajb13	Capsl	Clu	Rsph9	Fhit	Enpp2	Arsg	Trpm3	Dcaf12l1	Ubxn11	Lrrc51	Riiad1	Pla2g16	Msx1	Car14	Slc4a2	Mcee	Sulf1
Log2 Fold change	-13.4713	-8.8715	-7.05755	-7.02569	-6.87962	-6.67795	-6.37644	-6.37406	-6.35625	-6.19939	-5.89523	-5.86031	-5.84205	-5.75326	-5.51103	-5.38145	-5.34467	-5.28553	-5.24978	-5.24348	-5.03922	-4.92847	-4.7203	-4.69442	-4.66894	-4.63327	-4.6254	-4.6064	-4.54121	-4.49406	-4.45233	-4.4349	-4.37791	-4.33039	-4.30858	-4.26823	-4.26479	-4.1468	-4.12422	-3.99188	-3.90576	-3.8415	-3.76951	-3.50658	-3.49394	-3.39685	-3.30129	-3.03907	-3.03784
Source data Figure 8C
Gene name	Timm50	Gdpd1	Nap1l5	Rpf2	Hsdl1	Amn1	Jkamp	Tomm70a	Fdft1	Btbd9	Dnajc2	Trp53bp1	Tcerg1	Gse1	Msantd3	Patz1	Lsm14b	Baz2b	Tbc1d16	Tmem57	Gdap1l1	Smarcc2	Srpk1	Smarcd1	Usp3	Homer2	Ptbp2	Whsc1	Dach1	Lmo1	Tmeff1	Hsph1	Rufy3	Map2	Nbea	Acvr2b	Acly	Cacnb3	Ephb2	Celf4	Shmt2	Kdm1a	Fsd1	Camta1	Ccng2	Mllt11	Midn	Cmip	Ina
Log2 Fold change	-0.14744	-0.13888	-0.11278	-0.10655	-0.09161	-0.0843	-0.04796	-0.02891	-0.02053	-0.01769	-0.00677	0.851988	0.864972	0.875074	0.875418	0.875465	0.878791	0.889415	0.897973	0.905972	0.907096	0.929928	0.930134	0.941063	0.945531	0.955544	0.968338	0.978065	0.978124	0.980602	0.991246	0.991278	0.991876	1.01007	1.01692	1.0211	1.04095	1.05376	1.08426	1.09216	1.09325	1.09865	1.10766	1.12453	1.12815	1.13372	1.13418	1.14587	1.14811
additional information is provided in Supplementary table 1
[truncated: 54 more columns]

## Sheet: Figure 9 f
Source data Figure 9F
Gene name	Normalized read counts
	Day 18_1	Day 18_2	Day 18_3	Day 30_1	Day 30_2	Day 30_3
TTR	35.1362	32.4332	22.1366	3021.97	2964.54	3082.5
COL1A1	43.2446	50.1241	55.3414	1934.71	2367.8	2368.61
SLC2A1	920.299	918.942	956.791	4487.39	4729.55	4144.2
AQP1	10.8111	5.89695	3.68943	232.708	299.377	248.687
CLDN3	31.082	38.3302	28.2856	259.211	313.489	266.077
LY6E	97.3003	99.2654	84.8568	190.045	223.777	187.819
SLC4A2	137.842	132.681	142.658	199.095	264.097	193.037
EMILIN1	24.3251	34.3989	35.6644	173.238	225.793	183.472
FOXJ1	48.6501	71.7463	60.2606	182.288	164.304	159.994
CLDN4	4.05418	4.91413	6.14904	109.89	157.248	105.214
LMX1A	20.2709	8.84543	7.37885	106.658	115.92	139.995
CLDND2	28.3793	17.6909	17.2173	12.9282	17.136	10.4344
RTN1	29.7306	21.6222	22.1366	27.7957	10.08	20.8688
PENK	10.8111	5.89695	14.7577	35.5526	19.1521	27.8251
TJP2	10.8111	13.7596	8.60866	30.3813	19.1521	24.347
SLC12A8	6.75697	8.84543	8.60866	25.8564	23.1841	22.6079
CCNO	6.75697	11.7939	3.68943	30.3813	27.2161	28.6946
TJP1	8.10836	9.82826	7.37885	21.3316	15.12	10.4344
ESAM	4.05418	13.7596	9.83847	9.69617	13.104	6.95627
CLIC6	4.05418	1.96565	2.45962	19.3923	14.112	26.9556
CAV1	2.70279	2.94848	3.68943	14.8675	14.112	13.043
SLC16A10	2.70279	1.96565	2.45962	16.8067	16.128	18.2602
PLVAP	0	0	0	7.75693	12.096	13.9125
SLC39A2	0	0	0	10.3426	14.112	19.1298
CLDN10	10.8111	2.94848	7.37885	7.75693	4.03201	3.47814
CLDND1	10.8111	3.9313	3.68943	5.8177	3.02401	5.21721
CDH1	0	0	0	10.989	7.05602	7.82581
FABP3	4.05418	0	4.91923	5.17129	5.04001	7.82581
SLC35F1	2.70279	1.96565	0	5.17129	1.008	2.6086
SLC39A10	0	2.94848	1.22981	1.29282	3.02401	3.47814
SLC30A2	0	1.96565	1.22981	1.93923	3.02401	0
KLK4	0	0	1.22981	2.58564	2.01601	1.73907
CLDN15	74.3266	68.7978	67.6395	49.1272	52.4161	55.6502
JAM2	59.4613	34.3989	59.0308	68.5196	43.3441	59.1283
SLC4A1AP	32.4334	39.313	44.2731	48.4808	35.2801	58.2588
SLC43A3	47.2988	38.3302	29.5154	25.8564	42.3361	49.5635
PCDH1	36.4876	25.5535	35.6644	31.6741	37.2961	26.9556
CLDN7	0	0	0	60.1162	79.6322	58.2588
SLC12A4	14.8653	13.7596	13.5279	58.8234	83.6642	70.4323
OTX2	27.0279	9.82826	17.2173	75.6301	33.2641	64.3455
FBN1	14.8653	15.7252	13.5279	55.5913	40.3201	63.476
SLC4A5	10.8111	10.8111	7.37885	32.967	48.3841	43.4767
CA2	25.6765	23.5878	38.1241	77.5693	75.6002	73.0409
HEPH	40.5418	33.4161	34.4346	69.166	58.4642	56.5197
SLC38A5	54.0557	56.0211	38.1241	54.9449	85.6802	61.7369
SMIM1	41.8932	38.3302	24.5962	80.155	102.816	81.7362
SERPINB1	22.9737	19.6565	23.3664	107.304	74.5922	92.1706
SLC22A18	54.0557	52.0898	54.1116	101.487	99.7923	102.605
COL1A2	68.921	70.7634	70.0991	411.764	245.953	418.246
NECTIN2	304.063	345.955	275.477	382.029	445.537	413.898
MSX2	298.658	315.487	318.52	382.675	369.937	385.204
SLC22A17	583.802	558.245	622.283	989.009	1141.06	993.878
HES1	172.978	197.548	191.85	339.366	400.177	384.334
RBP1	268.927	256.517	284.086	666.45	608.834	585.197
KRT18	77.0294	69.7806	103.304	715.577	977.763	807.797
SLC22A17	583.802	558.245	622.283	989.009	1141.06	993.878
ATP1A1	651.371	746.947	708.37	872.655	1122.92	897.359
MSX1	774.348	859.972	895.3	1036.2	965.667	1026.92
Day18/30_1,2 & 3 are individual biological replicates

## Sheet: Figure 10 e f and g
Source data Figure 10 G									Source data Figure 10 e and f
Gene name	Normalized read counts
	3µM CHIR_Biorep 1	3µM CHIR_Biorep 2	3µM CHIR_Biorep 3	12µM CHIR_Biorep 1	12µM CHIR_Biorep 2	12µM CHIR_Biorep 3				Day 18			Day 30 3µm CHIR			Day 30 12µm CHIR
TJP1	2416	3438	3419	3263	2592	3666				mean fold change	SEM	Replicates	mean fold change	SEM	Replicates	mean fold change	SEM	Replicates
KRT18	104	219	230	190	188	271			TTR	1	0.040112	N=8	3.35	0.355811	N=8	0.033	0.131688	N=8
KLK4	12	10	13	10	9	15			AQP1	1	0.154455	N=8	2.055	0.293532	N=8	0.545	0.096795	N=8
ATP11B	1652	1495	1653	1308	790	1234			OTX2	1	0.098183	N=8	3.291	0.33448	N=8	0.375	0.103989	N=8
AQP1	75	204	81	29	32	37			LEF1	1	0.03104	N=8	24.014	0.138636	N=8	64.63	0.06138	N=8
COL1A1	3538	18790	8391	694	1104	1362
SLC12A4	323	405	319	161	184	254
CLDN5	79	130	62	9	18	13			Anova summary for TTR
CLDN2	6	10	6	0	0	1			ANOVA summary
ATP2B3	133	200	142	36	52	44			F	59.98
PCDH1	636	949	766	151	170	294			P value	<0.0001
RTN1	1455	1838	1699	1021	1146	1185			P value summary	****
SLC12A7	1518	1878	1730	606	910	1414			Significant diff. among means (P < 0.05)?	Yes
LY6E	675	835	775	414	560	694			R square	0.851
ABCA2	937	1700	1584	406	708	903
CLDN19	30	40	70	28	15	23			ANOVA table	SS	DF	MS	F (DFn, DFd)	P value
SLC4A10	15	28	56	16	5	14			Treatment (between columns)	46.56	2	23.28	F (2, 21) = 59.98	P<0.0001
KCNA3	8	18	35	4	0	1			Residual (within columns)	8.151	21	0.3881
OTX2	219	1034	1588	170	72	179			Total	54.71	23
CLDN1	222	531	730	267	189	300
JAM2	454	859	976	536	441	576			Anova summary for AQP1
OCLN	11	30	34	11	11	15			ANOVA summary
CLIC6	98	227	312	99	112	152			F	15.08
SLC12A8	14	41	38	9	11	12			P value	<0.0001
KCNE4	3	16	18	3	1	0			P value summary	****
SLC4A5	40	69	75	46	42	42			Significant diff. among means (P < 0.05)?	Yes
TTR	1254	2720	3664	35	21	67			R square	0.5895
RSPO3	153	315	396	6	5	20
SLC39A12	72	157	232	6	4	5			ANOVA table	SS	DF	MS	F (DFn, DFd)	P value
CLDN3	17	40	41	1	7	6			Treatment (between columns)	9.6	2	4.8	F (2, 21) = 15.08	P<0.0001
TJP3	22	59	68	0	2	5			Residual (within columns)	6.686	21	0.3184
FOXJ1	232	605	651	11	15	26			Total	16.29	23
LMX1A	218	503	560	30	22	46
CA2	437	827	889	49	34	55			Anova summary for OTX2
KCNJ13	37	96	96	19	3	11			ANOVA summary
USH2A	7	17	23	0	5	2			F	53.44
LRRC8C	227	324	322	201	106	148			P value	<0.0001
CA3	217	147	117	11	7	7			P value summary	****
SLC5A5	31	25	10	3	8	10			Significant diff. among means (P < 0.05)?	Yes
ATP2B2	1101	975	529	397	464	499			R square	0.8358
CDHR1	58	45	31	30	31	34
									ANOVA table	SS	DF	MS	F (DFn, DFd)	P value
									Treatment (between columns)	37.71	2	18.86	F (2, 21) = 53.44	P<0.0001
									Residual (within columns)	7.411	21	0.3529
									Total	45.12	23
									Anova summary for LEF1
									ANOVA summary
									F	130018
									P value	<0.0001
									P value summary	****
									Significant diff. among means (P < 0.05)?	Yes
									R square	0.9999
									ANOVA table	SS	DF	MS	F (DFn, DFd)	P value
									Treatment (between columns)	16608	2	8304	F (2, 21) = 130018	P<0.0001
									Residual (within columns)	1.341	21	0.06387
									Total	16610	23

[truncated: 6 more sheets: Supplementary Figure S1a, Supplementary Figure S2 b,d & h, Supplementary Figure S4b,c & d , Supplementary Figure S8 a,b,d&e, Supplementary Figure S9 , Supplementary figure S11 c & d]
